# Supplementary material for: Conjoint Analysis of Genome-Wide lncRNA and mRNA Expression of Heteromorphic Leavesin Response to Environmental Heterogeneityin Populus euphratica
Source: Int J Mol Sci. 2019 Oct 17;20(20):5148. doi: 10.3390/ijms20205148 (PMC6829562; doi:10.3390/ijms20205148)
Supplement: Supplementary file 1 [file ijms-20-05148-s001.zip]

Archive with 4 entries (4 files):
- Additional file 1.xlsx
- Additional file 2.xlsx
- Additional file 3.xlsx
- supplementary materials.docx
