# Supplementary material for: Conjoint Analysis of Genome-Wide lncRNA and mRNA Expression of Heteromorphic Leavesin Response to Environmental Heterogeneityin Populus euphratica
Source: Int J Mol Sci. 2019 Oct 17;20(20):5148. doi: 10.3390/ijms20205148 (PMC6829562; doi:10.3390/ijms20205148)
Supplement: Supplementary file 1 [file ijms-20-05148-s001.zip › Additional file 1.xlsx]

## Sheet: Sheet1
differentially expressed genes identified in heteromorphic leaves
gene_id	gene_name	transcript_id	GO	KEGG	KO_ENTRY	EC	Description	FPKM.Db_1	FPKM.Db_2	FPKM.Db_3	FPKM.Lan_1	FPKM.Lan_2	FPKM.Lan_3	log2(fc)	pval	significant
105138114	LOC105138114	XM_011044121.1	GO:0000462(maturation of SSU-rRNA from tricistronic rRNA transcript (SSU-rRNA, 5.8S rRNA, LSU-rRNA));GO:0032040(small-subunit processome);GO:0034388(Pwp2p-containing subcomplex of 90S preribosome)	03008(Ribosome biogenesis in eukaryotes)	K14553	NA	hypothetical protein	6.57598	6.93684	0.753565	0.332995	0.511996	0.552332	8.83378	0.049892	yes
MSTRG.10012	LOC105130682	XM_011033291.1	GO:0004842(ubiquitin-protein transferase activity);GO:0005737(cytoplasm);GO:0009966(regulation of signal transduction)	04120(Ubiquitin mediated proteolysis)	K10604	EC:2.3.2.27	probable E3 ubiquitin-protein ligase LUL4	4.2879	3.90943	4.63959	5.30354	5.57608	3.74946	-2.606	0.0154498	yes
MSTRG.10093	LOC105130798	XM_011033471.1	GO:0000455(enzyme-directed rRNA pseudouridine synthesis);GO:0009982(pseudouridine synthase activity);GO:0019239(deaminase activity)	NA	NA	NA	NA	4.64792	4.21508	5.2281	5.36363	5.03624	5.0869	-5.30057	0.0352352	yes
MSTRG.10150	LOC105130889	XM_011033616.1	GO:0003674(molecular_function);GO:0005783(endoplasmic reticulum);GO:0008150(biological_process);GO:0009507(chloroplast);GO:0016021(integral component of membrane)	NA	NA	NA	NA	3.42364	3.21566	3.88006	3.77363	4.79405	4.33358	-3.51797	0.00404067	yes
MSTRG.102	ndhA	20160509	NA	NA	NA	NA	NA	5e-06	0	9e-06	42.4995	31.5026	36.7679	-5.5418	0.00681695	yes
MSTRG.10209	LOC105130965	XM_011033703.1	GO:0009507(chloroplast)	NA	NA	NA	NA	4.58271	3.56884	1.91358	1.95259	1.73837	2.89875	4.11229	0.0386884	yes
MSTRG.10246	LOC105131023	XM_011033779.1;XM_011033780.1	GO:0003677(DNA binding);GO:0005634(nucleus);GO:0006355(regulation of transcription, DNA-templated);GO:0008270(zinc ion binding)	NA	NA	NA	NA	8.6315	7.56266	6.99658	6.76895	7.90759	8.39731	1.16414	0.0431125	yes
MSTRG.10249	LOC105131028	XM_011033785.1;XM_011033784.1	GO:0005737(cytoplasm);GO:0030001(metal ion transport);GO:0046914(transition metal ion binding);GO:0046916(cellular transition metal ion homeostasis)	NA	NA	NA	NA	15.1502	14.2213	14.54	38.3669	37.1296	37.8023	-1.24886	0.00768982	yes
MSTRG.10286	LOC105131071	XM_011033844.1	GO:0003674(molecular_function);GO:0005575(cellular_component);GO:0008150(biological_process)	04144(Endocytosis)	K05747	NA	formin-like protein 20	0	0	0	34.5372	34.9379	31.5151	-5.39407	0.000285196	yes
MSTRG.10300	LOC105131087	XM_011033878.1	GO:0003674(molecular_function);GO:0005634(nucleus);GO:0009793(embryo development ending in seed dormancy)	NA	NA	NA	NA	60.5076	58.9141	68.9536	165.469	161.674	171.662	-1.89301	0.0206112	yes
MSTRG.10378	LOC105131201	XM_011034065.1	GO:0004674(protein serine/threonine kinase activity);GO:0005829(cytosol);GO:0006468(protein phosphorylation);GO:0035556(intracellular signal transduction)	04626(Plant-pathogen interaction)	K13414	EC:2.7.11.25	mitogen-activated protein kinase kinase kinase 1-like	6.53655	5.2264	8.29041	5.97356	7.36397	8.06958	2.35776	0.0219537	yes
MSTRG.1041	LOC105129886	XM_011032137.1	GO:0005794(Golgi apparatus);GO:0008150(biological_process);GO:0016021(integral component of membrane);GO:0016787(hydrolase activity)	NA	NA	NA	NA	64.4332	61.4232	62.4463	33.8151	32.1727	31.9562	1.10885	0.0303502	yes
MSTRG.10488	LOC105131382	XM_011034325.1	GO:0005388(calcium-transporting ATPase activity);GO:0005887(integral component of plasma membrane);GO:0043231(intracellular membrane-bounded organelle)	00190(Oxidative phosphorylation)	K01535	EC:3.6.3.6	hypothetical protein	66.1058	69.0829	0	0	0	35.5379	32.6849	0.0103481	yes
MSTRG.10512	LOC105131416	XM_011034381.1;XM_011034380.1;XM_011034382.1	GO:0003674(molecular_function);GO:0005634(nucleus);GO:0008150(biological_process)	NA	NA	NA	NA	10.6788	10.5785	10.9833	13.1017	12.9241	13.4945	-1.38106	0.0366016	yes
MSTRG.10528	LOC105131441	XM_011034417.1	GO:0003729(mRNA binding);GO:0003824(catalytic activity);GO:0005515(protein binding);GO:0006364(rRNA processing);GO:0008266(poly(U) RNA binding);GO:0009507(chloroplast);GO:0009534(chloroplast thylakoid);GO:0009570(chloroplast stroma);GO:0009579(thylakoid);GO:0009735(response to cytokinin);GO:0009941(chloroplast envelope);GO:0010287(plastoglobule);GO:0019843(rRNA binding);GO:0032544(plastid transla…	NA	NA	NA	NA	102.708	93.7342	73.2043	55.1307	57.4269	55.8097	2.0715	0.0383817	yes
MSTRG.10566	LOC105131498	XM_011034502.1	GO:0003677(DNA binding);GO:0003906(DNA-(apurinic or apyrimidinic site) lyase activity);GO:0005634(nucleus);GO:0006284(base-excision repair);GO:0006306(DNA methylation);GO:0006349(regulation of gene expression by genetic imprinting);GO:0006351(transcription, DNA-templated);GO:0006355(regulation of transcription, DNA-templated);GO:0009793(embryo development ending in seed dormancy);GO:0019104(DNA N…	03410(Base excision repair)	K10773	EC:4.2.99.18	hypothetical protein	5.18694	5.81339	5.52437	7.41787	6.9861	7.08178	-4.68573	0.0482073	yes
MSTRG.1067	LOC105130322	XM_011032771.1	GO:0003674(molecular_function);GO:0005739(mitochondrion);GO:0008150(biological_process);GO:0009536(plastid);GO:0009941(chloroplast envelope);GO:0016021(integral component of membrane)	NA	NA	NA	NA	3.64544	3.68044	4.29507	6.41583	6.13922	6.51504	-1.12343	0.0436402	yes
MSTRG.10687	LOC105131679	XM_011034757.1	GO:0009705(plant-type vacuole membrane)	NA	NA	NA	NA	0.0950912	0.173616	0.0473318	3.62311	3.36986	4.26222	-1.87145	0.0210682	yes
MSTRG.10732	LOC105131738	XM_011034860.1	GO:0003674(molecular_function);GO:0005575(cellular_component);GO:0008150(biological_process)	03040(Spliceosome)	NA	NA	NA	3.53166	3.26889	3.24807	0.635172	0.593791	0.788612	3.07048	0.0177627	yes
MSTRG.10750	LOC105131768	XM_011034908.1	GO:0004722(protein serine/threonine phosphatase activity);GO:0005739(mitochondrion);GO:0006470(protein dephosphorylation);GO:0046872(metal ion binding)	04075(Plant hormone signal transduction);04931(Insulin resistance)	K14497	EC:3.1.3.16	hypothetical protein	5.99664	4.54638	3.46014	2.94665	3.05047	3.71041	2.65804	0.0150202	yes
MSTRG.10792	LOC105131843	XM_011035020.1	GO:0003735(structural constituent of ribosome);GO:0006412(translation);GO:0022627(cytosolic small ribosomal subunit)	03010(Ribosome)	K02981	NA	40S ribosomal protein S2	48.0196	49.89	46.3343	121.094	121.365	124.04	-1.04296	0.00608406	yes
MSTRG.10845	LOC105131916	XM_011035113.1	GO:0004843(thiol-dependent ubiquitin-specific protease activity);GO:0005634(nucleus);GO:0006511(ubiquitin-dependent protein catabolic process);GO:0016579(protein deubiquitination);GO:0036459(thiol-dependent ubiquitinyl hydrolase activity)	04144(Endocytosis)	K12493	NA	hypothetical protein	10.8086	10.0682	9.28739	9.94098	9.23797	9.75923	1.34644	0.0255178	yes
MSTRG.10869	LOC105131948	XM_011035174.1	GO:0003723(RNA binding);GO:0003735(structural constituent of ribosome);GO:0006412(translation);GO:0022625(cytosolic large ribosomal subunit)	03010(Ribosome)	K02924	NA	60S ribosomal protein L39	6.24288	6.49381	7.8126	9.21703	9.02602	7.35667	-1.60202	0.00727771	yes
MSTRG.109	ndhB	20160518	NA	NA	NA	NA	NA	10.6946	10.0528	15.1967	13.9409	13.9875	10.45	-2.48493	0.0195744	yes
MSTRG.10906	LOC105131997	XM_011035241.1	GO:0003824(catalytic activity)	NA	NA	NA	NA	5.1239	4.64997	5.65824	8.06432	7.70819	7.67366	-1.13674	0.0461323	yes
MSTRG.10912	LOC105132000	XM_011035246.1	GO:0005730(nucleolus);GO:0042273(ribosomal large subunit biogenesis)	NA	NA	NA	NA	6.96395	7.1007	24.9182	27.3361	27.0976	10.5991	-9.43973	0.0104202	yes
MSTRG.10936	LOC105132037	XM_011035297.1	GO:0005737(cytoplasm);GO:0005829(cytosol);GO:0008234(cysteine-type peptidase activity)	NA	NA	NA	NA	18.7541	17.2337	4.82549	4.59609	3.36176	14.5949	10.2047	0.0244695	yes
MSTRG.10970	LOC105132080	XM_011035367.1	NA	NA	NA	NA	NA	10.1204	10.8354	9.83822	6.6872	7.17243	7.28269	1.4068	0.0363659	yes
MSTRG.10999	LOC105132113	XM_011035417.1	GO:0006812(cation transport);GO:0009055(electron carrier activity);GO:0009507(chloroplast);GO:0009570(chloroplast stroma);GO:0009941(chloroplast envelope);GO:0015035(protein disulfide oxidoreductase activity);GO:0015038(glutathione disulfide oxidoreductase activity);GO:0015297(antiporter activity);GO:0045454(cell redox homeostasis);GO:0046872(metal ion binding);GO:0051537(2 iron, 2 sulfur cluster…	NA	NA	NA	NA	37.5011	35.6958	26.0863	26.421	27.224	29.2407	2.03676	0.01405	yes
MSTRG.1110	LOC105130825	XM_011033510.1	GO:0003676(nucleic acid binding);GO:0003723(RNA binding)	NA	NA	NA	NA	9.53985	9.44887	10.5677	11.3239	10.4799	10.5205	-1.02912	0.0453147	yes
MSTRG.11153	LOC105132343	XM_011035794.1	GO:0005515(protein binding);GO:0005575(cellular_component);GO:0008150(biological_process)	NA	NA	NA	NA	0	0	2.68762	2.47091	2.50705	0	-10.3719	0.0135839	yes
MSTRG.11233	LOC105132467	XM_011036001.1;XM_011035996.1;XM_011036000.1	GO:0004672(protein kinase activity);GO:0004674(protein serine/threonine kinase activity);GO:0005524(ATP binding);GO:0005886(plasma membrane);GO:0006468(protein phosphorylation);GO:0007169(transmembrane receptor protein tyrosine kinase signaling pathway);GO:0016021(integral component of membrane)	04626(Plant-pathogen interaction)	K13420	EC:2.7.11.1	LRR receptor-like serine/threonine-protein kinase FLS2	13.2054	13.6483	13.225	22.9269	22.4019	23.1328	-1.13055	0.00303295	yes
MSTRG.11269	LOC105132520	XM_011036080.1	GO:0003674(molecular_function);GO:0005739(mitochondrion);GO:0008150(biological_process)	NA	NA	NA	NA	9.86589	8.69543	10.2667	9.07178	10.6313	10.1649	-1.58823	0.013179	yes
MSTRG.11302	LOC105132585	XM_011036156.1	GO:0005575(cellular_component);GO:0009813(flavonoid biosynthetic process);GO:0016210(naringenin-chalcone synthase activity)	00941(Flavonoid biosynthesis);04712(Circadian rhythm - plant)	K00660	EC:2.3.1.74	naregenin-chalcone synthase family protein	3.68201	3.58716	2.95683	22.294	23.3766	23.0232	-1.62994	0.00992242	yes
MSTRG.11316	LOC105132603	XM_011036180.1	GO:0004362(glutathione-disulfide reductase activity);GO:0005737(cytoplasm);GO:0005777(peroxisome);GO:0005829(cytosol);GO:0006749(glutathione metabolic process);GO:0045454(cell redox homeostasis);GO:0050660(flavin adenine dinucleotide binding);GO:0050661(NADP binding);GO:0055114(oxidation-reduction process)	00480(Glutathione metabolism)	K00383	EC:1.8.1.7	glutathione-disulfide reductase family protein	8.77981	10.7924	9.86961	11.7209	11.3603	10.1727	-1.63235	0.0317863	yes
MSTRG.11324	LOC105132610	105132610	NA	NA	NA	NA	NA	14.7101	13.6776	14.562	2.55584	2.59031	2.59009	2.06946	0.00241291	yes
MSTRG.1136	LOC105131279	XM_011034195.1	GO:0007165(signal transduction);GO:0016020(membrane)	NA	NA	NA	NA	0.271558	0.100983	0.246467	2.64897	2.70792	2.10891	-2.14605	0.0423441	yes
MSTRG.11411	LOC105132724	XM_011036389.1	GO:0004497(monooxygenase activity);GO:0007275(multicellular organism development);GO:0010268(brassinosteroid homeostasis);GO:0016125(sterol metabolic process);GO:0016132(brassinosteroid biosynthetic process)	00905(Brassinosteroid biosynthesis)	K15639	EC:1.14.-.-	cytochrome P450 734A5-like	4.09079	4.39307	4.49121	7.04246	7.22253	6.56492	-1.03949	0.0151225	yes
MSTRG.11441	LOC105132793	XM_011036482.1;XM_011036483.1	GO:0000398(mRNA splicing, via spliceosome);GO:0004004(ATP-dependent RNA helicase activity);GO:0010468(regulation of gene expression);GO:0010501(RNA secondary structure unwinding)	03040(Spliceosome)	K12811	EC:3.6.4.13	DEAD/DEAH box helicase family protein	6.76875	7.44965	7.20597	6.09929	6.12757	5.96067	-3.08584	0.0285631	yes
MSTRG.11491	LOC105132860	XM_011036588.1	GO:0003674(molecular_function);GO:0008150(biological_process);GO:0009507(chloroplast);GO:0009570(chloroplast stroma)	NA	NA	NA	NA	7.95729	6.45684	10.3609	6.66456	7.98212	5.41744	-3.10886	0.0454303	yes
MSTRG.11512	LOC105132889	XM_011036622.1	GO:0004252(serine-type endopeptidase activity);GO:0005737(cytoplasm);GO:0006508(proteolysis)	NA	NA	NA	NA	6.7186	7.16992	7.11003	1.05096	1.22092	1.15796	1.87724	0.00786835	yes
MSTRG.11577	LOC105133002	XM_011036773.1	GO:0004674(protein serine/threonine kinase activity);GO:0005886(plasma membrane);GO:0006468(protein phosphorylation);GO:0006952(defense response);GO:0009506(plasmodesma)	NA	NA	NA	NA	8.20989	8.03547	6.43265	7.22559	7.2734	6.62383	1.96067	0.00643105	yes
MSTRG.11588	LOC105133020	XM_011036797.1	GO:0004674(protein serine/threonine kinase activity);GO:0005886(plasma membrane);GO:0007166(cell surface receptor signaling pathway)	04933(AGE-RAGE signaling pathway in diabetic complications)	K04447	EC:2.7.10.2	tyrosine kinase family protein	5.46102	4.84675	4.21857	3.01986	2.9687	3.57732	5.09572	0.0158016	yes
MSTRG.11663	LOC105133121	XM_011036955.1	GO:0005515(protein binding);GO:0007623(circadian rhythm);GO:0009295(nucleoid);GO:0009507(chloroplast);GO:0009508(plastid chromosome);GO:0009534(chloroplast thylakoid);GO:0009535(chloroplast thylakoid membrane);GO:0009941(chloroplast envelope);GO:0016020(membrane);GO:0042644(chloroplast nucleoid);GO:0098572(stromal side of plastid thylakoid membrane)	NA	NA	NA	NA	6.83595	8.76337	14.4533	13.204	7.23325	6.11918	-4.50658	0.0220782	yes
MSTRG.11698	LOC105133155	XM_011037010.1	GO:0004674(protein serine/threonine kinase activity);GO:0004713(protein tyrosine kinase activity);GO:0005524(ATP binding);GO:0005886(plasma membrane);GO:0006468(protein phosphorylation);GO:0009507(chloroplast);GO:0016301(kinase activity)	04626(Plant-pathogen interaction)	K13430	EC:2.7.11.1	serine/threonine-protein kinase PBS1-like	15.2192	16.8438	15.4448	13.3846	13.6965	14.2563	1.79787	0.0294773	yes
MSTRG.11764	LOC105133246	XM_011037150.1;XM_011037152.1;XM_011037149.1	GO:0005634(nucleus);GO:0005777(peroxisome);GO:0005829(cytosol);GO:0008891(glycolate oxidase activity);GO:0009506(plasmodesma);GO:0009507(chloroplast);GO:0009570(chloroplast stroma);GO:0009735(response to cytokinin);GO:0009854(oxidative photosynthetic carbon pathway);GO:0010181(FMN binding);GO:0016020(membrane);GO:0016491(oxidoreductase activity);GO:0022626(cytosolic ribosome);GO:0042742(defense r…	01200(Carbon metabolism);00630(Glyoxylate and dicarboxylate metabolism);04146(Peroxisome)	K11517	EC:1.1.3.15	hypothetical protein	26.877	27.8415	24.2624	13.1926	13.8213	20.2145	2.4026	0.0455382	yes
MSTRG.11812	LOC105133318	XM_011037259.1	GO:0003674(molecular_function);GO:0005739(mitochondrion);GO:0005783(endoplasmic reticulum);GO:0006886(intracellular protein transport);GO:0016021(integral component of membrane)	NA	NA	NA	NA	3.31561	2.9905	0	0	0	3.04838	11.571	0.0118302	yes
MSTRG.11823	LOC105133330	XM_011037278.1	GO:0004721(phosphoprotein phosphatase activity);GO:0005634(nucleus);GO:0005739(mitochondrion);GO:0006397(mRNA processing);GO:0009507(chloroplast)	03015(mRNA surveillance pathway)	K15544	EC:3.1.3.16	Ssu72-like family protein	2.68048	4.14228	4.42399	6.04632	6.11158	4.53364	-2.40851	0.032866	yes
MSTRG.1185	LOC105131947	XM_011035176.1	GO:0004605(phosphatidate cytidylyltransferase activity);GO:0006655(phosphatidylglycerol biosynthetic process);GO:0016020(membrane);GO:0016024(CDP-diacylglycerol biosynthetic process)	00564(Glycerophospholipid metabolism);04070(Phosphatidylinositol signaling system)	K00981	EC:2.7.7.41	phosphatidate cytidylyltransferase 4	6.90046	5.96946	5.76895	5.95855	6.61214	7.70496	2.18725	0.012178	yes
MSTRG.11910	LOC105133448	XM_011037456.1	GO:0003333(amino acid transmembrane transport);GO:0015171(amino acid transmembrane transporter activity)	04075(Plant hormone signal transduction)	K13946	NA	hypothetical protein	3.16394	3.07647	4.19064	4.16451	4.41523	3.63587	-4.58693	0.0378113	yes
MSTRG.11915	LOC105133456	XM_011037468.1	GO:0003677(DNA binding);GO:0003700(transcription factor activity, sequence-specific DNA binding);GO:0005515(protein binding);GO:0005634(nucleus);GO:0006351(transcription, DNA-templated);GO:0006355(regulation of transcription, DNA-templated);GO:0009908(flower development);GO:0046872(metal ion binding);GO:0048510(regulation of timing of transition from vegetative to reproductive phase)	04712(Circadian rhythm - plant)	K16222	NA	hypothetical protein	3.95692	4.34976	22.1637	12.6633	2.66227	2.68871	-9.79708	0.0412541	yes
MSTRG.11946	LOC105133498	XM_011037528.1	GO:0005249(voltage-gated potassium channel activity);GO:0005887(integral component of plasma membrane);GO:0042391(regulation of membrane potential)	04626(Plant-pathogen interaction)	K05391	NA	hypothetical protein	12.196	10.2146	9.43801	9.44148	10.0725	10.4727	1.70393	0.0401806	yes
MSTRG.12003	LOC105133597	XM_011037665.1;XM_011037664.1	GO:0000785(chromatin);GO:0003677(DNA binding);GO:0003682(chromatin binding);GO:0003700(transcription factor activity, sequence-specific DNA binding);GO:0005634(nucleus);GO:0005829(cytosol);GO:0006333(chromatin assembly or disassembly);GO:0030527(structural constituent of chromatin)	03410(Base excision repair)	K10802	NA	hypothetical protein	51.8245	56.0901	62.2198	74.2797	72.2551	67.0073	-1.33582	0.00221963	yes
MSTRG.12075	LOC105133701	XM_011037785.1	GO:0005634(nucleus);GO:0016567(protein ubiquitination)	NA	NA	NA	NA	3.99279	3.98368	4.73502	8.733	7.51166	6.99051	-1.92209	0.00680076	yes
MSTRG.12094	LOC105133723	XM_011037813.1	GO:0004345(glucose-6-phosphate dehydrogenase activity);GO:0006006(glucose metabolic process);GO:0009051(pentose-phosphate shunt, oxidative branch);GO:0009507(chloroplast);GO:0009570(chloroplast stroma);GO:0050661(NADP binding);GO:0055114(oxidation-reduction process)	01200(Carbon metabolism);00030(Pentose phosphate pathway);00480(Glutathione metabolism)	K00036	EC:1.1.1.49 1.1.1.363	glucose-6-phosphate dehydrogenase family protein	65.2721	60.9168	60.4361	28.4015	27.5831	34.6091	1.77905	0.0397251	yes
MSTRG.12108	LOC105133747	XM_011037848.1	GO:0005634(nucleus);GO:0008150(biological_process)	NA	NA	NA	NA	6.28337	6.71474	2.40725	3.27379	2.83685	7.60292	5.90043	0.0284116	yes
MSTRG.12146	LOC105133802	XM_011037922.1	GO:0003756(protein disulfide isomerase activity);GO:0005634(nucleus);GO:0005783(endoplasmic reticulum);GO:0005789(endoplasmic reticulum membrane);GO:0016671(oxidoreductase activity, acting on a sulfur group of donors, disulfide as acceptor);GO:0055114(oxidation-reduction process)	04141(Protein processing in endoplasmic reticulum)	K10950	EC:1.8.4.-	Endoplasmic oxidoreductin 1 precursor family protein	11.8674	12.2595	9.69044	11.3569	12.9219	13.7499	1.22196	0.0239619	yes
MSTRG.12152	LOC105133812	XM_011037936.1	GO:0003674(molecular_function);GO:0005739(mitochondrion);GO:0008150(biological_process)	01212(Fatty acid metabolism);00062(Fatty acid elongation)	K01074	EC:3.1.2.22	Pentatricopeptide repeat superfamily protein isoform 1	4.11317	4.13062	0.859284	0.333386	0.182352	0.708054	6.82336	0.0249914	yes
MSTRG.12166	LOC105133827	XM_011037952.1	GO:0000911(cytokinesis by cell plate formation);GO:0007021(tubulin complex assembly);GO:0009507(chloroplast);GO:0009793(embryo development ending in seed dormancy)	NA	NA	NA	NA	7.63749	6.83203	7.11533	7.78066	7.5065	6.16427	-1.64233	0.0370383	yes
MSTRG.1219	LOC105132387	XM_011035864.1	GO:0003735(structural constituent of ribosome);GO:0005730(nucleolus);GO:0006412(translation);GO:0022627(cytosolic small ribosomal subunit);GO:0070181(small ribosomal subunit rRNA binding)	03010(Ribosome)	K02953	NA	40S ribosomal protein S13-2	3.63567	4.04248	4.60932	7.3097	7.14246	7.04153	-1.52591	0.0115125	yes
MSTRG.12214	LOC105133898	XM_011038056.1	GO:0003674(molecular_function);GO:0005739(mitochondrion);GO:0005829(cytosol);GO:0008150(biological_process);GO:0009507(chloroplast)	00730(Thiamine metabolism)	K14153	EC:2.7.1.49 2.7.4.7 2.5.1.3	Thiamine-phosphate synthase	6.70621	5.50426	6.2948	6.05811	4.92182	6.43001	1.25846	0.0293177	yes
MSTRG.12229	LOC105133937	XR_843899.1	NA	NA	NA	NA	NA	10.2653	10.2381	9.03141	5.97827	5.6251	6.99097	1.56123	0.0262354	yes
MSTRG.12235	LOC105133944	XM_011038113.1	GO:0003674(molecular_function);GO:0005634(nucleus);GO:0009648(photoperiodism);GO:0048511(rhythmic process)	NA	NA	NA	NA	3.89476	4.57227	1.37337	0.761344	0.745257	1.49711	6.81127	0.00845155	yes
MSTRG.1224	LOC105132495	XM_011036048.1	GO:0004364(glutathione transferase activity);GO:0005737(cytoplasm);GO:0006749(glutathione metabolic process)	00350(Tyrosine metabolism)	K01800	EC:5.2.1.2	hypothetical protein	3.97032	3.57974	4.173	6.94849	7.74881	6.86458	-1.4894	0.0493415	yes
MSTRG.12251	LOC105133968	XM_011038147.1	GO:0016165(linoleate 13S-lipoxygenase activity)	00591(Linoleic acid metabolism);00592(alpha-Linolenic acid metabolism)	K00454	EC:1.13.11.12	lipoxygenase family protein	2.72843	2.59625	2.66728	11.9957	12.3869	11.3204	-1.96945	0.00429185	yes
MSTRG.12269	LOC105133998	XM_011038216.1	GO:0003674(molecular_function);GO:0005634(nucleus);GO:0009733(response to auxin)	04075(Plant hormone signal transduction)	K14488	NA	auxin-induced protein 15A-like	0	0	0	10.8641	11.7578	9.73107	-3.89845	0.00353027	yes
MSTRG.12289	LOC105134024	XM_011038253.1	GO:0004674(protein serine/threonine kinase activity);GO:0005886(plasma membrane);GO:0006468(protein phosphorylation);GO:0031625(ubiquitin protein ligase binding)	00260(Glycine, serine and threonine metabolism);00350(Tyrosine metabolism);00360(Phenylalanine metabolism);00410(beta-Alanine metabolism);00950(Isoquinoline alkaloid biosynthesis);00960(Tropane, piperidine and pyridine alkaloid biosynthesis)	K00276	EC:1.4.3.21	uncharacterized LOC101254423	1.70671	1.89568	0	0	0	1.92828	8.42768	0.019135	yes
MSTRG.12314	LOC105134055	XM_011038303.1	GO:0004817(cysteine-tRNA ligase activity);GO:0005739(mitochondrion);GO:0005829(cytosol);GO:0006423(cysteinyl-tRNA aminoacylation);GO:0009507(chloroplast)	00970(Aminoacyl-tRNA biosynthesis)	K01883	EC:6.1.1.16	hypothetical protein	11.4846	10.5317	9.22332	8.27033	8.12615	9.23178	1.77169	0.0121058	yes
MSTRG.12345	LOC105134086	XM_011038359.1	GO:0004029(aldehyde dehydrogenase (NAD) activity);GO:0004777(succinate-semialdehyde dehydrogenase (NAD+) activity);GO:0009013(succinate-semialdehyde dehydrogenase [NAD(P)+] activity)	01200(Carbon metabolism);00010(Glycolysis / Gluconeogenesis);00030(Pentose phosphate pathway)	K00131	EC:1.2.1.9	hypothetical protein	22.5039	23.9138	20.1339	16.8317	16.8827	19.0754	1.24868	0.0262712	yes
MSTRG.1241	LOC105132708	XM_011036360.1	GO:0004497(monooxygenase activity);GO:0005506(iron ion binding);GO:0005783(endoplasmic reticulum);GO:0016021(integral component of membrane);GO:0016705(oxidoreductase activity, acting on paired donors, with incorporation or reduction of molecular oxygen);GO:0019825(oxygen binding);GO:0020037(heme binding);GO:0055114(oxidation-reduction process)	00903(Limonene and pinene degradation);00945(Stilbenoid, diarylheptanoid and gingerol biosynthesis)	K00517	NA	cytochrome P450 94A1-like	170.352	171.611	168.812	343.65	329.744	331.172	-1.01575	0.00514219	yes
MSTRG.12459	LOC105134240	XM_011038580.1;XM_011038582.1;XM_011038581.1	GO:0003674(molecular_function);GO:0005634(nucleus)	NA	NA	NA	NA	64.0343	73.8625	162.575	189.333	269.47	102.418	-7.0845	0.0375465	yes
MSTRG.12462	LOC105134243	XM_011038585.1	GO:0004722(protein serine/threonine phosphatase activity);GO:0005737(cytoplasm);GO:0006470(protein dephosphorylation);GO:0046872(metal ion binding)	03015(mRNA surveillance pathway);04931(Insulin resistance)	K06269	EC:3.1.3.16	hypothetical protein	12.4564	12.6595	16.9619	17.6967	18.6468	16.9055	-2.1184	0.0350316	yes
MSTRG.12472	LOC105134261	XM_011038611.1	GO:0000723(telomere maintenance);GO:0000781(chromosome, telomeric region);GO:0003697(single-stranded DNA binding);GO:0005515(protein binding);GO:0009507(chloroplast);GO:0010521(telomerase inhibitor activity);GO:0019827(stem cell population maintenance);GO:0048367(shoot system development)	NA	NA	NA	NA	4.30243	4.38104	3.83521	1.588	1.22538	1.31159	2.63926	0.00321073	yes
MSTRG.12549	LOC105134374	XM_011038762.1	GO:0003674(molecular_function);GO:0005634(nucleus)	NA	NA	NA	NA	12.1769	10.0909	8.79134	2.86451	2.50488	3.18606	2.93634	0.0404002	yes
MSTRG.12571	LOC105134450	XM_011038855.1	GO:0016020(membrane);GO:0016709(oxidoreductase activity, acting on paired donors, with incorporation or reduction of molecular oxygen, NAD(P)H as one donor, and incorporation of one atom of oxygen);GO:0044550(secondary metabolite biosynthetic process)	00903(Limonene and pinene degradation);00945(Stilbenoid, diarylheptanoid and gingerol biosynthesis)	K00517	NA	isoflavone 2'-hydroxylase-like	0.197245	0.270518	0.210548	2.48975	2.5223	2.71127	-1.32366	0.0108558	yes
MSTRG.12575	LOC105134406	105134406	NA	NA	NA	NA	NA	0.407563	0.321607	0.182742	6.31013	6.13794	5.7148	-1.98743	0.0296684	yes
MSTRG.12583	LOC105134419	XM_011038822.1	GO:0005515(protein binding);GO:0005634(nucleus);GO:0016567(protein ubiquitination);GO:0019005(SCF ubiquitin ligase complex)	NA	NA	NA	NA	5.5431	5.23744	4.68864	5.12655	4.23927	4.40099	1.61603	0.0255438	yes
MSTRG.12598	LOC105134460	XM_011038871.1	GO:0003993(acid phosphatase activity);GO:0005615(extracellular space);GO:0030145(manganese ion binding);GO:0046872(metal ion binding)	NA	NA	NA	NA	7.19368	7.42279	8.4053	12.5945	11.7242	11.3757	-1.42392	0.000911681	yes
MSTRG.1260	LOC105132987	XM_011036764.1	GO:0043161(proteasome-mediated ubiquitin-dependent protein catabolic process);GO:0061630(ubiquitin protein ligase activity)	NA	NA	NA	NA	6.83136	7.52241	7.61379	9.17051	9.42131	8.89387	-3.44712	0.0408817	yes
MSTRG.12603	LOC105134462	XM_011038873.1	GO:0004197(cysteine-type endopeptidase activity);GO:0005615(extracellular space);GO:0005764(lysosome);GO:0051603(proteolysis involved in cellular protein catabolic process)	04626(Plant-pathogen interaction)	K01373	EC:3.4.22.41	cysteine proteinase RD19a	38.597	46.2089	105.059	160.941	72.8131	73.0237	-7.03119	0.0228213	yes
MSTRG.12645	LOC105134510	XM_011038952.1	GO:0004872(receptor activity);GO:0006621(protein retention in ER lumen);GO:0015031(protein transport);GO:0016021(integral component of membrane);GO:0046923(ER retention sequence binding)	NA	NA	NA	NA	31.2516	29.8256	19.2971	20.4724	22.901	29.9627	3.2443	0.000673721	yes
MSTRG.12649	LOC105134515	XM_011038959.1	GO:0003674(molecular_function);GO:0008150(biological_process);GO:0016021(integral component of membrane)	NA	NA	NA	NA	0	0	0	13.8316	18.6274	17.1341	-3.62508	0.0193265	yes
MSTRG.12741	LOC105134633	105134633	NA	NA	NA	NA	NA	23.4979	24.0178	23.1418	56.4337	56.6036	58.5142	-1.03958	0.00179966	yes
MSTRG.12757	LOC105134650	XM_011039134.1	GO:0008171(O-methyltransferase activity);GO:0008757(S-adenosylmethionine-dependent methyltransferase activity);GO:0019438(aromatic compound biosynthetic process)	00945(Stilbenoid, diarylheptanoid and gingerol biosynthesis)	K16040	EC:2.1.1.240	O-methyltransferase	3.2856	3.51155	2.46962	0.213793	0.770312	0.83157	3.50251	0.0321485	yes
MSTRG.12778	LOC105134687	XM_011039193.1	GO:0003735(structural constituent of ribosome);GO:0005737(cytoplasm);GO:0005794(Golgi apparatus);GO:0005840(ribosome);GO:0006412(translation);GO:0022626(cytosolic ribosome);GO:0022627(cytosolic small ribosomal subunit)	03010(Ribosome)	K02975	NA	hypothetical protein	70.7215	72.7412	104.56	111.841	81.9021	75.0036	-2.92188	0.0149795	yes
MSTRG.12805	LOC105134731	XM_011039247.1	GO:0004176(ATP-dependent peptidase activity)	NA	NA	NA	NA	41.2822	37.6819	35.5335	30.0674	31.5007	35.992	1.28574	0.0187554	yes
MSTRG.1291	LOC105133360	XM_011037320.1	GO:0005634(nucleus);GO:0005777(peroxisome);GO:0008150(biological_process);GO:0016788(hydrolase activity, acting on ester bonds);GO:0047617(acyl-CoA hydrolase activity)	NA	NA	NA	NA	9.38105	8.8198	7.28916	3.4243	3.31668	3.57047	2.14928	0.00740964	yes
MSTRG.1292	LOC105133368	XM_011037332.1	GO:0005794(Golgi apparatus);GO:0006886(intracellular protein transport);GO:0008565(protein transporter activity);GO:0016192(vesicle-mediated transport);GO:0030117(membrane coat);GO:0030125(clathrin vesicle coat);GO:0030665(clathrin-coated vesicle membrane)	04144(Endocytosis)	K11827	NA	Sigma2-Adaptin	13.595	13.1241	11.1727	11.8097	12.7683	16.4177	1.60153	0.0375493	yes
MSTRG.12953	LOC105134961	XM_011039596.1	GO:0004674(protein serine/threonine kinase activity);GO:0005886(plasma membrane);GO:0006468(protein phosphorylation);GO:0009506(plasmodesma);GO:0042742(defense response to bacterium)	00260(Glycine, serine and threonine metabolism);00350(Tyrosine metabolism);00360(Phenylalanine metabolism);00410(beta-Alanine metabolism);00950(Isoquinoline alkaloid biosynthesis);00960(Tropane, piperidine and pyridine alkaloid biosynthesis)	K00276	EC:1.4.3.21	uncharacterized LOC101254423	44.2544	43.5925	40.8386	23.0535	22.6438	23.5183	1.32578	0.00210096	yes
MSTRG.12977	LOC105134999	XM_011039668.1	GO:0005385(zinc ion transmembrane transporter activity);GO:0010043(response to zinc ion);GO:0016020(membrane);GO:0061088(regulation of sequestering of zinc ion)	NA	NA	NA	NA	13.5669	14.9132	10.6568	9.32849	9.47142	11.6614	1.6449	0.00629102	yes
MSTRG.12983	LOC105135008	XM_011039681.1	GO:0009699(phenylpropanoid biosynthetic process);GO:0042349(guiding stereospecific synthesis activity)	00970(Aminoacyl-tRNA biosynthesis)	K01870	EC:6.1.1.5	hypothetical protein	5.51648	4.69804	0	0	0	3.49421	14.0107	0.00728659	yes
MSTRG.1309	LOC105133564	XM_011037610.1	GO:0000932(cytoplasmic mRNA processing body);GO:0004004(ATP-dependent RNA helicase activity);GO:0006417(regulation of translation);GO:0010494(cytoplasmic stress granule);GO:0010501(RNA secondary structure unwinding);GO:0033962(cytoplasmic mRNA processing body assembly)	03018(RNA degradation)	K12614	EC:3.6.4.13	hypothetical protein	20.1794	18.9677	13.213	10.0501	11.9232	11.6381	2.85947	0.0330691	yes
MSTRG.13109	LOC105135191	XM_011039948.1	GO:0004842(ubiquitin-protein transferase activity);GO:0005634(nucleus);GO:0010200(response to chitin);GO:0016567(protein ubiquitination);GO:0016874(ligase activity)	00970(Aminoacyl-tRNA biosynthesis)	K01876	EC:6.1.1.12	uncharacterized LOC104440434	121.599	8.77599	0	0	28.0857	24.854	27.1059	0.0495405	yes
MSTRG.1319	LOC105133671	XM_011037762.1	NA	NA	NA	NA	NA	7.15211	6.89237	1.97175	3.05243	3.035	3.67062	5.4308	0.048359	yes
MSTRG.13251	LOC105135391	XM_011040245.1;XM_011040246.1	GO:0003676(nucleic acid binding);GO:0003723(RNA binding);GO:0005515(protein binding);GO:0005634(nucleus);GO:0005737(cytoplasm);GO:0006351(transcription, DNA-templated);GO:0006355(regulation of transcription, DNA-templated);GO:0009911(positive regulation of flower development)	NA	NA	NA	NA	20.4952	20.885	24.7363	27.4445	23.3288	19.8178	-1.77436	0.0244808	yes
MSTRG.13439	LOC105135653	XM_011040638.1	GO:0008270(zinc ion binding);GO:0009451(RNA modification);GO:0009507(chloroplast)	00561(Glycerolipid metabolism);00564(Glycerophospholipid metabolism);04070(Phosphatidylinositol signaling system)	K00901	EC:2.7.1.107	hypothetical protein	0.595059	0.972125	0.519613	2.05847	2.46395	2.27289	-2.23005	0.0104778	yes
MSTRG.13462	LOC105135663	105135663	NA	NA	NA	NA	NA	7.63405	6.09662	7.79829	9.49019	9.37184	9.27675	-1.54304	0.0351027	yes
MSTRG.13465	LOC105135743	XM_011040775.1	GO:0000166(nucleotide binding);GO:0005515(protein binding);GO:0005524(ATP binding);GO:0005886(plasma membrane);GO:0006952(defense response);GO:0009626(plant-type hypersensitive response);GO:0012505(endomembrane system);GO:0043531(ADP binding)	04626(Plant-pathogen interaction)	K13457	NA	NBS-LRR resistance gene-like protein ARGH35	4.55623	4.77864	0	0	3.34789	3.43226	12.059	0.0350769	yes
MSTRG.13526	LOC105135785	XM_011040823.1	GO:0005509(calcium ion binding)	04626(Plant-pathogen interaction)	K13448	NA	calcium binding family protein	145.067	135.292	81.8782	73.4968	76.4216	159.021	5.11094	0.0253317	yes
MSTRG.1357	LOC105134154	XM_011038465.1	GO:0005886(plasma membrane)	NA	NA	NA	NA	6.25793	5.74993	5.46908	5.74177	6.21408	6.77003	2.75555	0.0424212	yes
MSTRG.13586	LOC105135875	XM_011040955.1;XM_011040954.1	GO:0000470(maturation of LSU-rRNA);GO:0003723(RNA binding);GO:0006412(translation);GO:0022625(cytosolic large ribosomal subunit)	03010(Ribosome)	K02865	NA	hypothetical protein	16.9037	18.6165	21.1505	22.7226	20.0195	20.499	-1.24472	0.0363069	yes
MSTRG.13615	LOC105135932	XM_011041042.1	GO:0005737(cytoplasm);GO:0008150(biological_process)	03010(Ribosome)	K02936	NA	structural constituent of ribosome	6.69259	5.15548	5.56965	0.860654	0.895137	0.951935	2.37644	0.0290614	yes
MSTRG.13634	LOC105135969	XM_011041088.1	GO:0003700(transcription factor activity, sequence-specific DNA binding);GO:0005634(nucleus);GO:0006351(transcription, DNA-templated);GO:0006355(regulation of transcription, DNA-templated);GO:0043565(sequence-specific DNA binding)	04626(Plant-pathogen interaction)	K13425	NA	WRKY transcription factor 22	5.41496	4.75602	5.66038	11.8141	11.1003	11.2903	-1.4121	0.0390724	yes
MSTRG.13659	LOC105136025	XM_011041173.1	GO:0000103(sulfate assimilation);GO:0005737(cytoplasm);GO:0006457(protein folding);GO:0015035(protein disulfide oxidoreductase activity);GO:0016671(oxidoreductase activity, acting on a sulfur group of donors, disulfide as acceptor);GO:0034599(cellular response to oxidative stress);GO:0045454(cell redox homeostasis);GO:0055114(oxidation-reduction process)	NA	NA	NA	NA	19.0372	21.452	30.032	45.0963	43.4875	25.9119	-3.88639	0.0238584	yes
MSTRG.1366	LOC105134275	XM_011038626.1	GO:0009813(flavonoid biosynthetic process);GO:0043231(intracellular membrane-bounded organelle);GO:0052696(flavonoid glucuronidation);GO:0080043(quercetin 3-O-glucosyltransferase activity);GO:0080044(quercetin 7-O-glucosyltransferase activity)	00942(Anthocyanin biosynthesis)	K12937	EC:2.4.1.254	cyanidin-3-O-glucoside 2-O-glucuronosyltransferase-like	4.1394	7.75359	0	0	2.81851	15.1361	16.0619	0.0338036	yes
MSTRG.13737	LOC105136124	XM_011041330.1	NA	NA	NA	NA	NA	4.85129	5.39417	6.49696	7.46995	7.41927	7.27843	-1.42894	0.0331318	yes
MSTRG.13817	LOC105136303	XM_011041593.1	GO:0005634(nucleus);GO:0008152(metabolic process);GO:0052689(carboxylic ester hydrolase activity)	04075(Plant hormone signal transduction)	K14493	EC:3.-.-.-	hypothetical protein	51.1034	48.0758	49.5884	26.2138	25.6077	27.2403	1.06162	0.0179589	yes
MSTRG.13836	LOC105136267	XM_011041541.1;XM_011041538.1;XM_011041537.1;XM_011041536.1	GO:0005773(vacuole);GO:0006816(calcium ion transport);GO:0006828(manganese ion transport);GO:0009705(plant-type vacuole membrane);GO:0012505(endomembrane system);GO:0015368(calcium:cation antiporter activity);GO:0015369(calcium:proton antiporter activity);GO:0015691(cadmium ion transport);GO:0016021(integral component of membrane);GO:0030001(metal ion transport)	NA	NA	NA	NA	9.67219	9.0867	8.16474	5.0141	5.08857	5.2809	1.37976	0.04626	yes
MSTRG.13851	LOC105136286	XM_011041571.1;XM_011041573.1;XM_011041570.1	GO:0003674(molecular_function);GO:0005886(plasma membrane);GO:0008150(biological_process);GO:0031225(anchored component of membrane);GO:0090406(pollen tube)	NA	NA	NA	NA	5.97604	7.06435	12.8443	7.22979	3.767	6.22054	-6.60586	0.0488172	yes
MSTRG.13945	LOC105136444	XM_011041799.1	GO:0004857(enzyme inhibitor activity)	NA	NA	NA	NA	0	0	0	1.90865	1.96737	2.35069	-1.18895	0.0481408	yes
MSTRG.13952	LOC105136454	XM_011041808.1	GO:0003872(6-phosphofructokinase activity);GO:0005524(ATP binding);GO:0005737(cytoplasm);GO:0005829(cytosol);GO:0005945(6-phosphofructokinase complex);GO:0006002(fructose 6-phosphate metabolic process);GO:0006096(glycolytic process);GO:0046872(metal ion binding)	01200(Carbon metabolism);01230(Biosynthesis of amino acids);00010(Glycolysis / Gluconeogenesis);00030(Pentose phosphate pathway);00051(Fructose and mannose metabolism);00052(Galactose metabolism);03018(RNA degradation)	K00850	EC:2.7.1.11	hypothetical protein	11.7801	13.6723	4.56575	5.54629	5.4208	15.4817	7.04319	0.027603	yes
MSTRG.13970	LOC105136483	XM_011041861.1	GO:0000210(NAD+ diphosphatase activity);GO:0005829(cytosol);GO:0006979(response to oxidative stress);GO:0016787(hydrolase activity);GO:0046872(metal ion binding);GO:0047631(ADP-ribose diphosphatase activity);GO:0051287(NAD binding)	NA	NA	NA	NA	4.5367	4.53564	3.26107	5.86178	6.16471	7.03407	1.12859	0.0160979	yes
MSTRG.13975	LOC105136488	XM_011041867.1	GO:0006857(oligopeptide transport);GO:0015031(protein transport);GO:0015198(oligopeptide transporter activity);GO:0015833(peptide transport);GO:0016020(membrane);GO:0016021(integral component of membrane);GO:0055085(transmembrane transport);GO:0080167(response to karrikin)	NA	NA	NA	NA	6.35011	4.38558	2.9291	4.9266	4.90653	6.74351	2.9743	0.0268263	yes
MSTRG.1406	LOC105134750	XM_011039290.1	GO:0000176(nuclear exosome (RNase complex));GO:0000177(cytoplasmic exosome (RNase complex));GO:0005730(nucleolus);GO:0016075(rRNA catabolic process);GO:0031125(rRNA 3'-end processing);GO:0034427(nuclear-transcribed mRNA catabolic process, exonucleolytic, 3'-5');GO:0034475(U4 snRNA 3'-end processing);GO:0071028(nuclear mRNA surveillance);GO:0071051(polyadenylation-dependent snoRNA 3'-end processin…	03018(RNA degradation)	K11600	NA	exonuclease RRP41 family protein	5.38337	5.00754	6.10908	6.05531	5.70926	6.03218	-2.67269	0.0205387	yes
MSTRG.14072	LOC105136630	XM_011042041.1	GO:0005739(mitochondrion);GO:0006464(cellular protein modification process);GO:0008113(peptide-methionine (S)-S-oxide reductase activity);GO:0009416(response to light stimulus);GO:0009507(chloroplast);GO:0009570(chloroplast stroma);GO:0009735(response to cytokinin);GO:0009941(chloroplast envelope);GO:0010114(response to red light);GO:0010218(response to far red light);GO:0030091(protein repair);G…	03018(RNA degradation)	K14442	EC:3.6.4.13	hypothetical protein	15.1639	16.3	25.4364	26.5206	27.133	23.9651	-2.91739	0.0242176	yes
MSTRG.14164	LOC105136788	XM_011042263.1	GO:0005483(soluble NSF attachment protein activity);GO:0005774(vacuolar membrane);GO:0006886(intracellular protein transport);GO:0019905(syntaxin binding);GO:0031201(SNARE complex);GO:0061025(membrane fusion)	03050(Proteasome)	K03064	NA	26S proteasome AAA-ATPase subunit RPT4a (ISS)	5.05555	4.66717	3.4668	2.61481	3.27459	3.83239	2.46125	0.00169436	yes
MSTRG.1417	LOC105134936	XM_011039554.1	GO:0009813(flavonoid biosynthetic process);GO:0043231(intracellular membrane-bounded organelle);GO:0052696(flavonoid glucuronidation);GO:0080043(quercetin 3-O-glucosyltransferase activity);GO:0080044(quercetin 7-O-glucosyltransferase activity)	03013(RNA transport)	K14299	NA	hydroquinone glucosyltransferase	48.9623	50.0665	40.1262	42.6542	45.082	45.5279	1.1449	0.0425222	yes
MSTRG.14183	LOC105136825	XM_011042316.1	GO:0051213(dioxygenase activity)	00941(Flavonoid biosynthesis)	K05278	EC:1.14.11.23	flavonol synthase/flavanone 3-hydroxylase-like	3.43652	3.54939	3.7989	8.46477	7.89942	7.45979	-1.60159	0.00149332	yes
MSTRG.14194	LOC105136848	XM_011042340.1	GO:0003674(molecular_function);GO:0005783(endoplasmic reticulum);GO:0008150(biological_process);GO:0016021(integral component of membrane)	NA	NA	NA	NA	4.05549	4.02522	4.52813	6.43205	7.08079	6.09294	-1.13097	0.0479138	yes
MSTRG.14218	LOC105136877	XM_011042378.1	GO:0009507(chloroplast)	04070(Phosphatidylinositol signaling system);04626(Plant-pathogen interaction)	K02183	NA	family of serine hydrolases 3-like	1.0315	1.23906	1.02468	6.38805	6.54256	5.56204	-1.99411	0.0333806	yes
MSTRG.14256	LOC105136926	XM_011042441.1;XM_011042442.1	GO:0003924(GTPase activity);GO:0005200(structural constituent of cytoskeleton);GO:0005525(GTP binding);GO:0005737(cytoplasm);GO:0005874(microtubule);GO:0005886(plasma membrane);GO:0007017(microtubule-based process);GO:0009409(response to cold);GO:0009651(response to salt stress);GO:0015630(microtubule cytoskeleton)	04145(Phagosome)	K07375	NA	Tubulin beta-6 chain family protein	25.3634	27.2626	25.5241	12.266	12.028	12.6278	1.18488	0.0163189	yes
MSTRG.14274	LOC105136960	XM_011042476.1	GO:0005215(transporter activity);GO:0006810(transport);GO:0016021(integral component of membrane)	NA	NA	NA	NA	3.62297	3.40101	4.5759	7.05614	6.70761	4.74601	-2.7568	0.0065834	yes
MSTRG.14288	LOC105136980	XM_011042507.1	GO:0005351(sugar:proton symporter activity);GO:0005355(glucose transmembrane transporter activity);GO:0005887(integral component of plasma membrane);GO:0035428(hexose transmembrane transport);GO:0046323(glucose import)	NA	NA	NA	NA	7.55796	8.37297	8.77919	10.1975	9.43189	9.91985	-1.91225	0.000104031	yes
MSTRG.14354	LOC105137074	XM_011042654.1	GO:0003674(molecular_function);GO:0005634(nucleus);GO:0008150(biological_process);GO:0016021(integral component of membrane)	NA	NA	NA	NA	4.91272	4.48255	4.99725	11.6658	10.3188	9.90519	-1.9832	0.00147155	yes
MSTRG.1436	LOC105135172	XM_011039930.1	GO:0004430(1-phosphatidylinositol 4-kinase activity);GO:0004674(protein serine/threonine kinase activity);GO:0005524(ATP binding);GO:0005829(cytosol);GO:0009507(chloroplast);GO:0009651(response to salt stress);GO:0016020(membrane);GO:0016301(kinase activity);GO:0016310(phosphorylation);GO:0016773(phosphotransferase activity, alcohol group as acceptor);GO:0046777(protein autophosphorylation);GO:00…	03008(Ribosome biogenesis in eukaryotes)	K14544	NA	hypothetical protein	27.3841	26.6929	2.50814	3.26242	4.26659	21.0563	27.295	0.0113884	yes
MSTRG.14375	LOC105137156	XM_011042784.1	GO:0000325(plant-type vacuole);GO:0005773(vacuole);GO:0005774(vacuolar membrane);GO:0005794(Golgi apparatus);GO:0005829(cytosol);GO:0005886(plasma membrane);GO:0015991(ATP hydrolysis coupled proton transport);GO:0016469(proton-transporting two-sector ATPase complex);GO:0016471(vacuolar proton-transporting V-type ATPase complex);GO:0046933(proton-transporting ATP synthase activity, rotational mech…	00190(Oxidative phosphorylation);04145(Phagosome)	K02152	NA	Vacuolar ATP synthase subunit G 2 family protein	4.02669	4.08734	4.65812	5.71468	6.09246	5.53087	-1.00018	0.0301995	yes
MSTRG.14384	LOC105137104	XM_011042709.1	GO:0003677(DNA binding);GO:0003700(transcription factor activity, sequence-specific DNA binding);GO:0005634(nucleus);GO:0006351(transcription, DNA-templated);GO:0006355(regulation of transcription, DNA-templated);GO:0007389(pattern specification process);GO:0009733(response to auxin);GO:0009734(auxin-activated signaling pathway);GO:0035198(miRNA binding);GO:0048829(root cap development);GO:005130…	04075(Plant hormone signal transduction)	K14486	NA	auxin response factor 7-like	9.63586	8.68877	7.2531	6.27862	5.86767	7.10859	2.14897	0.0151611	yes
MSTRG.14503	LOC105137268	XM_011042964.1	GO:0005634(nucleus);GO:0005829(cytosol);GO:0009691(cytokinin biosynthetic process);GO:0016799(hydrolase activity, hydrolyzing N-glycosyl compounds)	NA	NA	NA	NA	17.022	16.4958	14.8322	8.30098	8.58551	8.67523	1.23273	0.0388988	yes
MSTRG.14516	LOC105137283	XM_011042984.1	GO:0005089(Rho guanyl-nucleotide exchange factor activity);GO:0005515(protein binding);GO:0005634(nucleus);GO:0005829(cytosol);GO:0009860(pollen tube growth);GO:0016324(apical plasma membrane);GO:0080092(regulation of pollen tube growth)	NA	NA	NA	NA	3.12456	4.75975	6.24747	8.45231	6.76131	6.62989	-3.2365	0.0337688	yes
MSTRG.14632	LOC105137454	XM_011043193.1	NA	NA	NA	NA	NA	10.2944	11.0679	10.3553	31.6412	31.8397	31.3186	-1.69303	0.00183754	yes
MSTRG.14861	LOC105137829	XM_011043720.1	GO:0004679(AMP-activated protein kinase activity);GO:0005515(protein binding);GO:0005524(ATP binding);GO:0005737(cytoplasm);GO:0005975(carbohydrate metabolic process);GO:0006633(fatty acid biosynthetic process);GO:0009744(response to sucrose);GO:0016301(kinase activity);GO:0016310(phosphorylation);GO:0019887(protein kinase regulator activity);GO:0042128(nitrate assimilation);GO:0043562(cellular r…	04931(Insulin resistance)	K07199	NA	hypothetical protein	11.8719	9.73115	6.17726	6.60671	13.0626	14.6625	4.11082	0.0488516	yes
MSTRG.14894	LOC105137877	XM_011043787.1	GO:0003674(molecular_function);GO:0005739(mitochondrion);GO:0009507(chloroplast);GO:0009536(plastid);GO:0009658(chloroplast organization);GO:0009707(chloroplast outer membrane);GO:0009793(embryo development ending in seed dormancy);GO:0009941(chloroplast envelope);GO:0016020(membrane)	NA	NA	NA	NA	5.13866	6.61883	6.90615	8.10959	7.97928	7.35708	-1.67442	0.017776	yes
MSTRG.14899	LOC105137885	XM_011043810.1	GO:0003674(molecular_function);GO:0005634(nucleus);GO:0008150(biological_process)	00564(Glycerophospholipid metabolism)	K00006	EC:1.1.1.8	probable glycerol-3-phosphate dehydrogenase [NAD(+)] 1	2.07356	4.77727	7.50591	7.06784	6.46658	4.58307	-5.23301	0.0376956	yes
MSTRG.14913	LOC105137908	XM_011043849.1	GO:0005516(calmodulin binding);GO:0005634(nucleus)	NA	NA	NA	NA	0.332624	0.401873	4.59133	3.58528	3.30066	3.43976	-8.82479	0.0202531	yes
MSTRG.14959	LOC105137990	XM_011043964.1	GO:0005634(nucleus);GO:0005737(cytoplasm);GO:0006338(chromatin remodeling);GO:0006355(regulation of transcription, DNA-templated);GO:0031011(Ino80 complex)	NA	NA	NA	NA	12.0973	10.8225	11.0665	11.2331	10.4725	11.1903	1.46943	0.0409984	yes
MSTRG.15058	LOC105138149	XM_011044161.1	GO:0004842(ubiquitin-protein transferase activity);GO:0005634(nucleus);GO:0005783(endoplasmic reticulum);GO:0005789(endoplasmic reticulum membrane);GO:0008270(zinc ion binding);GO:0016021(integral component of membrane);GO:0016567(protein ubiquitination);GO:0016874(ligase activity)	04141(Protein processing in endoplasmic reticulum)	K10666	EC:2.3.2.27	hypothetical protein	4.59252	4.74067	0.793678	0.966537	3.84034	4.84257	9.3409	0.0234246	yes
MSTRG.15060	LOC105138153	XM_011044165.1	GO:0005886(plasma membrane);GO:0006952(defense response)	NA	NA	NA	NA	4.81041	4.47993	5.24526	7.17421	7.46249	6.88119	-1.02473	0.0408919	yes
MSTRG.15080	LOC105138178	XM_011044201.1	GO:0000209(protein polyubiquitination);GO:0003755(peptidyl-prolyl cis-trans isomerase activity);GO:0005634(nucleus);GO:0034450(ubiquitin-ubiquitin ligase activity)	NA	NA	NA	NA	8.23979	6.83366	5.66482	6.04064	6.59533	6.31881	3.03418	0.0347689	yes
MSTRG.15090	LOC105138196	XM_011044229.1	GO:0005737(cytoplasm);GO:0008270(zinc ion binding);GO:0009617(response to bacterium);GO:0009809(lignin biosynthetic process);GO:0045551(cinnamyl-alcohol dehydrogenase activity);GO:0046029(mannitol dehydrogenase activity);GO:0047681(aryl-alcohol dehydrogenase (NADP+) activity);GO:0052747(sinapyl alcohol dehydrogenase activity);GO:0055114(oxidation-reduction process)	00940(Phenylpropanoid biosynthesis)	K00083	EC:1.1.1.195	cinnamyl-alcohol dehydrogenase family protein	11.0653	10.46	9.69062	7.63211	8.75757	8.45827	1.00335	0.0449516	yes
MSTRG.15330	LOC105138528	105138528	NA	NA	NA	NA	NA	2.76487	3.1031	4.15425	6.82332	6.88912	5.29992	-2.7453	0.00297904	yes
MSTRG.15382	LOC105138577	XM_011044711.1	GO:0000139(Golgi membrane);GO:0003824(catalytic activity);GO:0005768(endosome);GO:0005794(Golgi apparatus);GO:0005802(trans-Golgi network);GO:0009834(plant-type secondary cell wall biogenesis);GO:0010417(glucuronoxylan biosynthetic process);GO:0016020(membrane);GO:0016021(integral component of membrane);GO:0042546(cell wall biogenesis);GO:0045492(xylan biosynthetic process);GO:0047517(1,4-beta-D-…	NA	NA	NA	NA	2.6844	4.13954	14.5977	6.19128	7.40788	3.1101	-7.81785	0.0178122	yes
MSTRG.15451	LOC105138680	XM_011044833.1	GO:0003723(RNA binding);GO:0009507(chloroplast);GO:0010150(leaf senescence)	NA	NA	NA	NA	4.05323	3.98604	4.81231	4.54119	4.20991	4.10606	-1.91595	0.00688573	yes
MSTRG.1547	LOC105136742	XM_011042202.1	GO:0003677(DNA binding);GO:0003700(transcription factor activity, sequence-specific DNA binding);GO:0005634(nucleus);GO:0006351(transcription, DNA-templated);GO:0006355(regulation of transcription, DNA-templated);GO:0046872(metal ion binding)	NA	NA	NA	NA	15.3847	19.1302	24.1074	20.9001	15.3171	14.9909	-2.31575	0.0418535	yes
MSTRG.15506	LOC105138755	XM_011044937.1;XM_011044938.1	GO:0005737(cytoplasm);GO:0042981(regulation of apoptotic process);GO:0048025(negative regulation of mRNA splicing, via spliceosome)	03440(Homologous recombination)	K10875	EC:3.6.4.-	SNF2 domain-containing protein CLASSY 3-like	11.0809	10.6326	11.0093	11.4392	11.1863	11.3912	1.06299	0.0358939	yes
MSTRG.15549	LOC105138827	XR_844865.1	NA	NA	NA	NA	NA	2.78368	2.95358	3.24017	5.38546	5.42814	5.22422	-1.20869	0.00387596	yes
MSTRG.15550	LOC105138828	XR_844866.1	NA	NA	NA	NA	NA	3.33753	3.78986	3.98663	5.85377	5.88821	5.6419	-1.12683	0.0221656	yes
MSTRG.15553	LOC105138831	XR_844868.1	NA	NA	NA	NA	NA	3.33753	3.78986	3.98663	5.85377	5.88821	5.6419	-1.12683	0.0221656	yes
MSTRG.15590	LOC105138839	XM_011045048.1	GO:0005739(mitochondrion)	00190(Oxidative phosphorylation)	K02261	NA	cytochrome c oxidase subunit 2	29.3106	32.093	39.4474	42.9165	41.6332	42.2438	-1.55615	0.0487642	yes
MSTRG.15641	LOC105138893	XM_011045122.1	GO:0003674(molecular_function);GO:0005634(nucleus);GO:0006955(immune response);GO:0008219(cell death);GO:0009626(plant-type hypersensitive response);GO:0009651(response to salt stress);GO:0010337(regulation of salicylic acid metabolic process);GO:0052542(defense response by callose deposition)	00520(Amino sugar and nucleotide sugar metabolism)	K01183	EC:3.2.1.14	class III chitinase	10.5555	10.3949	12.6848	16.5286	17.1265	17.2837	-1.49979	0.0191451	yes
MSTRG.15688	LOC105138963	XM_011045228.1	GO:0004252(serine-type endopeptidase activity);GO:0005618(cell wall)	04144(Endocytosis)	K18443	NA	peptidase	0.294458	0.398241	0.584369	2.71461	2.80679	2.77928	-2.17532	0.0116686	yes
MSTRG.15699	LOC105138976	XM_011045246.1	GO:0005515(protein binding);GO:0005737(cytoplasm);GO:0005739(mitochondrion);GO:0005829(cytosol);GO:0009507(chloroplast);GO:0009535(chloroplast thylakoid membrane);GO:0009570(chloroplast stroma);GO:0009814(defense response, incompatible interaction);GO:0009941(chloroplast envelope);GO:0010363(regulation of plant-type hypersensitive response);GO:0015996(chlorophyll catabolic process);GO:0043067(reg…	00860(Porphyrin and chlorophyll metabolism)	K13545	EC:1.3.7.12	hypothetical protein	7.62569	5.92884	21.6172	28.5186	9.78021	7.87588	-8.31131	0.0400611	yes
MSTRG.15755	LOC105139079	XM_011045398.1;XM_011045399.1	GO:0000166(nucleotide binding);GO:0003723(RNA binding);GO:0005634(nucleus);GO:0008150(biological_process)	03013(RNA transport);03015(mRNA surveillance pathway);03018(RNA degradation)	K13126	NA	hypothetical protein	26.305	26.2313	19.6394	19.2371	23.608	23.9002	1.92711	0.0219762	yes
MSTRG.15819	LOC105139159	XM_011045516.1	GO:0046658(anchored component of plasma membrane)	NA	NA	NA	NA	13.8836	15.2422	9.48005	5.04998	4.81612	5.36718	3.002	0.0366786	yes
MSTRG.15827	LOC105139171	XM_011045531.1	GO:0003677(DNA binding);GO:0003700(transcription factor activity, sequence-specific DNA binding);GO:0005515(protein binding);GO:0005634(nucleus);GO:0006351(transcription, DNA-templated);GO:0006355(regulation of transcription, DNA-templated);GO:0009723(response to ethylene);GO:0009737(response to abscisic acid);GO:0009864(induced systemic resistance, jasmonic acid mediated signaling pathway);GO:00…	00230(Purine metabolism);00240(Pyrimidine metabolism);03020(RNA polymerase)	K03021	EC:2.7.7.6	hypothetical protein	0	0	0	92.7656	95.1406	94.5454	-6.52504	2.79153e-06	yes
MSTRG.15874	LOC105139238	XM_011045612.1	GO:0003676(nucleic acid binding);GO:0003700(transcription factor activity, sequence-specific DNA binding);GO:0005634(nucleus);GO:0006355(regulation of transcription, DNA-templated);GO:0008270(zinc ion binding);GO:0044212(transcription regulatory region DNA binding);GO:0046872(metal ion binding)	03440(Homologous recombination)	K10880	NA	DNA repair protein XRCC3 homolog	4.82061	3.3542	1.06498	1.57701	1.46026	5.22442	7.37085	0.0123252	yes
MSTRG.1597	LOC105137375	XM_011043105.1	GO:0005524(ATP binding);GO:0005634(nucleus);GO:0005773(vacuole);GO:0006950(response to stress)	NA	NA	NA	NA	150.148	167.56	160.137	312.66	316.655	307.251	-1.1647	0.0329174	yes
MSTRG.15997	LOC105139445	XM_011045876.1	GO:0004672(protein kinase activity);GO:0004674(protein serine/threonine kinase activity);GO:0005524(ATP binding);GO:0005886(plasma membrane);GO:0006468(protein phosphorylation);GO:0007169(transmembrane receptor protein tyrosine kinase signaling pathway);GO:0016021(integral component of membrane)	04626(Plant-pathogen interaction);04075(Plant hormone signal transduction)	K13420	EC:2.7.11.1	systemin receptor SR160-like	1.72775	1.36714	1.69167	3.46024	4.73092	3.73571	-5.47779	0.0300627	yes
MSTRG.16034	LOC105139486	XM_011045935.1;XM_011045936.1	GO:0000103(sulfate assimilation);GO:0005737(cytoplasm);GO:0006457(protein folding);GO:0015035(protein disulfide oxidoreductase activity);GO:0016671(oxidoreductase activity, acting on a sulfur group of donors, disulfide as acceptor);GO:0034599(cellular response to oxidative stress);GO:0045454(cell redox homeostasis);GO:0055114(oxidation-reduction process)	04141(Protein processing in endoplasmic reticulum)	K09580	EC:5.3.4.1	protein disulfide isomerase-like 1-2	5.81292	6.97646	5.99925	6.08543	6.30425	4.89131	4.1921	0.00884159	yes
MSTRG.16053	LOC105139506	XM_011045967.1	GO:0003674(molecular_function);GO:0009507(chloroplast);GO:0009534(chloroplast thylakoid);GO:0009535(chloroplast thylakoid membrane);GO:0009642(response to light intensity)	NA	NA	NA	NA	9.39275	7.466	8.57941	1.82694	2.0024	2.03358	3.0908	0.0414251	yes
MSTRG.16096	LOC105139565	XM_011046046.1	GO:0003700(transcription factor activity, sequence-specific DNA binding);GO:0005737(cytoplasm);GO:0005856(cytoskeleton);GO:0005886(plasma membrane);GO:0008270(zinc ion binding);GO:0051015(actin filament binding);GO:0051017(actin filament bundle assembly)	NA	NA	NA	NA	10.1044	10.4015	9.08259	4.99997	4.66437	4.93248	1.35493	0.0228421	yes
MSTRG.16153	LOC105139638	XM_011046151.1	GO:0005739(mitochondrion);GO:0009507(chloroplast);GO:0015979(photosynthesis);GO:0016301(kinase activity);GO:0016310(phosphorylation);GO:0016773(phosphotransferase activity, alcohol group as acceptor)	NA	NA	NA	NA	24.305	23.0809	16.5243	10.7166	10.8823	11.3279	2.63284	0.0182697	yes
MSTRG.16208	LOC105139717	XM_011046273.1;XM_011046274.1	GO:0000977(RNA polymerase II regulatory region sequence-specific DNA binding);GO:0003700(transcription factor activity, sequence-specific DNA binding);GO:0005634(nucleus);GO:0006357(regulation of transcription from RNA polymerase II promoter)	00190(Oxidative phosphorylation)	K01507	EC:3.6.1.1	soluble inorganic pyrophosphatase-like	10.1995	9.99403	9.9419	13.246	11.4141	11.8644	-1.32442	0.0358803	yes
MSTRG.16298	LOC105139903	XM_011046538.1	NA	NA	NA	NA	NA	0	0	0	25.5943	23.6983	23.1289	-4.91876	0.000288106	yes
MSTRG.16306	LOC105139851	105139851	NA	NA	NA	NA	NA	2.26774	3.20951	9.98929	11.6267	4.78458	6.20896	-7.1494	0.0450262	yes
MSTRG.16346	LOC105139909	XM_011046540.1	GO:0006952(defense response)	NA	NA	NA	NA	0.184349	0.181668	0.967594	3.47438	3.88167	3.00241	-4.36092	0.0153856	yes
MSTRG.16378	LOC105139953	XM_011046603.1	GO:0004674(protein serine/threonine kinase activity);GO:0005515(protein binding);GO:0005524(ATP binding);GO:0005634(nucleus);GO:0005886(plasma membrane);GO:0006468(protein phosphorylation);GO:0009506(plasmodesma);GO:0010183(pollen tube guidance);GO:0016020(membrane);GO:0016021(integral component of membrane);GO:0016301(kinase activity);GO:0090406(pollen tube)	04075(Plant hormone signal transduction)	K13415	EC:2.7.10.1 2.7.11.1	protein BRASSINOSTEROID INSENSITIVE 1-like	3.01808	2.39573	1.94187	0.371928	0.378763	0.33271	2.42064	0.0343332	yes
MSTRG.16383	LOC105139996	XM_011046653.1	GO:0004672(protein kinase activity);GO:0004674(protein serine/threonine kinase activity);GO:0005524(ATP binding);GO:0005886(plasma membrane);GO:0006468(protein phosphorylation);GO:0016021(integral component of membrane)	04626(Plant-pathogen interaction)	K13420	EC:2.7.11.1	LRR receptor-like serine/threonine-protein kinase EFR	4.33345	3.56417	3.62149	0.0892618	0.0927416	0.0704228	2.72642	0.0106163	yes
MSTRG.16450	LOC105140043	XM_011046708.1	GO:0000338(protein deneddylation);GO:0005515(protein binding);GO:0005634(nucleus);GO:0005737(cytoplasm);GO:0008180(COP9 signalosome);GO:0008237(metallopeptidase activity);GO:0009585(red, far-red light phototransduction);GO:0009640(photomorphogenesis);GO:0009733(response to auxin);GO:0010093(specification of floral organ identity);GO:0010100(negative regulation of photomorphogenesis);GO:0010387(CO…	03050(Proteasome)	K03030	NA	probable 26S proteasome	10.5763	10.2893	5.53022	7.10403	6.88162	10.6719	3.77765	0.0108535	yes
MSTRG.16464	LOC105140067	XM_011046747.1	GO:0005515(protein binding);GO:0005524(ATP binding);GO:0005576(extracellular region);GO:0006952(defense response);GO:0043531(ADP binding)	03040(Spliceosome)	K12818	EC:3.6.4.13	NB-ARC domain disease resistance protein	6.28536	6.21403	6.00967	0.03762	0.092337	0.105497	3.06813	0.000119382	yes
MSTRG.16471	LOC105140081	XM_011046763.1	GO:0003674(molecular_function);GO:0005576(extracellular region);GO:0008150(biological_process);GO:0016021(integral component of membrane)	NA	NA	NA	NA	12.6538	8.68372	10.678	0	0	0	3.75743	0.0322617	yes
MSTRG.16482	LOC105140089	XM_011046771.1	GO:0005634(nucleus);GO:0008150(biological_process)	03040(Spliceosome);03013(RNA transport);03015(mRNA surveillance pathway)	K12812	EC:3.6.4.13	uncharacterized LOC105771841	18.2544	19.2431	15.1947	14.9568	14.8969	15.6734	1.42374	0.0168346	yes
MSTRG.16525	LOC105140162	XM_011046872.1	GO:0016020(membrane);GO:0016709(oxidoreductase activity, acting on paired donors, with incorporation or reduction of molecular oxygen, NAD(P)H as one donor, and incorporation of one atom of oxygen);GO:0044550(secondary metabolite biosynthetic process)	00904(Diterpenoid biosynthesis)	K17961	EC:1.14.-.-	cytochrome P450 CYP82D47-like	0.45832	0.256536	4.2679	5.82229	9.48057	1.42426	-16.9174	0.0416856	yes
MSTRG.16528	LOC105140167	XM_011046886.1	GO:0003677(DNA binding);GO:0005634(nucleus);GO:0006355(regulation of transcription, DNA-templated);GO:0008150(biological_process);GO:0016021(integral component of membrane)	NA	NA	NA	NA	2.59727	2.6017	2.01727	0	0	0	2.56506	0.00575934	yes
MSTRG.16663	LOC105140405	XM_011047215.1	GO:0005542(folic acid binding);GO:0008152(metabolic process);GO:0009507(chloroplast);GO:0016740(transferase activity)	NA	NA	NA	NA	2.79414	3.37692	3.58024	5.09995	5.04509	3.98643	-1.6999	0.0336321	yes
MSTRG.16689	LOC105140406	XM_011047216.1	GO:0007165(signal transduction);GO:0016020(membrane)	NA	NA	NA	NA	13.7091	15.982	16.2403	36.6715	37.0616	36.0572	-1.78384	0.0196966	yes
MSTRG.167	LOC105123473	XM_011023125.1;XM_011023186.1	GO:0005887(integral component of plasma membrane);GO:0015116(sulfate transmembrane transporter activity)	NA	NA	NA	NA	15.5431	15.5178	13.7992	11.9302	11.8207	13.2843	1.07443	0.00907025	yes
MSTRG.16726	LOC105140451	XM_011047295.1	GO:0005313(L-glutamate transmembrane transporter activity);GO:0005887(integral component of plasma membrane);GO:0015179(L-amino acid transmembrane transporter activity);GO:0015189(L-lysine transmembrane transporter activity);GO:0015297(antiporter activity);GO:0043091(L-arginine import);GO:0051938(L-glutamate import);GO:1903401(L-lysine transmembrane transport)	NA	NA	NA	NA	4.24578	4.25399	0	0	0	7.05881	14.5987	0.0268588	yes
MSTRG.16729	LOC105140454	XM_011047297.1	GO:0005515(protein binding);GO:0005634(nucleus);GO:0008150(biological_process)	NA	NA	NA	NA	8.03036	7.87691	8.89662	0	0	0	2.76941	0.00109999	yes
MSTRG.16799	LOC105140569	XM_011047439.1	GO:0005737(cytoplasm);GO:0009507(chloroplast)	03040(Spliceosome)	K11984	NA	U4/U6.U5 tri-snRNP-associated protein 1-like	19.6823	18.6702	18.3817	16.5907	15.1396	16.4686	1.21794	0.00567525	yes
MSTRG.1684	LOC105139123	XM_011045457.1	GO:0004128(cytochrome-b5 reductase activity, acting on NAD(P)H);GO:0005515(protein binding);GO:0005737(cytoplasm);GO:0005741(mitochondrial outer membrane);GO:0005783(endoplasmic reticulum);GO:0005886(plasma membrane);GO:0009505(plant-type cell wall);GO:0016021(integral component of membrane);GO:0022900(electron transport chain)	00520(Amino sugar and nucleotide sugar metabolism)	K00326	EC:1.6.2.2	hypothetical protein	1.4463	1.68746	1.745	4.18627	4.13973	4.31301	-1.30371	0.0271177	yes
MSTRG.16840	LOC105140639	XM_011047544.1	GO:0004674(protein serine/threonine kinase activity);GO:0005886(plasma membrane);GO:0006468(protein phosphorylation);GO:0006952(defense response);GO:0009506(plasmodesma)	00520(Amino sugar and nucleotide sugar metabolism)	K01183	EC:3.2.1.14	G-type lectin S-receptor-like serine/threonine-protein kinase CES101	5.7307	5.22522	4.83881	5.46627	6.62125	6.28713	-1.72762	0.0233147	yes
MSTRG.16851	LOC105140664	XM_011047575.1	GO:0003677(DNA binding);GO:0003700(transcription factor activity, sequence-specific DNA binding);GO:0005622(intracellular);GO:0005634(nucleus);GO:0006351(transcription, DNA-templated);GO:0006355(regulation of transcription, DNA-templated);GO:0006952(defense response);GO:0009867(jasmonic acid mediated signaling pathway);GO:0009873(ethylene-activated signaling pathway)	04626(Plant-pathogen interaction)	K13433	NA	pathogenesis-related genes transcriptional activator PTI5	53.8979	51.2555	49.6395	30.0885	33.5037	32.8093	1.17836	0.0210202	yes
MSTRG.16930	LOC105140775	XM_011047751.1	GO:0005739(mitochondrion);GO:0005783(endoplasmic reticulum);GO:0005794(Golgi apparatus);GO:0005829(cytosol);GO:0005886(plasma membrane);GO:0006457(protein folding);GO:0009507(chloroplast);GO:0015031(protein transport);GO:0016021(integral component of membrane);GO:0030176(integral component of endoplasmic reticulum membrane)	03060(Protein export);04141(Protein processing in endoplasmic reticulum)	K09540	NA	DNAJ heat shock N-terminal domain-containing family protein	15.7415	16.2222	10.8757	9.88157	11.2536	11.7973	2.38695	0.0169334	yes
MSTRG.16932	LOC105140779	XM_011047756.1	GO:0000977(RNA polymerase II regulatory region sequence-specific DNA binding);GO:0003700(transcription factor activity, sequence-specific DNA binding);GO:0005634(nucleus);GO:0006357(regulation of transcription from RNA polymerase II promoter)	NA	NA	NA	NA	5.73361	5.08328	5.2854	4.13514	3.96259	4.7118	2.57738	0.00560088	yes
MSTRG.16995	LOC105140904	XM_011047947.1	GO:0005886(plasma membrane);GO:0015112(nitrate transmembrane transporter activity);GO:0016021(integral component of membrane);GO:0042128(nitrate assimilation);GO:0055085(transmembrane transport)	00910(Nitrogen metabolism)	K02575	NA	high-affinity nitrate transporter family protein	62.4462	59.3032	60.5493	32.1225	33.2509	34.7064	1.13047	0.011889	yes
MSTRG.170	LOC105123819	XM_011023593.1;XM_011023674.1	GO:0000188(inactivation of MAPK activity);GO:0004725(protein tyrosine phosphatase activity);GO:0005634(nucleus);GO:0005829(cytosol);GO:0006470(protein dephosphorylation);GO:0006952(defense response);GO:0008138(protein tyrosine/serine/threonine phosphatase activity);GO:0009651(response to salt stress);GO:0010224(response to UV-B);GO:0010225(response to UV-C);GO:0017017(MAP kinase tyrosine/serine/t…	NA	NA	NA	NA	14.1278	13.8752	13.289	11.3545	10.8611	12.0153	1.49609	0.0475529	yes
MSTRG.17071	LOC105140993	XM_011048049.1	GO:0004674(protein serine/threonine kinase activity);GO:0005886(plasma membrane)	04075(Plant hormone signal transduction);04626(Plant-pathogen interaction)	K13416	EC:2.7.10.1 2.7.11.1	BRASSINOSTEROID INSENSITIVE 1-associated receptor kinase 1-like	1.6683	1.74783	1.66755	9.78519	7.90571	8.18673	-2.20001	0.030233	yes
MSTRG.17097	LOC105141035	XM_011048115.1	GO:0005739(mitochondrion);GO:0006869(lipid transport);GO:0009507(chloroplast);GO:0009707(chloroplast outer membrane);GO:0009809(lignin biosynthetic process);GO:0009867(jasmonic acid mediated signaling pathway);GO:0016757(transferase activity, transferring glycosyl groups);GO:0019375(galactolipid biosynthetic process);GO:0031408(oxylipin biosynthetic process);GO:0035250(UDP-galactosyltransferase a…	00561(Glycerolipid metabolism)	K09480	EC:2.4.1.241	hypothetical protein	15.5163	13.814	11.1674	14.5106	17.3446	18.7379	1.89806	0.0222901	yes
MSTRG.17120	LOC105141055	XM_011048146.1;XM_011048147.1;XM_011048148.1;XM_011048149.1	GO:0003674(molecular_function);GO:0005576(extracellular region);GO:0005886(plasma membrane);GO:0008150(biological_process)	NA	NA	NA	NA	16.3893	17.0051	15.5335	12.408	12.9695	12.7944	1.27603	0.00480946	yes
MSTRG.17158	LOC105141111	XM_011048220.1	GO:0005388(calcium-transporting ATPase activity);GO:0005887(integral component of plasma membrane);GO:0043231(intracellular membrane-bounded organelle)	NA	NA	NA	NA	2.5944	2.82741	4.85804	7.11294	6.38513	3.53723	-5.21849	0.00768526	yes
MSTRG.17207	LOC105141184	XM_011048329.1	GO:0008150(biological_process);GO:0008270(zinc ion binding);GO:0009507(chloroplast)	00500(Starch and sucrose metabolism)	K01176	EC:3.2.1.1	pentatricopeptide repeat-containing protein At2g04860	2.96433	2.63258	0	0	1.83556	1.63767	8.99763	0.0331069	yes
MSTRG.17338	LOC105141358	XM_011048549.1	GO:0005739(mitochondrion);GO:0008837(diaminopimelate epimerase activity);GO:0009089(lysine biosynthetic process via diaminopimelate);GO:0009507(chloroplast);GO:0009570(chloroplast stroma)	01230(Biosynthesis of amino acids);00300(Lysine biosynthesis)	K01778	EC:5.1.1.7	hypothetical protein	6.95085	6.28204	4.96103	6.06746	7.1111	7.2709	1.4596	0.0179143	yes
MSTRG.17391	LOC105141435	XM_011048658.1	GO:0004702(receptor signaling protein serine/threonine kinase activity);GO:0005737(cytoplasm)	04626(Plant-pathogen interaction)	K13414	EC:2.7.11.25	mitogen-activated protein kinase kinase kinase 1-like	0	0	0	3.76687	3.90092	3.17839	-2.62335	0.00886799	yes
MSTRG.17411	LOC105141469	XM_011048695.1	GO:0008540(proteasome regulatory particle, base subcomplex);GO:0017025(TBP-class protein binding);GO:0030433(ER-associated ubiquitin-dependent protein catabolic process);GO:0031595(nuclear proteasome complex);GO:0031597(cytosolic proteasome complex);GO:0036402(proteasome-activating ATPase activity);GO:0045899(positive regulation of RNA polymerase II transcriptional preinitiation complex assembly)	04141(Protein processing in endoplasmic reticulum)	K14012	NA	ATPase family gene 2 protein-like	6.59902	6.92474	6.68667	8.49395	7.70922	7.60896	-2.83218	0.0245234	yes
MSTRG.17420	LOC105141481	XM_011048714.1	GO:0005739(mitochondrion);GO:0009266(response to temperature stimulus);GO:0009535(chloroplast thylakoid membrane);GO:0009579(thylakoid);GO:0009644(response to high light intensity);GO:0009657(plastid organization);GO:0009658(chloroplast organization);GO:0009916(alternative oxidase activity);GO:0016021(integral component of membrane);GO:0016117(carotenoid biosynthetic process);GO:0046862(chromopla…	NA	NA	NA	NA	36.7831	42.708	55.592	62.0564	60.2999	56.0876	-2.34186	0.0164983	yes
MSTRG.17437	LOC105141512	XM_011048745.1	GO:0004175(endopeptidase activity);GO:0005634(nucleus);GO:0005887(integral component of plasma membrane)	03018(RNA degradation)	K12614	EC:3.6.4.13	DEAD-box ATP-dependent RNA helicase 6-like	0.869478	1.18898	3.99432	1.40311	1.59542	0.349323	-5.64503	0.012822	yes
MSTRG.17472	LOC105141553	XM_011048799.1	GO:0004842(ubiquitin-protein transferase activity);GO:0031463(Cul3-RING ubiquitin ligase complex)	NA	NA	NA	NA	6.49392	6.52565	5.46705	5.62088	5.58312	5.76352	1.12584	0.0464103	yes
MSTRG.17508	LOC105141600	XM_011048866.1	GO:0003674(molecular_function);GO:0005634(nucleus);GO:0008150(biological_process)	NA	NA	NA	NA	0.22984	0.81541	6.0629	3.8242	0.201629	0.286803	-10.6969	0.0383704	yes
MSTRG.17519	LOC105141612	XM_011048881.1	GO:0000156(phosphorelay response regulator activity);GO:0000160(phosphorelay signal transduction system);GO:0003677(DNA binding);GO:0003700(transcription factor activity, sequence-specific DNA binding);GO:0005515(protein binding);GO:0005634(nucleus);GO:0006351(transcription, DNA-templated);GO:0006355(regulation of transcription, DNA-templated);GO:0007623(circadian rhythm);GO:0009908(flower develo…	04712(Circadian rhythm - plant)	K12127	NA	hypothetical protein	10.2763	12.5777	13.1695	19.8938	19.2148	18.4011	-1.63131	0.037441	yes
MSTRG.17633	LOC105141776	XM_011049128.1	GO:0000160(phosphorelay signal transduction system);GO:0005634(nucleus);GO:0005737(cytoplasm);GO:0009736(cytokinin-activated signaling pathway);GO:0009927(histidine phosphotransfer kinase activity);GO:0016310(phosphorylation);GO:0043424(protein histidine kinase binding)	04075(Plant hormone signal transduction)	K14490	NA	putative histidine-containing phosphotransfer protein 4	18.1388	16.5019	14.4589	13.7038	14.2308	16.7966	1.54697	0.00555647	yes
MSTRG.17669	LOC105141812	XR_845452.1	NA	NA	NA	NA	NA	6.74055	5.67527	6.9735	0.054854	0	0.076947	2.57827	0.0209561	yes
MSTRG.17691	LOC105141847	XM_011049220.1	GO:0004674(protein serine/threonine kinase activity);GO:0005524(ATP binding);GO:0005886(plasma membrane);GO:0006468(protein phosphorylation);GO:0007169(transmembrane receptor protein tyrosine kinase signaling pathway);GO:0016021(integral component of membrane)	04626(Plant-pathogen interaction)	K13420	EC:2.7.11.1	LRR receptor-like serine/threonine-protein kinase FLS2	5.76222	5.5795	4.89938	0	0	0	3.2614	0.000918168	yes
MSTRG.17747	LOC105141927	XM_011049321.1	GO:0005737(cytoplasm);GO:0006979(response to oxidative stress);GO:0008270(zinc ion binding);GO:0016491(oxidoreductase activity);GO:0055114(oxidation-reduction process)	NA	NA	NA	NA	5.67228	5.51513	4.93843	0	0.016156	0	3.15257	0.000749727	yes
MSTRG.17810	LOC105142026	XM_011049470.1	GO:0005634(nucleus);GO:0006109(regulation of carbohydrate metabolic process);GO:0009745(sucrose mediated signaling)	NA	NA	NA	NA	3.17063	3.41981	5.4907	6.34051	5.90255	5.27788	-2.85833	0.0083623	yes
MSTRG.17823	LOC105142044	XM_011049492.1	GO:0004842(ubiquitin-protein transferase activity);GO:0005634(nucleus);GO:0010200(response to chitin);GO:0016567(protein ubiquitination);GO:0016874(ligase activity)	00970(Aminoacyl-tRNA biosynthesis)	K01876	EC:6.1.1.12	uncharacterized LOC104440434	0	0	1.91862	53.461	49.7128	48.5102	-10.3109	0.0140275	yes
MSTRG.17830	LOC105142057	XM_011049505.1	GO:0003674(molecular_function);GO:0005634(nucleus);GO:0008150(biological_process)	03010(Ribosome)	K02923	NA	probable carboxylesterase 12	9.81041	9.44101	11.2031	27.683	24.9143	23.7396	-2.07303	0.00926719	yes
MSTRG.17843	LOC105142074	XM_011049526.1	GO:0008152(metabolic process);GO:0009507(chloroplast);GO:0016597(amino acid binding)	NA	NA	NA	NA	4.47095	5.39018	4.88583	13.1943	13.8172	11.5228	-1.93219	0.0167699	yes
MSTRG.17869	LOC105142111	XM_011049582.1	GO:0000166(nucleotide binding);GO:0000184(nuclear-transcribed mRNA catabolic process, nonsense-mediated decay);GO:0003723(RNA binding);GO:0005634(nucleus);GO:0005730(nucleolus);GO:0005737(cytoplasm);GO:0042742(defense response to bacterium);GO:0051028(mRNA transport)	03013(RNA transport);03015(mRNA surveillance pathway)	K14328	NA	hypothetical protein	32.5868	29.9204	25.7424	19.9819	21.694	22.1628	1.64992	0.00532492	yes
MSTRG.17897	LOC105142143	XM_011049647.1	GO:0003723(RNA binding);GO:0003729(mRNA binding);GO:0006417(regulation of translation);GO:0009507(chloroplast)	NA	NA	NA	NA	5.65064	6.09884	5.30509	4.29608	4.55444	4.58798	3.14621	0.0157905	yes
MSTRG.17924	LOC105142214	XM_011049734.1	GO:0003735(structural constituent of ribosome);GO:0006412(translation);GO:0022627(cytosolic small ribosomal subunit)	03010(Ribosome)	K02981	NA	40S ribosomal protein S2	0	0	0	55.4283	57.3199	52.1825	-6.00388	0.000150479	yes
MSTRG.17926	LOC105142215	XM_011049735.1	GO:0003674(molecular_function);GO:0005634(nucleus);GO:0008150(biological_process)	NA	NA	NA	NA	9.04384	7.95373	0	0	0	5.67222	17.4661	0.00813564	yes
MSTRG.17927	LOC105142216	XM_011049736.1	GO:0003676(nucleic acid binding);GO:0005634(nucleus);GO:0008150(biological_process);GO:0008270(zinc ion binding)	NA	NA	NA	NA	5.28323	5.70305	6.83864	10.57	9.77763	9.1185	-1.94356	0.000380217	yes
MSTRG.17942	LOC105142231	XM_011049757.1	GO:0003779(actin binding);GO:0005515(protein binding);GO:0005737(cytoplasm);GO:0005829(cytosol);GO:0005856(cytoskeleton);GO:0007010(cytoskeleton organization);GO:0051015(actin filament binding);GO:0051017(actin filament bundle assembly);GO:0051693(actin filament capping)	NA	NA	NA	NA	17.3784	17.1694	16.6442	14.2276	13.7443	14.7606	1.66425	0.032265	yes
MSTRG.1799	LOC105140666	XM_011047579.1	GO:0003674(molecular_function);GO:0005737(cytoplasm);GO:0006888(ER to Golgi vesicle-mediated transport)	NA	NA	NA	NA	9.85353	9.59504	18.2335	21.9295	17.1477	10.5421	-5.03187	0.00633753	yes
MSTRG.18017	LOC105142334	XM_011049913.1;XM_011049914.1	GO:0003713(transcription coactivator activity);GO:0005669(transcription factor TFIID complex);GO:0006357(regulation of transcription from RNA polymerase II promoter);GO:0008134(transcription factor binding);GO:0035035(histone acetyltransferase binding);GO:0044212(transcription regulatory region DNA binding);GO:0051123(RNA polymerase II transcriptional preinitiation complex assembly)	03022(Basal transcription factors)	K03132	NA	hypothetical protein	8.75591	7.72963	6.23789	5.71039	6.24933	9.37819	2.56235	0.0315404	yes
MSTRG.18024	LOC105142350	XM_011049941.1	GO:0005737(cytoplasm);GO:0030001(metal ion transport);GO:0046914(transition metal ion binding);GO:0046916(cellular transition metal ion homeostasis)	NA	NA	NA	NA	2.51377	2.85944	2.76598	0	0	0.059106	1.85854	0.0122862	yes
MSTRG.18082	LOC105142428	XR_845556.1	NA	NA	NA	NA	NA	4.69855	5.07834	1.67445	0.40966	0.826301	3.74752	8.15193	0.0201292	yes
MSTRG.18101	LOC105142461	XM_011050099.1	GO:0000166(nucleotide binding);GO:0003729(mRNA binding);GO:0006397(mRNA processing);GO:0009507(chloroplast);GO:0009570(chloroplast stroma)	03018(RNA degradation)	K14442	EC:3.6.4.13	putative pentatricopeptide repeat-containing protein At5g59900	0	0	6.7549	5.82509	0	0	-14.349	0.0423591	yes
MSTRG.18105	LOC105142465	XM_011050104.1	GO:0005737(cytoplasm);GO:0005829(cytosol);GO:0006979(response to oxidative stress);GO:0016688(L-ascorbate peroxidase activity);GO:0020037(heme binding);GO:0042744(hydrogen peroxide catabolic process);GO:0046872(metal ion binding);GO:0055114(oxidation-reduction process)	00053(Ascorbate and aldarate metabolism);00480(Glutathione metabolism)	K00434	EC:1.11.1.11	ascorbate peroxidase family protein	88.6453	90.0362	130.583	123.093	130.266	90.239	-2.85885	0.0197053	yes
MSTRG.18117	LOC105142479	XM_011050131.1;XM_011050133.1	GO:0004364(glutathione transferase activity);GO:0005737(cytoplasm);GO:0006749(glutathione metabolic process);GO:0010731(protein glutathionylation)	00480(Glutathione metabolism)	K00799	EC:2.5.1.18	In2-1 family protein	13.2619	12.7723	10.4605	1.02123	0.672155	1.12596	3.96514	0.0122971	yes
MSTRG.18136	LOC105142507	XR_845568.1	NA	NA	NA	NA	NA	3.10189	2.49153	2.70594	14.4677	14.7666	13.0205	-2.08115	0.039918	yes
MSTRG.18147	LOC105142529	XM_011050209.1	GO:0003700(transcription factor activity, sequence-specific DNA binding);GO:0005622(intracellular);GO:0005634(nucleus);GO:0006355(regulation of transcription, DNA-templated);GO:0008270(zinc ion binding)	04712(Circadian rhythm - plant)	K12135	NA	zinc finger protein CONSTANS	5.40223	5.20874	5.42844	0.560401	0.457196	0.733182	2.3001	0.0183694	yes
MSTRG.18220	LOC105142636	XM_011050360.1;XM_011050361.1	GO:0000164(protein phosphatase type 1 complex);GO:0004864(protein phosphatase inhibitor activity);GO:0043666(regulation of phosphoprotein phosphatase activity)	03013(RNA transport);03008(Ribosome biogenesis in eukaryotes)	K07562	NA	60S ribosomal export protein NMD3	3.88995	2.68238	4.00335	6.20303	5.43176	5.53044	-2.02922	0.0117327	yes
MSTRG.18223	LOC105142639	XM_011050367.1	NA	NA	NA	NA	NA	12.2457	11.6293	12.9011	20.5613	18.4746	19.3162	-1.05073	0.0473541	yes
MSTRG.18288	LOC105142728	XM_011050488.1	GO:0005634(nucleus);GO:0005737(cytoplasm);GO:0009611(response to wounding);GO:0009694(jasmonic acid metabolic process);GO:0009695(jasmonic acid biosynthetic process);GO:0009867(jasmonic acid mediated signaling pathway);GO:0030795(jasmonate O-methyltransferase activity);GO:0031408(oxylipin biosynthetic process);GO:0032259(methylation)	00592(alpha-Linolenic acid metabolism)	K08241	EC:2.1.1.141	JASMONIC ACID CARBOXYL METHYLTRANSFERASE family protein	0.380753	0.420877	0.335582	2.71429	2.40409	2.21029	-1.53836	0.0407328	yes
MSTRG.18297	LOC105142740	XM_011050516.1;XM_011050513.1	GO:0005634(nucleus);GO:0008270(zinc ion binding)	NA	NA	NA	NA	16.9495	16.0609	16.4988	12.7061	12.6257	12.9647	1.32749	0.0427774	yes
MSTRG.18312	LOC105142764	XM_011050549.1	GO:0005886(plasma membrane);GO:0006810(transport);GO:0022857(transmembrane transporter activity)	01200(Carbon metabolism);01230(Biosynthesis of amino acids);00010(Glycolysis / Gluconeogenesis);00030(Pentose phosphate pathway);00051(Fructose and mannose metabolism);00710(Carbon fixation in photosynthetic organisms)	K01623	EC:4.1.2.13	probable fructose-bisphosphate aldolase 3	2.23657	2.74824	2.69404	5.79962	5.28264	5.24927	-1.47876	0.0357095	yes
MSTRG.18403	LOC105107207	XM_011001049.1	GO:0008097(5S rRNA binding)	03010(Ribosome)	K02881	NA	hypothetical protein	15.3818	16.6246	14.8075	7.8969	8.00308	9.22909	1.51825	0.0275858	yes
MSTRG.18440	LOC105107261	XM_011001125.1	GO:0003735(structural constituent of ribosome);GO:0006364(rRNA processing);GO:0015935(small ribosomal subunit);GO:0019843(rRNA binding);GO:0030515(snoRNA binding);GO:0032040(small-subunit processome);GO:0034457(Mpp10 complex);GO:0045903(positive regulation of translational fidelity)	03008(Ribosome biogenesis in eukaryotes)	K14560	NA	hypothetical protein	1.50027	0.741047	3.20039	4.36058	4.03899	2.03113	-5.33071	0.0468609	yes
MSTRG.18490	LOC105107340	XM_011001232.1	GO:0004674(protein serine/threonine kinase activity);GO:0005886(plasma membrane);GO:0006468(protein phosphorylation);GO:0009506(plasmodesma);GO:0042742(defense response to bacterium)	00520(Amino sugar and nucleotide sugar metabolism)	K01183	EC:3.2.1.14	G-type lectin S-receptor-like serine/threonine-protein kinase CES101	3.02684	2.69279	2.77035	0.394817	0.350237	0.287557	1.45456	0.0254421	yes
MSTRG.18493	LOC105107341	XM_011001233.1	GO:0004674(protein serine/threonine kinase activity);GO:0005886(plasma membrane);GO:0006468(protein phosphorylation);GO:0009506(plasmodesma);GO:0042742(defense response to bacterium)	00520(Amino sugar and nucleotide sugar metabolism)	K01183	EC:3.2.1.14	G-type lectin S-receptor-like serine/threonine-protein kinase At1g11300	43.9364	43.1446	30.9515	25.1254	34.2046	35.2669	3.28607	0.0156458	yes
MSTRG.18514	LOC105107381	XM_011001280.1	GO:0003674(molecular_function);GO:0005575(cellular_component);GO:0008150(biological_process)	NA	NA	NA	NA	9.46684	9.92431	11.0832	10.4648	9.471	8.12182	-1.14868	0.0304669	yes
MSTRG.18565	LOC105107446	XM_011001373.1	GO:0005576(extracellular region);GO:0005768(endosome);GO:0005794(Golgi apparatus);GO:0005802(trans-Golgi network);GO:0009269(response to desiccation);GO:0009651(response to salt stress);GO:0009737(response to abscisic acid);GO:0045735(nutrient reservoir activity)	NA	NA	NA	NA	8.81878	8.99126	8.37707	26.2557	26.2614	26.8868	-1.19292	0.00133568	yes
MSTRG.18566	LOC105107448	XM_011001375.1	GO:0005576(extracellular region);GO:0005768(endosome);GO:0005794(Golgi apparatus);GO:0005802(trans-Golgi network);GO:0009269(response to desiccation);GO:0009651(response to salt stress);GO:0009737(response to abscisic acid);GO:0045735(nutrient reservoir activity)	NA	NA	NA	NA	28.1143	27.2643	25.7748	72.7869	75.4568	69.2216	-1.21917	0.0360367	yes
MSTRG.18685	LOC105107608	XM_011001598.1	GO:0005576(extracellular region);GO:0008083(growth factor activity);GO:0008283(cell proliferation);GO:0009887(organ morphogenesis);GO:0030154(cell differentiation);GO:0031012(extracellular matrix)	NA	NA	NA	NA	2.1725	2.77396	0.158441	3.91915	4.81854	9.84114	5.70776	0.0247001	yes
MSTRG.18715	LOC105107651	XM_011001651.1	GO:0003677(DNA binding);GO:0003700(transcription factor activity, sequence-specific DNA binding);GO:0005634(nucleus);GO:0005737(cytoplasm);GO:0006351(transcription, DNA-templated);GO:0006355(regulation of transcription, DNA-templated);GO:0010310(regulation of hydrogen peroxide metabolic process);GO:0010629(negative regulation of gene expression);GO:0043565(sequence-specific DNA binding);GO:004421…	04712(Circadian rhythm - plant)	K16241	NA	transcription factor HY5	7.25998	6.64226	8.11119	8.59208	7.42705	5.40076	-2.75057	0.0407542	yes
MSTRG.18719	LOC105107657	XM_011001668.1	GO:0000243(commitment complex);GO:0008187(poly-pyrimidine tract binding);GO:0016607(nuclear speck);GO:0030628(pre-mRNA 3'-splice site binding);GO:0071004(U2-type prespliceosome);GO:0089701(U2AF)	03040(Spliceosome)	K12837	NA	hypothetical protein	9.62199	8.79132	9.98499	11.126	10.2355	11.2664	1.32073	0.0279095	yes
MSTRG.18746	LOC105107696	XM_011001718.1	GO:0008150(biological_process)	NA	NA	NA	NA	8.76192	8.84031	13.7663	12.169	10.6972	7.88363	-3.02104	0.00287959	yes
MSTRG.18788	LOC105107757	XM_011001799.1	GO:0003989(acetyl-CoA carboxylase activity);GO:0006633(fatty acid biosynthetic process);GO:0009317(acetyl-CoA carboxylase complex);GO:0009374(biotin binding);GO:0009507(chloroplast);GO:0009570(chloroplast stroma);GO:0009941(chloroplast envelope)	01200(Carbon metabolism);01212(Fatty acid metabolism);00620(Pyruvate metabolism);00640(Propanoate metabolism);00061(Fatty acid biosynthesis);00253(Tetracycline)	K02160	NA	hypothetical protein	9.87497	8.93886	7.31655	3.93854	4.07364	5.18079	2.62217	0.00161259	yes
MSTRG.18808	LOC105107790	XM_011001834.1	GO:0009813(flavonoid biosynthetic process);GO:0043231(intracellular membrane-bounded organelle);GO:0052696(flavonoid glucuronidation);GO:0080043(quercetin 3-O-glucosyltransferase activity);GO:0080044(quercetin 7-O-glucosyltransferase activity)	00906(Carotenoid biosynthesis)	K14595	EC:2.4.1.263	UDP-glucosyltransferase	274.944	268.572	266.913	90.6219	89.843	88.8428	1.6233	0.00057042	yes
MSTRG.18837	LOC105107825	XM_011001881.1	GO:0000502(proteasome complex);GO:0004298(threonine-type endopeptidase activity);GO:0005634(nucleus);GO:0005829(cytosol);GO:0005839(proteasome core complex);GO:0006511(ubiquitin-dependent protein catabolic process);GO:0008233(peptidase activity);GO:0009507(chloroplast);GO:0010043(response to zinc ion);GO:0019773(proteasome core complex, alpha-subunit complex);GO:0022626(cytosolic ribosome)	03050(Proteasome)	K02726	EC:3.4.25.1	Proteasome subunit alpha type 2 family protein	54.0423	54.9171	36.5558	37.3444	51.5302	52.3085	2.677	0.0323502	yes
MSTRG.18908	LOC105107936	XM_011002035.1	GO:0004190(aspartic-type endopeptidase activity);GO:0005634(nucleus);GO:0005737(cytoplasm);GO:0005829(cytosol);GO:0006508(proteolysis);GO:0031593(polyubiquitin binding);GO:0046686(response to cadmium ion)	03010(Ribosome)	K02927	NA	60S ribosomal protein L40	9.59588	9.41376	8.39593	9.40081	9.68106	11.083	1.28082	0.0182574	yes
MSTRG.18945	LOC105107987	XM_011002113.1	GO:0004252(serine-type endopeptidase activity);GO:0008150(biological_process);GO:0016021(integral component of membrane)	NA	NA	NA	NA	6.61224	6.10779	4.88316	5.34896	7.22227	6.67703	1.64454	0.0344121	yes
MSTRG.19129	LOC105108224	XM_011002451.1	GO:0004351(glutamate decarboxylase activity);GO:0005516(calmodulin binding);GO:0006536(glutamate metabolic process);GO:0009506(plasmodesma);GO:0030170(pyridoxal phosphate binding)	00650(Butanoate metabolism);00250(Alanine, aspartate and glutamate metabolism);00410(beta-Alanine metabolism);00430(Taurine and hypotaurine metabolism)	K01580	EC:4.1.1.15	hypothetical protein	5.64609	5.47961	4.31384	2.72273	2.29445	2.7221	1.81199	0.0469023	yes
MSTRG.1913	LOC105142203	XM_011049730.1;XM_011049724.1	GO:0008836(diaminopimelate decarboxylase activity)	01230(Biosynthesis of amino acids);00300(Lysine biosynthesis)	K01586	EC:4.1.1.20	diaminopimelate decarboxylase family protein	21.0672	18.689	12.9455	14.2492	14.088	15.256	2.36287	0.036811	yes
MSTRG.19140	LOC105108245	XM_011002488.1	GO:0004004(ATP-dependent RNA helicase activity);GO:0010501(RNA secondary structure unwinding)	03040(Spliceosome)	K12823	EC:3.6.4.13	DEAD box RNA helicase family protein	13.3414	14.164	11.4618	7.98545	8.16258	8.2698	1.80568	0.0433501	yes
MSTRG.19200	LOC105108323	XM_011002593.1	GO:0005515(protein binding);GO:0005634(nucleus);GO:0005829(cytosol);GO:0031593(polyubiquitin binding)	04141(Protein processing in endoplasmic reticulum)	K04523	NA	hypothetical protein	28.0933	28.1969	20.158	21.5085	25.3637	26.155	2.01754	0.0174413	yes
MSTRG.19204	LOC105108327	XM_011002595.1	GO:0004198(calcium-dependent cysteine-type endopeptidase activity);GO:0005737(cytoplasm);GO:0006508(proteolysis)	04626(Plant-pathogen interaction)	K13412	EC:2.7.11.1	calcium-dependent protein kinase 13	5.4733	5.93558	9.01607	13.735	13.6687	10.1978	-3.54691	0.00227279	yes
MSTRG.19216	LOC105108346	XM_011002628.1	GO:0003674(molecular_function);GO:0005634(nucleus);GO:0080167(response to karrikin)	NA	NA	NA	NA	1.65035	2.34422	0	0	0	2.19066	8.84841	0.0298245	yes
MSTRG.19240	LOC105108377	XM_011002670.1	GO:0003674(molecular_function);GO:0005575(cellular_component);GO:0008150(biological_process)	NA	NA	NA	NA	135.237	128.815	0	0	0	32.1282	36.1598	0.00763314	yes
MSTRG.19298	LOC105108465	XM_011002784.1	NA	NA	NA	NA	NA	6.29998	9.3223	10.4264	18.6134	17.7874	14.8294	-3.11499	0.0307536	yes
MSTRG.19323	LOC105108505	XM_011002835.1	GO:0003674(molecular_function);GO:0005634(nucleus);GO:0016567(protein ubiquitination)	NA	NA	NA	NA	7.91221	7.4727	8.78664	15.4459	15.1596	15.9219	-1.2697	0.0442716	yes
MSTRG.19370	LOC105108574	XM_011002921.1	GO:0004674(protein serine/threonine kinase activity);GO:0005524(ATP binding);GO:0005886(plasma membrane);GO:0006468(protein phosphorylation);GO:0007169(transmembrane receptor protein tyrosine kinase signaling pathway);GO:0016021(integral component of membrane);GO:0016301(kinase activity);GO:0016310(phosphorylation)	04075(Plant hormone signal transduction)	K13415	EC:2.7.10.1 2.7.11.1	protein BRASSINOSTEROID INSENSITIVE 1	6.46352	6.12634	6.63461	16.1273	17.0234	16.3173	-1.39663	0.0101124	yes
MSTRG.19397	LOC105108611	XM_011002975.1	GO:0005524(ATP binding);GO:0005634(nucleus);GO:0006952(defense response);GO:0043531(ADP binding)	04626(Plant-pathogen interaction)	K13459	NA	hypothetical protein	8.88726	7.53196	7.84889	0.395422	0.626412	0.519097	2.98809	0.00150575	yes
MSTRG.19413	LOC105108635	105108635	NA	NA	NA	NA	NA	21.2362	22.7818	12.6978	11.8887	20.7032	23.059	4.03468	0.0411618	yes
MSTRG.19434	LOC105108651	XM_011003040.1;XM_011003041.1	GO:0005739(mitochondrion);GO:0006412(translation)	03010(Ribosome)	K02939	NA	hypothetical protein	6.41343	6.90566	6.16353	6.62736	6.7273	3.53193	-4.52322	0.0445806	yes
MSTRG.19443	LOC105108666	XM_011003073.1	GO:0004375(glycine dehydrogenase (decarboxylating) activity);GO:0005524(ATP binding);GO:0005739(mitochondrion);GO:0005960(glycine cleavage complex);GO:0006546(glycine catabolic process);GO:0019464(glycine decarboxylation via glycine cleavage system)	00630(Glyoxylate and dicarboxylate metabolism);00260(Glycine, serine and threonine metabolism)	K02437	NA	glycine cleavage system H protein 2	2.32203	2.11194	4.54737	3.46615	3.68278	2.33308	-3.44732	0.0252089	yes
MSTRG.19491	LOC105108731	XM_011003156.1	GO:0002181(cytoplasmic translation);GO:0003735(structural constituent of ribosome);GO:0022625(cytosolic large ribosomal subunit)	03010(Ribosome)	K02877	NA	60S ribosomal protein L15	19.3127	20.6956	22.0477	22.7929	22.2971	19.1414	-1.03391	0.0346966	yes
MSTRG.19536	LOC105108785	XM_011003239.1	GO:0005515(protein binding);GO:0005634(nucleus);GO:0005739(mitochondrion);GO:0005777(peroxisome);GO:0005778(peroxisomal membrane);GO:0005829(cytosol);GO:0005886(plasma membrane);GO:0006625(protein targeting to peroxisome);GO:0007031(peroxisome organization);GO:0008565(protein transporter activity);GO:0016021(integral component of membrane);GO:0016560(protein import into peroxisome matrix, docking)	04146(Peroxisome)	K13343	NA	hypothetical protein	8.84727	10.5825	10.5835	11.3664	11.0335	11.4338	-3.48418	0.0432992	yes
MSTRG.19593	LOC105108868	XM_011003349.1	GO:0004871(signal transducer activity);GO:0009416(response to light stimulus);GO:0016567(protein ubiquitination)	00902(Monoterpenoid biosynthesis)	K15095	EC:1.1.1.208	uncharacterized LOC100839967	2.8016	2.79592	1.35951	2.91796	3.21175	4.73897	2.82655	0.00666008	yes
MSTRG.19605	LOC105108882	XM_011003377.1	GO:0004672(protein kinase activity);GO:0004674(protein serine/threonine kinase activity);GO:0005515(protein binding);GO:0005524(ATP binding);GO:0005576(extracellular region);GO:0005886(plasma membrane);GO:0007338(single fertilization);GO:0009506(plasmodesma);GO:0009723(response to ethylene);GO:0009738(abscisic acid-activated signaling pathway);GO:0009741(response to brassinosteroid);GO:0009742(br…	04626(Plant-pathogen interaction)	K13430	EC:2.7.11.1	serine/threonine-protein kinase PBS1	0	0	0	8.23095	8.93996	8.42871	-3.21977	0.000700069	yes
MSTRG.19633	LOC105108930	XM_011003432.1;XM_011003433.1	GO:0003700(transcription factor activity, sequence-specific DNA binding)	NA	NA	NA	NA	40.0882	37.5344	37.611	14.9449	14.0607	14.3959	1.43009	0.00989517	yes
MSTRG.19704	LOC105109029	XM_011003607.1	GO:0003674(molecular_function);GO:0005886(plasma membrane);GO:0008150(biological_process);GO:0016021(integral component of membrane)	NA	NA	NA	NA	0.540876	0.488267	0.495868	3.79493	3.19798	3.544	-1.5999	0.028734	yes
MSTRG.19707	LOC105109026	XM_011003601.1	GO:0005737(cytoplasm);GO:0006537(glutamate biosynthetic process);GO:0015930(glutamate synthase activity);GO:0019676(ammonia assimilation cycle)	01230(Biosynthesis of amino acids);00910(Nitrogen metabolism);00250(Alanine, aspartate and glutamate metabolism)	K00264	EC:1.4.1.13 1.4.1.14	NADH-dependent glutamate synthase family protein	19.7849	20.0472	17.4963	9.00964	8.51366	8.93546	1.60971	0.0264665	yes
MSTRG.19724	LOC105109053	XR_839164.1	GO:0005524(ATP binding);GO:0005774(vacuolar membrane);GO:0005886(plasma membrane);GO:0008559(xenobiotic-transporting ATPase activity);GO:0016021(integral component of membrane);GO:0042626(ATPase activity, coupled to transmembrane movement of substances)	02010(ABC transporters)	K05666	NA	ABC transporter C family member 10-like	33.9319	32.8737	32.3809	16.4254	16.4309	16.5762	1.16253	0.00010518	yes
MSTRG.19801	LOC105109178	XM_011003793.1	GO:0046658(anchored component of plasma membrane)	NA	NA	NA	NA	9.39615	9.95224	18.291	30.3706	30.1519	30.1896	-4.02026	0.0416624	yes
MSTRG.19824	LOC105109203	XM_011003822.1	GO:0009507(chloroplast);GO:0016021(integral component of membrane);GO:0031072(heat shock protein binding);GO:0051082(unfolded protein binding)	NA	NA	NA	NA	13.9712	2.69072	1.0814	3.40886e-07	1.34146	2.77096	11.968	0.0352205	yes
MSTRG.19827	LOC105109207	XM_011003827.1	GO:0003674(molecular_function);GO:0003723(RNA binding);GO:0005634(nucleus);GO:0005829(cytosol);GO:0008150(biological_process)	04141(Protein processing in endoplasmic reticulum)	K09503	NA	chaperone protein dnaJ 2-like	8.44618	8.3539	9.13008	6.08321	5.48678	5.56723	2.07408	0.0193166	yes
MSTRG.20177	LOC105109749	XM_011004542.1	GO:0004672(protein kinase activity);GO:0004674(protein serine/threonine kinase activity);GO:0005524(ATP binding);GO:0005886(plasma membrane);GO:0006468(protein phosphorylation);GO:0016021(integral component of membrane)	04626(Plant-pathogen interaction)	K16224	NA	FLG22-induced receptor-like kinase 1	9.94055	11.1082	11.502	20.4646	19.1337	19.6387	-1.15802	0.0396027	yes
MSTRG.20190	LOC105109774	XM_011004581.1;XM_011004583.1	GO:0000977(RNA polymerase II regulatory region sequence-specific DNA binding);GO:0003700(transcription factor activity, sequence-specific DNA binding);GO:0006357(regulation of transcription from RNA polymerase II promoter);GO:0090575(RNA polymerase II transcription factor complex)	NA	NA	NA	NA	0.397377	0.586451	0.492116	4.51518	4.21453	4.04825	-2.32062	0.0147602	yes
MSTRG.20201	LOC105109783	XR_839328.1	GO:0003674(molecular_function);GO:0008150(biological_process);GO:0009507(chloroplast)	NA	NA	NA	NA	11.7583	10.6606	10.8218	3.59571	4.47964	4.40381	1.87343	0.0351642	yes
MSTRG.2029	LOC105108067	XM_011002224.1	GO:0005794(Golgi apparatus);GO:0006487(protein N-linked glycosylation);GO:0008417(fucosyltransferase activity);GO:0016021(integral component of membrane);GO:0016757(transferase activity, transferring glycosyl groups);GO:0017083(4-galactosyl-N-acetylglucosaminide 3-alpha-L-fucosyltransferase activity);GO:0032580(Golgi cisterna membrane);GO:0036065(fucosylation);GO:0071555(cell wall organization)	NA	NA	NA	NA	23.2178	19.333	18.8758	16.5957	16.0245	17.0364	1.52604	0.0394866	yes
MSTRG.20364	LOC105110003	XM_011004893.1	GO:0000103(sulfate assimilation);GO:0005829(cytosol);GO:0005886(plasma membrane);GO:0006457(protein folding);GO:0015035(protein disulfide oxidoreductase activity);GO:0016671(oxidoreductase activity, acting on a sulfur group of donors, disulfide as acceptor);GO:0034599(cellular response to oxidative stress);GO:0045454(cell redox homeostasis);GO:0055114(oxidation-reduction process)	04141(Protein processing in endoplasmic reticulum)	K09584	EC:5.3.4.1	probable protein disulfide-isomerase A6	10.9645	12.4354	12.7501	17.7462	18.0414	16.7331	-1.15454	0.0315138	yes
MSTRG.20379	LOC105110021	XM_011004917.1	GO:0003700(transcription factor activity, sequence-specific DNA binding);GO:0005515(protein binding);GO:0005634(nucleus);GO:0005886(plasma membrane);GO:0008270(zinc ion binding)	04712(Circadian rhythm - plant)	K12135	NA	hypothetical protein	3.25575	2.58917	2.90894	0.318694	0.357093	0.435709	1.90968	0.0323795	yes
MSTRG.20415	LOC105110082	XM_011004993.1	GO:0003735(structural constituent of ribosome);GO:0005840(ribosome);GO:0006412(translation);GO:0009507(chloroplast);GO:0009534(chloroplast thylakoid);GO:0009570(chloroplast stroma);GO:0044238(primary metabolic process)	NA	NA	NA	NA	18.1156	14.9985	9.49201	14.5726	20.958	29.7803	3.86384	0.00879421	yes
MSTRG.205	LOC105127730	XM_011029162.1	GO:0005737(cytoplasm);GO:0031625(ubiquitin protein ligase binding);GO:0061630(ubiquitin protein ligase activity)	04141(Protein processing in endoplasmic reticulum);04120(Ubiquitin mediated proteolysis)	K10575	EC:2.3.2.23	Ubiquitin-conjugating enzyme E2 7 family protein	24.5681	25.7496	27.8949	39.3075	36.76	35.9298	-1.23745	0.00196141	yes
MSTRG.20533	LOC105110254	XM_011005236.1	GO:0005524(ATP binding);GO:0009507(chloroplast);GO:0009570(chloroplast stroma);GO:0009941(chloroplast envelope);GO:0016887(ATPase activity);GO:0019538(protein metabolic process);GO:0034214(protein hexamerization);GO:0042803(protein homodimerization activity)	NA	NA	NA	NA	15.8488	15.6166	16.3247	17.3937	16.7446	16.9423	-1.25873	0.00533438	yes
MSTRG.20537	LOC105110260	XM_011005242.1	GO:0000166(nucleotide binding);GO:0003723(RNA binding);GO:0005515(protein binding);GO:0005634(nucleus);GO:0005737(cytoplasm);GO:0008150(biological_process);GO:0016607(nuclear speck)	03015(mRNA surveillance pathway)	K14396	NA	hypothetical protein	8.3691	9.83717	11.3088	11.582	11.8521	10.1917	-1.63654	0.0182541	yes
MSTRG.2054	LOC105108339	XM_011002617.1	GO:0004197(cysteine-type endopeptidase activity);GO:0005615(extracellular space);GO:0005764(lysosome);GO:0051603(proteolysis involved in cellular protein catabolic process)	04145(Phagosome)	K01365	EC:3.4.22.15	cysteine protease	48.5359	48.5455	31.9012	16.259	23.7548	25.4923	3.97304	0.0124939	yes
MSTRG.20568	LOC105110303	XM_011005295.1	NA	NA	NA	NA	NA	4.42518	4.39509	3.21279	0.738275	0.800226	0.833464	2.76811	0.00608197	yes
MSTRG.20653	LOC105110414	XM_011005447.1	GO:0000210(NAD+ diphosphatase activity);GO:0005829(cytosol);GO:0009507(chloroplast);GO:0016787(hydrolase activity);GO:0046872(metal ion binding);GO:0047631(ADP-ribose diphosphatase activity)	NA	NA	NA	NA	3.49255	5.61889	5.69352	25.5137	23.0682	24.1192	-3.50254	0.0474113	yes
MSTRG.20656	LOC105110404	XR_839469.1;XR_839467.1;XR_839468.1	NA	NA	NA	NA	NA	32.8398	31.5319	29.3202	21.1953	22.0238	21.836	1.76384	0.0307508	yes
MSTRG.20668	LOC105110429	XM_011005465.1	GO:0003674(molecular_function);GO:0005634(nucleus);GO:0009507(chloroplast);GO:0009611(response to wounding);GO:0010193(response to ozone);GO:0010224(response to UV-B)	NA	NA	NA	NA	27.4104	27.6056	23.058	21.0255	23.579	24.0748	1.13743	0.0209509	yes
MSTRG.20718	LOC105110493	XM_011005561.1;XM_011005562.1	GO:0000166(nucleotide binding);GO:0003723(RNA binding);GO:0005515(protein binding);GO:0005634(nucleus);GO:0005737(cytoplasm);GO:0008150(biological_process);GO:0016607(nuclear speck)	03015(mRNA surveillance pathway)	K14396	NA	hypothetical protein	8.55475	8.90308	9.36031	19.5641	20.5974	21.0757	-1.22766	0.0284624	yes
MSTRG.20743	LOC105110532	XM_011005603.1	GO:0005737(cytoplasm);GO:0030001(metal ion transport);GO:0046914(transition metal ion binding);GO:0046916(cellular transition metal ion homeostasis)	NA	NA	NA	NA	3.34736	2.55771	7.64094	5.38041	3.59423	3.21663	-6.03459	0.0174288	yes
MSTRG.20769	LOC105110574	XM_011005650.1	GO:0000209(protein polyubiquitination);GO:0005622(intracellular);GO:0031624(ubiquitin conjugating enzyme binding);GO:0032436(positive regulation of proteasomal ubiquitin-dependent protein catabolic process);GO:0061630(ubiquitin protein ligase activity)	NA	NA	NA	NA	4.14402	3.86509	2.79313	3.15402	3.7103	4.53008	3.25724	0.00144807	yes
MSTRG.20827	LOC105110675	XM_011005778.1	GO:0005634(nucleus);GO:0008270(zinc ion binding)	03013(RNA transport)	K14297	NA	zinc finger	30.3706	27.4112	26.644	21.9136	21.813	24.0139	1.01397	0.030579	yes
MSTRG.20847	LOC105110708	XM_011005826.1	GO:0003700(transcription factor activity, sequence-specific DNA binding);GO:0005634(nucleus);GO:0006351(transcription, DNA-templated);GO:0006355(regulation of transcription, DNA-templated);GO:0009957(epidermal cell fate specification);GO:0010214(seed coat development);GO:0043565(sequence-specific DNA binding)	04626(Plant-pathogen interaction)	K18835	NA	putative WRKY transcription factor 2	5.16228	4.71991	5.09763	8.87921	7.80035	7.17479	-1.31589	0.0136996	yes
MSTRG.21065	LOC105111016	XM_011006247.1	GO:0005886(plasma membrane);GO:0006952(defense response)	NA	NA	NA	NA	12.2491	11.767	12.9547	10.7323	10.8843	9.80469	-2.95739	0.0100759	yes
MSTRG.21084	LOC105111051	XM_011006290.1	GO:0001664(G-protein coupled receptor binding);GO:0003924(GTPase activity);GO:0004871(signal transducer activity);GO:0005525(GTP binding);GO:0005634(nucleus);GO:0005834(heterotrimeric G-protein complex);GO:0005886(plasma membrane);GO:0007186(G-protein coupled receptor signaling pathway);GO:0007188(adenylate cyclase-modulating G-protein coupled receptor signaling pathway);GO:0009737(response to ab…	NA	NA	NA	NA	10.4912	9.50547	6.96769	4.84976	5.20974	5.81774	2.64019	0.00262954	yes
MSTRG.21137	LOC105111124	XM_011006397.1	GO:0003677(DNA binding);GO:0003700(transcription factor activity, sequence-specific DNA binding);GO:0005634(nucleus);GO:0006351(transcription, DNA-templated);GO:0006355(regulation of transcription, DNA-templated);GO:0007275(multicellular organism development)	03018(RNA degradation)	K12581	NA	NAC domain-containing protein 89-like	1.70809	1.39078	2.37916	6.4277	6.87035	5.46245	-3.01056	0.0215215	yes
MSTRG.2114	LOC105109157	XM_011003770.1	GO:0005525(GTP binding);GO:0005576(extracellular region);GO:0005634(nucleus);GO:0005737(cytoplasm);GO:0005773(vacuole);GO:0005774(vacuolar membrane);GO:0005794(Golgi apparatus);GO:0005829(cytosol);GO:0005886(plasma membrane);GO:0007264(small GTPase mediated signal transduction);GO:0009506(plasmodesma);GO:0015031(protein transport);GO:0051607(defense response to virus)	04144(Endocytosis)	K07937	NA	ADP-ribosylation factor 2-like	8.39229	7.77677	6.33125	7.21999	8.586	9.42472	1.62835	0.00466579	yes
MSTRG.21170	LOC105111171	XM_011006458.1	GO:0006636(unsaturated fatty acid biosynthetic process);GO:0016717(oxidoreductase activity, acting on paired donors, with oxidation of a pair of donors resulting in the reduction of molecular oxygen to two molecules of water)	01212(Fatty acid metabolism);01040(Biosynthesis of unsaturated fatty acids)	K10256	EC:1.14.19.6 1.14.19.22	fatty acid desaturase	15.7851	15.8106	16.7763	41.1246	33.2859	33.1165	-1.91836	0.0387444	yes
MSTRG.21224	LOC105111250	XM_011006561.1	GO:0004190(aspartic-type endopeptidase activity);GO:0006508(proteolysis);GO:0030163(protein catabolic process)	NA	NA	NA	NA	1.94997	2.06896	1.7208	0	0	0	1.96477	0.00463189	yes
MSTRG.21299	LOC105111368	XM_011006693.1	GO:0000166(nucleotide binding);GO:0003723(RNA binding);GO:0005634(nucleus);GO:0005829(cytosol);GO:0006397(mRNA processing);GO:0008143(poly(A) binding);GO:0010494(cytoplasmic stress granule)	03013(RNA transport)	K03231	NA	polyadenylate-binding protein RBP45A-like	56.9892	57.4339	51.9362	33.9936	35.7956	34.5361	1.10793	0.0179632	yes
MSTRG.21327	LOC105111409	XM_011006752.1	GO:0030599(pectinesterase activity);GO:0046910(pectinesterase inhibitor activity);GO:0071944(cell periphery)	00040(Pentose and glucuronate interconversions);00500(Starch and sucrose metabolism)	K01051	EC:3.1.1.11	Pectinesterase PPE8B precursor	15.6463	15.3383	15.5789	1.37557	0.674037	1.37541	4.7067	4.23534e-07	yes
MSTRG.21337	LOC105111431	XM_011006773.1	GO:0005773(vacuole);GO:0005774(vacuolar membrane);GO:0005794(Golgi apparatus);GO:0009506(plasmodesma);GO:0015078(hydrogen ion transmembrane transporter activity);GO:0015991(ATP hydrolysis coupled proton transport);GO:0015992(proton transport);GO:0033179(proton-transporting V-type ATPase, V0 domain);GO:0046961(proton-transporting ATPase activity, rotational mechanism)	00190(Oxidative phosphorylation);04145(Phagosome)	K02146	NA	hypothetical protein	69.2185	70.0413	53.5316	50.7074	48.5528	62.2149	2.05783	0.0202628	yes
MSTRG.2135	LOC105109515	XM_011004248.1	GO:0003674(molecular_function);GO:0005634(nucleus);GO:0008150(biological_process)	NA	NA	NA	NA	13.6539	12.6143	5.87221	2.91491	2.79913	3.15638	5.03223	0.0300965	yes
MSTRG.21365	LOC105111477	XM_011006841.1	GO:0003735(structural constituent of ribosome);GO:0006412(translation)	03010(Ribosome)	K02935	NA	50S ribosomal protein L12-2	1.07666	1.47002	11.0754	15.7221	14.3769	13.1109	-10.2144	0.0407502	yes
MSTRG.21436	LOC105111573	XM_011006974.1	GO:0005737(cytoplasm);GO:0006979(response to oxidative stress);GO:0008270(zinc ion binding);GO:0016491(oxidoreductase activity);GO:0055114(oxidation-reduction process)	NA	NA	NA	NA	5.56089	5.33381	4.85282	0	0.015839	0	3.09759	0.000697179	yes
MSTRG.21452	LOC105111597	XM_011007004.1	GO:0005576(extracellular region);GO:0005634(nucleus);GO:0009627(systemic acquired resistance);GO:0016042(lipid catabolic process);GO:0016788(hydrolase activity, acting on ester bonds);GO:0048046(apoplast);GO:0052689(carboxylic ester hydrolase activity)	00561(Glycerolipid metabolism)	K00679	EC:2.3.1.158	hypothetical protein	154.691	153.168	157.083	51.2339	46.3726	49.4556	1.49508	0.0134437	yes
MSTRG.21458	LOC105111601	XR_839622.1	NA	NA	NA	NA	NA	147.726	161.687	185.38	189.268	182.608	178.482	-1.2239	0.0217072	yes
MSTRG.21519	LOC105111684	XM_011007126.1	GO:0004017(adenylate kinase activity);GO:0005524(ATP binding);GO:0009507(chloroplast);GO:0009570(chloroplast stroma);GO:2000505(regulation of energy homeostasis)	00230(Purine metabolism)	K00939	EC:2.7.4.3	hypothetical protein	11.5853	11.3536	13.8535	15.1502	14.9963	14.2003	-1.21923	0.017714	yes
MSTRG.21525	LOC105111688	XM_011007128.1	GO:0003959(NADPH dehydrogenase activity);GO:0005622(intracellular);GO:0055114(oxidation-reduction process)	00592(alpha-Linolenic acid metabolism)	K05894	EC:1.3.1.42	hypothetical protein	62.4113	60.1167	62.1361	149.641	155.945	155.474	-1.23908	0.00558716	yes
MSTRG.21566	LOC105111764	XM_011007217.1	GO:0003723(RNA binding);GO:0003735(structural constituent of ribosome);GO:0006412(translation);GO:0022625(cytosolic large ribosomal subunit);GO:0042254(ribosome biogenesis)	03010(Ribosome)	K02915	NA	ribosomal protein L34	4.40189	4.1373	4.5024	8.97561	9.08666	8.31793	-1.24366	0.0140718	yes
MSTRG.21614	LOC105111830	XM_011007295.1	GO:0005576(extracellular region);GO:0016020(membrane);GO:0016829(lyase activity);GO:0030570(pectate lyase activity);GO:0045490(pectin catabolic process);GO:0046872(metal ion binding)	00040(Pentose and glucuronate interconversions)	K01728	EC:4.2.2.2	pectate lyase 22 precursor family protein	10.2307	9.91181	8.87675	3.03784	3.51999	4.24686	2.52446	0.007667	yes
MSTRG.21621	LOC105111843	XM_011007306.1	GO:0004719(protein-L-isoaspartate (D-aspartate) O-methyltransferase activity);GO:0005737(cytoplasm);GO:0005829(cytosol);GO:0006464(cellular protein modification process);GO:0007568(aging);GO:0009651(response to salt stress);GO:0009737(response to abscisic acid);GO:0009845(seed germination);GO:0030091(protein repair)	NA	NA	NA	NA	13.4043	13.2737	17.3235	22.811	22.2972	20.0981	-1.67317	0.00158723	yes
MSTRG.21622	LOC105111844	XM_011007308.1	GO:0000166(nucleotide binding);GO:0003723(RNA binding);GO:0006396(RNA processing);GO:0006397(mRNA processing);GO:0008266(poly(U) RNA binding);GO:0009451(RNA modification);GO:0009507(chloroplast);GO:0009535(chloroplast thylakoid membrane);GO:0009570(chloroplast stroma);GO:0009579(thylakoid);GO:0009631(cold acclimation);GO:0009941(chloroplast envelope);GO:0016553(base conversion or substitution edi…	03040(Spliceosome)	K12831	NA	31 kDa ribonucleoprotein	25.696	24.3581	23.5081	19.8066	20.3381	23.48	1.01215	0.0479061	yes
MSTRG.21641	LOC105111869	XM_011007341.1	GO:0003674(molecular_function);GO:0005576(extracellular region);GO:0008150(biological_process)	NA	NA	NA	NA	9.91711	7.36908	7.32706	6.195	6.77181	7.21752	1.82653	0.0342131	yes
MSTRG.21650	LOC105111882	XM_011007352.1	GO:0000166(nucleotide binding);GO:0005737(cytoplasm);GO:0005834(heterotrimeric G-protein complex);GO:0008150(biological_process)	00565(Ether lipid metabolism)	K16794	NA	myosin heavy chain kinase B-like	0	0	0	15.9866	14.5847	14.7507	-4.20388	0.000448149	yes
MSTRG.21662	LOC105111903	XM_011007386.1	GO:0004674(protein serine/threonine kinase activity);GO:0005515(protein binding);GO:0005524(ATP binding);GO:0005634(nucleus);GO:0005886(plasma membrane);GO:0006468(protein phosphorylation);GO:0009506(plasmodesma);GO:0010183(pollen tube guidance);GO:0016020(membrane);GO:0016021(integral component of membrane);GO:0016301(kinase activity);GO:0090406(pollen tube)	04075(Plant hormone signal transduction)	K13415	EC:2.7.10.1 2.7.11.1	protein BRASSINOSTEROID INSENSITIVE 1-like	4.70761	5.17665	4.83427	0.689444	0.605017	0.960729	2.25345	0.0304061	yes
MSTRG.21725	LOC105112002	XM_011007537.1	GO:0003674(molecular_function);GO:0009507(chloroplast);GO:0009535(chloroplast thylakoid membrane);GO:0009631(cold acclimation);GO:0009737(response to abscisic acid);GO:0009941(chloroplast envelope);GO:0031357(integral component of chloroplast inner membrane);GO:0042631(cellular response to water deprivation);GO:0070417(cellular response to cold)	NA	NA	NA	NA	47.2724	53.3283	34.3413	33.5612	41.4554	42.8794	2.40835	0.0451664	yes
MSTRG.21737	LOC105112019	XM_011007562.1	GO:0004497(monooxygenase activity);GO:0044550(secondary metabolite biosynthetic process)	00906(Carotenoid biosynthesis)	K09838	EC:1.14.13.90	zeaxanthin epoxidase family protein	6.18689	6.44882	5.96254	0.798709	0.940471	0.72761	2.01936	0.0144714	yes
MSTRG.21795	LOC105112093	XM_011007675.1	GO:0005739(mitochondrion);GO:0005829(cytosol);GO:0009507(chloroplast);GO:0009570(chloroplast stroma);GO:0010167(response to nitrate);GO:0016020(membrane);GO:0020037(heme binding);GO:0042128(nitrate assimilation);GO:0046872(metal ion binding);GO:0047889(ferredoxin-nitrate reductase activity);GO:0048046(apoplast);GO:0048307(ferredoxin-nitrite reductase activity);GO:0050421(nitrite reductase (NO-for…	00910(Nitrogen metabolism)	K00366	EC:1.7.7.1	Ferredoxin--nitrite reductase family protein	400.218	374.265	224.638	150.752	150.258	263.73	5.07759	0.00857191	yes
MSTRG.2189	LOC105110268	XR_839441.1	NA	NA	NA	NA	NA	5.26559	5.36569	5.86602	15.0833	15.295	15.6194	-1.62901	0.00686601	yes
MSTRG.21908	LOC105112248	XR_839717.1	GO:0009507(chloroplast);GO:0009543(chloroplast thylakoid lumen)	00040(Pentose and glucuronate interconversions);00500(Starch and sucrose metabolism)	K01051	EC:3.1.1.11	putative pectinesterase 10	3.91789	3.71297	4.03988	4.99112	4.046	4.36748	-5.52614	0.0114678	yes
MSTRG.21972	LOC105112344	XM_011008025.1	GO:0003676(nucleic acid binding);GO:0004402(histone acetyltransferase activity);GO:0005515(protein binding);GO:0005634(nucleus);GO:0006281(DNA repair);GO:0006351(transcription, DNA-templated);GO:0006355(regulation of transcription, DNA-templated);GO:0008270(zinc ion binding);GO:0010224(response to UV-B);GO:0046872(metal ion binding)	NA	NA	NA	NA	8.33228	8.1886	6.8874	7.01582	9.8449	9.73927	1.86425	0.0154984	yes
MSTRG.21977	LOC105112350	XM_011008036.1	GO:0004702(receptor signaling protein serine/threonine kinase activity);GO:0005737(cytoplasm)	04626(Plant-pathogen interaction)	K13414	EC:2.7.11.25	putative mitogen-activated protein kinase 1	13.8914	14.2919	19.0913	18.0287	17.2182	13.6419	-2.16769	0.00308921	yes
MSTRG.22039	LOC105112469	XM_011008171.1	GO:0003674(molecular_function);GO:0005634(nucleus);GO:0008150(biological_process)	00900(Terpenoid backbone biosynthesis);00909(Sesquiterpenoid and triterpenoid biosynthesis)	K15891	EC:1.1.1.216	hypothetical protein	3.4869	4.02052	6.45643	7.74077	4.06226	4.06038	-6.03135	0.0253557	yes
MSTRG.2211	LOC105110559	XM_011005638.1	GO:0004722(protein serine/threonine phosphatase activity);GO:0005634(nucleus);GO:0006470(protein dephosphorylation);GO:0009536(plastid);GO:0009611(response to wounding);GO:0009620(response to fungus);GO:0009738(abscisic acid-activated signaling pathway);GO:0046872(metal ion binding);GO:0050832(defense response to fungus)	04075(Plant hormone signal transduction);04931(Insulin resistance)	K14497	EC:3.1.3.16	probable protein phosphatase 2C 8	3.44362	3.41437	4.14608	11.6075	11.4281	10.4329	-2.35693	0.000611082	yes
MSTRG.22268	LOC105112788	XM_011008632.1	GO:0000166(nucleotide binding);GO:0003729(mRNA binding);GO:0006397(mRNA processing);GO:0009507(chloroplast);GO:0009570(chloroplast stroma)	03018(RNA degradation)	K14442	EC:3.6.4.13	putative pentatricopeptide repeat-containing protein At5g59900	0	0	7.35772	6.93474	0	0	-15.1251	0.0446088	yes
MSTRG.22311	LOC105112841	XM_011008710.1	GO:0003674(molecular_function);GO:0005634(nucleus);GO:0008150(biological_process)	03010(Ribosome)	K02942	NA	60S acidic ribosomal protein P1-like	7.08188	7.67353	9.04943	5.81036	5.40589	5.66548	-1.45354	0.0338789	yes
MSTRG.22348	LOC105112889	XM_011008780.1;XM_011008779.1	GO:0005524(ATP binding);GO:0005774(vacuolar membrane);GO:0005886(plasma membrane);GO:0008559(xenobiotic-transporting ATPase activity);GO:0016021(integral component of membrane);GO:0042626(ATPase activity, coupled to transmembrane movement of substances)	02010(ABC transporters)	K05665	NA	ABC transporter C family member 8-like	6.83786	6.32551	6.84718	13.2367	13.3421	13.1944	-1.0085	0.0198397	yes
MSTRG.22355	LOC105112895	XM_011008790.1	GO:0004851(uroporphyrin-III C-methyltransferase activity);GO:0019354(siroheme biosynthetic process)	NA	NA	NA	NA	59.1046	57.9839	56.5146	17.0208	18.31	18.1877	1.98144	0.00122133	yes
MSTRG.22375	LOC105112922	XM_011008834.1	GO:0005634(nucleus);GO:0005737(cytoplasm);GO:0009408(response to heat);GO:0009651(response to salt stress);GO:0030544(Hsp70 protein binding)	04141(Protein processing in endoplasmic reticulum)	K09562	NA	hypothetical protein	10.5337	10.2987	7.91356	9.9713	9.39367	10.7017	2.29743	6.94748e-05	yes
MSTRG.22415	LOC105112981	XM_011008935.1	GO:0005516(calmodulin binding);GO:0005576(extracellular region);GO:0005886(plasma membrane);GO:0006869(lipid transport);GO:0008289(lipid binding);GO:0009505(plant-type cell wall);GO:0009534(chloroplast thylakoid);GO:0048046(apoplast);GO:0071555(cell wall organization)	NA	NA	NA	NA	2.11503	2.06291	178.314	89.7351	0.487364	0.367199	-37.4759	0.0388138	yes
MSTRG.22446	LOC105113016	XM_011008991.1	GO:0008270(zinc ion binding);GO:0009451(RNA modification);GO:0009507(chloroplast)	00561(Glycerolipid metabolism);00564(Glycerophospholipid metabolism);04070(Phosphatidylinositol signaling system)	K00901	EC:2.7.1.107	hypothetical protein	8.71919	8.29255	0.0236281	0	8.90554	8.89626	15.8426	0.0478069	yes
MSTRG.2257	LOC105111998	XM_011007534.1	GO:0004674(protein serine/threonine kinase activity);GO:0005524(ATP binding);GO:0005634(nucleus);GO:0006468(protein phosphorylation);GO:0009506(plasmodesma);GO:0016301(kinase activity)	03022(Basal transcription factors);03420(Nucleotide excision repair)	K02202	EC:2.7.11.22 2.7.11.23	CDK activating kinase/cell cycle dependent kinase D (IC)	3.73336	4.79536	7.00298	8.08384	7.07348	6.23496	-3.96108	0.00203445	yes
MSTRG.2264	LOC105119010	105119010	NA	NA	NA	NA	NA	20.9766	19.8408	22.1515	6.47846	6.38075	6.16814	1.14408	0.012082	yes
MSTRG.22654	LOC105113312	XM_011009446.1	GO:0005634(nucleus);GO:0005774(vacuolar membrane);GO:0005886(plasma membrane);GO:0009507(chloroplast);GO:0016020(membrane)	NA	NA	NA	NA	121.139	116.851	119.197	246.428	247.097	246.133	-1.02651	0.00222739	yes
MSTRG.22661	LOC105113324	XM_011009463.1	GO:0004650(polygalacturonase activity);GO:0005576(extracellular region);GO:0005975(carbohydrate metabolic process);GO:0016829(lyase activity);GO:0071555(cell wall organization)	00040(Pentose and glucuronate interconversions);00500(Starch and sucrose metabolism)	K01184	EC:3.2.1.15	hypothetical protein	7.80323	7.09901	5.86315	5.21971	7.40977	8.08079	2.28409	0.0298807	yes
MSTRG.22715	LOC105113404	XM_011009568.1	GO:0000398(mRNA splicing, via spliceosome);GO:0000932(cytoplasmic mRNA processing body);GO:0003723(RNA binding);GO:0005688(U6 snRNP);GO:0046540(U4/U6 x U5 tri-snRNP complex);GO:0071011(precatalytic spliceosome);GO:0071013(catalytic step 2 spliceosome)	03040(Spliceosome);03018(RNA degradation)	K12621	NA	small nuclear ribonucleoprotein D	25.9442	24.1784	11.8356	11.8933	13.2099	37.5576	6.72834	0.0312288	yes
MSTRG.22745	LOC105113472	XM_011009653.1	GO:0009416(response to light stimulus);GO:0009535(chloroplast thylakoid membrane);GO:0009768(photosynthesis, light harvesting in photosystem I);GO:0009941(chloroplast envelope);GO:0010287(plastoglobule);GO:0016168(chlorophyll binding);GO:0031409(pigment binding)	00196(Photosynthesis - antenna proteins)	K08917	NA	chlorophyll A-B binding family protein	0.079476	0.05407	0.246646	14.7225	13.2329	13.2814	-4.65464	0.000514402	yes
MSTRG.22779	LOC105113506	XM_011009704.1	GO:0003674(molecular_function);GO:0008150(biological_process);GO:0009507(chloroplast)	NA	NA	NA	NA	24.1268	23.7248	22.6752	252.506	249.023	230.227	-3.35067	0.00220442	yes
MSTRG.2283	LOC105112394	XM_011008094.1	GO:0003677(DNA binding);GO:0003700(transcription factor activity, sequence-specific DNA binding);GO:0005515(protein binding);GO:0005634(nucleus);GO:0005730(nucleolus);GO:0005829(cytosol);GO:0006355(regulation of transcription, DNA-templated);GO:0006397(mRNA processing);GO:0008380(RNA splicing);GO:0009507(chloroplast);GO:0010267(production of ta-siRNAs involved in RNA interference);GO:0010445(nucl…	NA	NA	NA	NA	13.8658	12.9972	11.5824	12.3932	14.6308	15.4496	1.10955	0.0396854	yes
MSTRG.22866	LOC105113608	XM_011009849.1	GO:0004674(protein serine/threonine kinase activity);GO:0005886(plasma membrane);GO:0006468(protein phosphorylation);GO:0006952(defense response);GO:0009506(plasmodesma);GO:0031625(ubiquitin protein ligase binding)	00520(Amino sugar and nucleotide sugar metabolism)	K01183	EC:3.2.1.14	G-type lectin S-receptor-like serine/threonine-protein kinase CES101	7.6953	7.14395	7.28337	4.27151	4.38462	4.67597	1.00921	0.0212504	yes
MSTRG.22894	LOC105113640	XM_011009892.1	GO:0003674(molecular_function);GO:0005634(nucleus);GO:0008150(biological_process)	NA	NA	NA	NA	25.8324	29.385	40.8697	42.7554	40.4421	27.1305	-3.38644	0.00669727	yes
MSTRG.22921	LOC105113672	XM_011009944.1;XM_011009942.1	NA	NA	NA	NA	NA	16.1424	16.8029	15.2051	8.61032	7.7865	8.58628	1.21205	0.041137	yes
MSTRG.2296	LOC105112525	XM_011008253.1	GO:0005515(protein binding);GO:0005524(ATP binding);GO:0005634(nucleus);GO:0005730(nucleolus);GO:0005829(cytosol);GO:0009507(chloroplast);GO:0009908(flower development);GO:0030154(cell differentiation);GO:0043141(ATP-dependent 5'-3' DNA helicase activity);GO:0048507(meristem development);GO:2000072(regulation of defense response to fungus, incompatible interaction)	04141(Protein processing in endoplasmic reticulum);04120(Ubiquitin mediated proteolysis)	K03347	NA	cullin-1-like	10.154	9.99647	9.24495	7.05588	7.12282	8.16574	1.11848	0.0142954	yes
MSTRG.23064	LOC105113876	XM_011010228.1	GO:0004702(receptor signaling protein serine/threonine kinase activity);GO:0005737(cytoplasm)	04626(Plant-pathogen interaction)	K05391	NA	Cyclic nucleotide-gated ion channel	10.1188	11.6097	11.5546	39.027	36.8508	39.4752	-2.02326	0.0177952	yes
MSTRG.23073	LOC105113886	XM_011010238.1	GO:0009813(flavonoid biosynthetic process);GO:0043231(intracellular membrane-bounded organelle);GO:0052696(flavonoid glucuronidation);GO:0080043(quercetin 3-O-glucosyltransferase activity);GO:0080044(quercetin 7-O-glucosyltransferase activity)	00908(Zeatin biosynthesis)	NA	NA	UDP-glycosyltransferase 85A1	16.2502	15.0898	15.9857	5.13379	5.31179	5.06151	1.36532	0.0108307	yes
MSTRG.23099	LOC105113929	XM_011010298.1	GO:0005634(nucleus)	NA	NA	NA	NA	29.5822	25.7715	25.242	12.9967	13.3256	13.4819	1.56644	0.0201136	yes
MSTRG.23251	LOC105114159	105114159	NA	NA	NA	NA	NA	17.2195	19.0784	19.1428	33.4597	33.8871	33.9532	-1.11842	0.0312394	yes
MSTRG.23257	LOC105114173	XM_011010639.1	GO:0003924(GTPase activity);GO:0005739(mitochondrion);GO:0006412(translation)	03008(Ribosome biogenesis in eukaryotes)	K14536	EC:3.6.5.-	elongation factor EF-2	10.3355	11.2525	9.4235	9.06666	8.58388	8.63595	1.47946	0.0328941	yes
MSTRG.23336	LOC105114281	XM_011010788.1;XM_011010787.1	GO:0005515(protein binding);GO:0006970(response to osmotic stress);GO:0008270(zinc ion binding);GO:0009651(response to salt stress);GO:0009687(abscisic acid metabolic process);GO:0009688(abscisic acid biosynthetic process);GO:0009739(response to gibberellin);GO:0010200(response to chitin);GO:0016021(integral component of membrane);GO:0016567(protein ubiquitination);GO:0016874(ligase activity)	NA	NA	NA	NA	10.2151	9.97315	8.50188	8.25694	8.69332	9.73255	1.28248	0.00051019	yes
MSTRG.2341	LOC105113096	XM_011009125.1	NA	NA	NA	NA	NA	5.77788	4.13991	4.70982	0	0	0	2.93548	0.032763	yes
MSTRG.23413	LOC105114413	XM_011010949.1	GO:0004672(protein kinase activity);GO:0004674(protein serine/threonine kinase activity);GO:0005515(protein binding);GO:0005524(ATP binding);GO:0005576(extracellular region);GO:0005886(plasma membrane);GO:0007338(single fertilization);GO:0009506(plasmodesma);GO:0009723(response to ethylene);GO:0009738(abscisic acid-activated signaling pathway);GO:0009741(response to brassinosteroid);GO:0009742(br…	04626(Plant-pathogen interaction)	K13430	EC:2.7.11.1	serine/threonine-protein kinase CDL1-like	0	0	0	5.96399	5.36776	6.0162	-2.69727	0.00324732	yes
MSTRG.23416	LOC105114411	XR_840127.1	NA	NA	NA	NA	NA	3.79061	4.59755	5.07618	0.006486	0	0	1.56675	0.0465749	yes
MSTRG.23473	LOC105114492	XM_011011046.1	GO:0003674(molecular_function);GO:0008150(biological_process);GO:0016021(integral component of membrane)	NA	NA	NA	NA	0.276655	0.601606	2.67226	2.94481	1.63543	0.826045	-11.8657	0.0481983	yes
MSTRG.23479	LOC105114498	XM_011011052.1	GO:0000398(mRNA splicing, via spliceosome);GO:0005515(protein binding);GO:0005634(nucleus);GO:0005681(spliceosomal complex);GO:0005730(nucleolus);GO:0006351(transcription, DNA-templated);GO:0008380(RNA splicing);GO:0009651(response to salt stress);GO:0009737(response to abscisic acid);GO:0010228(vegetative to reproductive phase transition of meristem);GO:0010555(response to mannitol);GO:0016607(n…	03040(Spliceosome)	K06063	NA	chromatin family protein	1.33254	0.582731	1.77505	3.55307	3.75708	2.04521	-4.10714	0.0335233	yes
MSTRG.23530	LOC105114573	XM_011011149.1	GO:0003674(molecular_function);GO:0005739(mitochondrion);GO:0005783(endoplasmic reticulum);GO:0008150(biological_process);GO:0016021(integral component of membrane)	NA	NA	NA	NA	1.95428	2.31673	0	0	0	2.88467	9.74061	0.0282191	yes
MSTRG.23535	LOC105114578	XM_011011155.1	GO:0005739(mitochondrion);GO:0009507(chloroplast);GO:0009536(plastid);GO:0009706(chloroplast inner membrane);GO:0009941(chloroplast envelope);GO:0015031(protein transport);GO:0016021(integral component of membrane)	NA	NA	NA	NA	0	0	7.20562	5.22454	0	0	-14.2908	0.0386615	yes
MSTRG.23544	LOC105114589	XM_011011171.1	GO:0005351(sugar:proton symporter activity);GO:0005355(glucose transmembrane transporter activity);GO:0005887(integral component of plasma membrane);GO:0035428(hexose transmembrane transport);GO:0046323(glucose import)	NA	NA	NA	NA	8.25802	8.20792	7.37162	5.14418	5.05486	5.16587	1.01455	0.0130808	yes
MSTRG.23568	LOC105114629	XM_011011227.1	GO:0005515(protein binding);GO:0005634(nucleus);GO:0005768(endosome);GO:0005794(Golgi apparatus);GO:0005802(trans-Golgi network);GO:0005829(cytosol);GO:0005886(plasma membrane);GO:0015774(polysaccharide transport)	NA	NA	NA	NA	4.313	3.30771	3.1971	1.13267	1.01657	1.2965	2.12531	0.0362647	yes
MSTRG.23635	LOC105114726	XM_011011379.1	GO:0005634(nucleus);GO:0016925(protein sumoylation);GO:0031386(protein tag)	03013(RNA transport)	K12160	NA	Ubiquitin-like protein SMT3	3.51304	3.80695	4.28862	5.75429	5.2414	5.27359	-1.02311	0.0257857	yes
MSTRG.23636	LOC105114733	XM_011011385.1	GO:0003824(catalytic activity);GO:0005576(extracellular region);GO:0009116(nucleoside metabolic process);GO:0009505(plant-type cell wall);GO:0009611(response to wounding);GO:0045735(nutrient reservoir activity)	NA	NA	NA	NA	0.163856	0.103799	0.150923	3.60425	4.16613	3.91629	-1.97427	0.0124545	yes
MSTRG.23662	LOC105114772	XM_011011438.1	GO:0009813(flavonoid biosynthetic process);GO:0043231(intracellular membrane-bounded organelle);GO:0052696(flavonoid glucuronidation);GO:0080043(quercetin 3-O-glucosyltransferase activity);GO:0080044(quercetin 7-O-glucosyltransferase activity)	00906(Carotenoid biosynthesis)	K14595	EC:2.4.1.263	UDP-glucosyltransferase	115.012	110.081	113.078	39.2183	39.502	38.5299	1.46291	0.00206073	yes
MSTRG.23833	LOC105115020	XM_011011783.1	GO:0009507(chloroplast)	NA	NA	NA	NA	1.85174	1.88753	2.0884	4.12976	4.28131	3.67498	-1.26248	0.0219172	yes
MSTRG.23846	LOC105115034	XM_011011800.1	GO:0000938(GARP complex);GO:0042147(retrograde transport, endosome to Golgi)	NA	NA	NA	NA	11.5936	11.0228	10.2877	13.3948	11.8167	12.5568	-1.54119	0.0276734	yes
MSTRG.23905	LOC105115115	XM_011011907.1	GO:0003674(molecular_function);GO:0008150(biological_process);GO:0009507(chloroplast);GO:0016021(integral component of membrane)	NA	NA	NA	NA	1.13507	1.23472	1.19327	7.45145	8.38632	8.19557	-1.88486	0.0113569	yes
MSTRG.23965	LOC105115192	XM_011012017.1	GO:0004601(peroxidase activity);GO:0005737(cytoplasm);GO:0005829(cytosol);GO:0005886(plasma membrane);GO:0009507(chloroplast);GO:0016020(membrane);GO:0016209(antioxidant activity);GO:0046686(response to cadmium ion);GO:0051920(peroxiredoxin activity);GO:0055114(oxidation-reduction process)	04146(Peroxisome)	K11187	EC:1.11.1.15	hypothetical protein	57.27	60.0954	26.4329	26.0063	26.6611	51.4116	5.97774	0.0107855	yes
MSTRG.24050	LOC105115311	XM_011012145.1	GO:0005515(protein binding);GO:0005737(cytoplasm);GO:0006559(L-phenylalanine catabolic process);GO:0006952(defense response);GO:0006979(response to oxidative stress);GO:0009555(pollen development);GO:0009611(response to wounding);GO:0009699(phenylpropanoid biosynthetic process);GO:0009800(cinnamic acid biosynthetic process);GO:0009819(drought recovery);GO:0010224(response to UV-B);GO:0045548(phen…	00360(Phenylalanine metabolism);00940(Phenylpropanoid biosynthesis)	K10775	EC:4.3.1.24	phenylalanine ammonia-lyase family protein	11.6939	12.9312	13.247	33.2912	32.6308	32.3349	-1.78353	0.00499039	yes
MSTRG.2410	LOC105113966	XM_011010340.1	GO:0003674(molecular_function);GO:0005634(nucleus);GO:0008150(biological_process)	NA	NA	NA	NA	10.3628	9.09569	5.62132	8.1438	10.8518	10.74	2.70104	0.0298911	yes
MSTRG.24133	LOC105115428	XM_011012311.1	NA	NA	NA	NA	NA	0.821305	0.374247	0.77146	1.15544	1.71535	1.63768	-1.67857	0.0190457	yes
MSTRG.24146	LOC105115454	XM_011012339.1	GO:0003682(chromatin binding);GO:0003700(transcription factor activity, sequence-specific DNA binding);GO:0003713(transcription coactivator activity);GO:0004402(histone acetyltransferase activity);GO:0005634(nucleus);GO:0006338(chromatin remodeling);GO:0006357(regulation of transcription from RNA polymerase II promoter);GO:0035066(positive regulation of histone acetylation)	NA	NA	NA	NA	3.61783	3.9231	2.12702	4.80566	4.70583	7.22382	2.30469	0.0468759	yes
MSTRG.24189	LOC105115503	XM_011012408.1	GO:0005739(mitochondrion);GO:0008150(biological_process);GO:0009507(chloroplast)	03018(RNA degradation)	K14442	EC:3.6.4.13	putative pentatricopeptide repeat-containing protein At5g59900	12.3893	9.9258	10.8222	2.00295	1.56194	1.68243	3.66404	0.0110465	yes
MSTRG.24210	LOC105115536	XM_011012449.1	GO:0003923(GPI-anchor transamidase activity);GO:0016255(attachment of GPI anchor to protein);GO:0042765(GPI-anchor transamidase complex)	00563(Glycosylphosphatidylinositol(GPI)-anchor biosynthesis)	K05292	NA	hypothetical protein	9.20478	8.98244	9.46885	12.9529	11.5229	12.1473	-1.25623	0.0259185	yes
MSTRG.24311	LOC105115710	XM_011012685.1;XM_011012687.1	GO:0004806(triglyceride lipase activity);GO:0005576(extracellular region);GO:0006629(lipid metabolic process);GO:0016787(hydrolase activity)	03013(RNA transport)	K14304	NA	hypothetical protein	11.2922	12.4383	12.9748	15.2557	15.6043	13.4487	-1.03468	0.0453338	yes
MSTRG.24389	LOC105115814	XR_840393.1;XR_840394.1	NA	NA	NA	NA	NA	2.3728	2.07164	2.33015	0	0.0746274	0	1.56192	0.0254236	yes
MSTRG.24438	LOC105115890	XM_011012960.1	GO:0003674(molecular_function);GO:0005576(extracellular region);GO:0005886(plasma membrane);GO:0009626(plant-type hypersensitive response)	00520(Amino sugar and nucleotide sugar metabolism)	K01183	EC:3.2.1.14	class III chitinase	5.03904	4.49822	7.35999	8.83076	5.68923	5.28379	-3.01733	0.0492288	yes
MSTRG.24485	LOC105115966	XM_011013076.1;XM_011013075.1	GO:0000166(nucleotide binding);GO:0003723(RNA binding);GO:0005634(nucleus);GO:0006351(transcription, DNA-templated);GO:0006355(regulation of transcription, DNA-templated);GO:0006396(RNA processing);GO:0030529(intracellular ribonucleoprotein complex)	NA	NA	NA	NA	13.3622	13.2964	10.6051	6.00882	6.19792	5.94521	1.8456	0.029412	yes
MSTRG.24554	LOC105116063	XM_011013229.1	GO:0009416(response to light stimulus);GO:0009535(chloroplast thylakoid membrane);GO:0009768(photosynthesis, light harvesting in photosystem I);GO:0009941(chloroplast envelope);GO:0010287(plastoglobule);GO:0016168(chlorophyll binding);GO:0031409(pigment binding)	00196(Photosynthesis - antenna proteins)	K08912	NA	Chlorophyll a-b binding protein 2	0	0	0	5.85743	4.33553	4.94735	-2.91698	0.0257643	yes
MSTRG.24569	LOC105116078	XM_011013256.1	GO:0004674(protein serine/threonine kinase activity);GO:0005886(plasma membrane);GO:0006468(protein phosphorylation);GO:0006952(defense response);GO:0009506(plasmodesma)	00520(Amino sugar and nucleotide sugar metabolism)	K01183	EC:3.2.1.14	G-type lectin S-receptor-like serine/threonine-protein kinase CES101	3.3017	3.75454	8.64344	10.4599	9.47671	9.20047	-4.73195	0.0330318	yes
MSTRG.24570	LOC105116073	XM_011013253.1	GO:0004674(protein serine/threonine kinase activity);GO:0005886(plasma membrane);GO:0006468(protein phosphorylation);GO:0006952(defense response);GO:0009506(plasmodesma)	00520(Amino sugar and nucleotide sugar metabolism)	K01183	EC:3.2.1.14	G-type lectin S-receptor-like serine/threonine-protein kinase CES101	20.2913	20.6305	21.229	27.0733	23.51	23.1154	-1.29985	0.0188516	yes
MSTRG.24601	LOC105116132	XM_011013340.1	NA	NA	NA	NA	NA	0	0	0	7.67253	9.66817	8.09744	-3.18368	0.0149477	yes
MSTRG.24657	LOC105116226	XM_011013459.1	GO:0005634(nucleus);GO:0008270(zinc ion binding);GO:0016021(integral component of membrane)	NA	NA	NA	NA	6.95892	5.51223	5.69203	0.121955	0.421242	0.486859	3.66957	0.0186586	yes
MSTRG.24753	LOC105116344	XM_011013660.1	GO:0005515(protein binding)	03040(Spliceosome);04141(Protein processing in endoplasmic reticulum);04144(Endocytosis)	K03283	NA	animal HSPA9 nucleotide-binding domain protein	5.58604	5.44349	6.30921	0.00892018	0.0274797	0.0219905	2.25776	0.00408125	yes
MSTRG.24754	LOC105116349	XM_011013669.1	GO:0003700(transcription factor activity, sequence-specific DNA binding);GO:0005634(nucleus);GO:0006351(transcription, DNA-templated);GO:0006355(regulation of transcription, DNA-templated);GO:0009555(pollen development);GO:0009793(embryo development ending in seed dormancy);GO:0043565(sequence-specific DNA binding)	04626(Plant-pathogen interaction)	K13425	NA	WRKY transcription factor 22-like	4.45541	3.68629	3.32632	0.0308523	0.0550562	0.017778	3.02916	0.0100104	yes
MSTRG.24774	LOC105116369	XM_011013700.1	GO:0000103(sulfate assimilation);GO:0005829(cytosol);GO:0005886(plasma membrane);GO:0006457(protein folding);GO:0015035(protein disulfide oxidoreductase activity);GO:0016671(oxidoreductase activity, acting on a sulfur group of donors, disulfide as acceptor);GO:0034599(cellular response to oxidative stress);GO:0045454(cell redox homeostasis);GO:0055114(oxidation-reduction process)	04141(Protein processing in endoplasmic reticulum)	K09584	EC:5.3.4.1	probable protein disulfide-isomerase A6	10.9381	12.4037	12.7465	17.7403	18.0305	16.6093	-1.18275	0.0294943	yes
MSTRG.24854	LOC105116467	XM_011013849.1	GO:0004190(aspartic-type endopeptidase activity);GO:0006508(proteolysis);GO:0030163(protein catabolic process)	NA	NA	NA	NA	23.4763	21.1091	20.8944	82.0467	92.0436	91.6858	-1.31958	0.0331223	yes
MSTRG.24870	LOC105116492	XM_011013883.1	GO:0005634(nucleus);GO:0008150(biological_process);GO:0009507(chloroplast)	NA	NA	NA	NA	9.24391	9.99841	11.1785	14.0437	14.3918	12.3357	-1.46056	0.0103278	yes
MSTRG.24913	LOC105116559	XM_011013970.1	GO:0003676(nucleic acid binding);GO:0003677(DNA binding);GO:0003700(transcription factor activity, sequence-specific DNA binding);GO:0005634(nucleus);GO:0006351(transcription, DNA-templated);GO:0006355(regulation of transcription, DNA-templated);GO:0046872(metal ion binding)	00052(Galactose metabolism);00600(Sphingolipid metabolism);00531(Glycosaminoglycan degradation);00604(Glycosphingolipid biosynthesis - ganglio series);00511(Other glycan degradation)	K12309	EC:3.2.1.23	Beta-galactosidase 17	0.819744	1.50108	4.32882	1.61063	2.08863	1.05612	-5.07364	0.0431204	yes
MSTRG.24939	LOC105116601	XM_011014023.1;XM_011014026.1;XM_011014025.1	GO:0003674(molecular_function);GO:0005737(cytoplasm);GO:0009507(chloroplast)	NA	NA	NA	NA	11.3949	10.4085	13.8747	10.7339	10.166	9.58062	-1.24236	0.0458502	yes
MSTRG.24993	LOC105116695	XM_011014149.1	GO:0005634(nucleus);GO:0010088(phloem development);GO:0042803(protein homodimerization activity);GO:0043621(protein self-association)	NA	NA	NA	NA	0.793246	0.527544	0.927538	3.50773	3.58075	3.5025	-1.94527	0.0498948	yes
MSTRG.25046	LOC105116767	XM_011014226.1	GO:0005886(plasma membrane);GO:0006810(transport);GO:0022857(transmembrane transporter activity)	NA	NA	NA	NA	8.14834	8.19636	9.11089	13.2476	13.1475	11.7733	-1.25538	0.0277821	yes
MSTRG.25058	LOC105116798	105116798	NA	NA	NA	NA	NA	8.6581	7.41308	5.3023	6.36359	9.56919	9.67029	2.50246	0.0438358	yes
MSTRG.25080	LOC105116833	XM_011014319.1	GO:0005737(cytoplasm);GO:0030001(metal ion transport);GO:0046914(transition metal ion binding);GO:0046916(cellular transition metal ion homeostasis)	NA	NA	NA	NA	7.29686	8.50083	8.40498	17.508	18.0101	17.9161	-1.3793	0.0421789	yes
MSTRG.2509	LOC105115337	XM_011012190.1	GO:0003677(DNA binding);GO:0005634(nucleus);GO:0005829(cytosol);GO:0008150(biological_process)	NA	NA	NA	NA	6.58988	6.4043	8.00665	9.58273	9.21621	7.4728	-1.77193	0.0130006	yes
MSTRG.25119	LOC105116870	XR_840620.1	NA	NA	NA	NA	NA	10.6708	11.3767	10.7971	0	0	0	3.61213	0.000274083	yes
MSTRG.25135	LOC105116898	XM_011014398.1	NA	NA	NA	NA	NA	6.56126	8.22696	16.3686	16.1406	14.5179	9.12047	-5.24001	0.00231431	yes
MSTRG.25148	LOC105116913	XM_011014419.1	GO:0003735(structural constituent of ribosome);GO:0006412(translation)	NA	NA	NA	NA	0	0	0	175.66	168.11	169.764	-7.51305	9.82064e-06	yes
MSTRG.2516	LOC105115469	XM_011012368.1	GO:0003677(DNA binding);GO:0003700(transcription factor activity, sequence-specific DNA binding);GO:0005634(nucleus);GO:0006351(transcription, DNA-templated);GO:0006355(regulation of transcription, DNA-templated);GO:0046983(protein dimerization activity)	NA	NA	NA	NA	9.07544	6.02073	5.20083	2.53602	2.82998	3.05387	3.10112	0.0387785	yes
MSTRG.25242	LOC105117039	XM_011014574.1;XM_011014573.1	GO:0000398(mRNA splicing, via spliceosome);GO:0000974(Prp19 complex);GO:0005662(DNA replication factor A complex);GO:0071011(precatalytic spliceosome);GO:0071013(catalytic step 2 spliceosome);GO:0080008(Cul4-RING E3 ubiquitin ligase complex)	03040(Spliceosome)	K12862	NA	PP1/PP2A phosphatases pleiotropic regulator PRL2 family protein	14.3549	14.9911	12.3442	11.8661	11.62	12.94	1.13094	0.0317358	yes
MSTRG.25243	LOC105117045	XM_011014581.1	GO:0004674(protein serine/threonine kinase activity);GO:0005524(ATP binding);GO:0005886(plasma membrane);GO:0006468(protein phosphorylation);GO:0007169(transmembrane receptor protein tyrosine kinase signaling pathway);GO:0016021(integral component of membrane)	04626(Plant-pathogen interaction)	K13420	EC:2.7.11.1	hypothetical protein	8.2846	8.16591	8.1832	0.0184713	0.019199	0.0178325	3.20649	3.31447e-06	yes
MSTRG.25250	LOC105117054	XM_011014592.1	GO:0005634(nucleus)	NA	NA	NA	NA	0.8333	2.10736	4.83482	4.24163	1.95833	0.632818	-7.74918	0.00874271	yes
MSTRG.25289	LOC105117129	XM_011014685.1	GO:0004034(aldose 1-epimerase activity);GO:0005829(cytosol);GO:0005975(carbohydrate metabolic process);GO:0006012(galactose metabolic process);GO:0009737(response to abscisic acid);GO:0016853(isomerase activity);GO:0030246(carbohydrate binding)	00010(Glycolysis / Gluconeogenesis)	K01792	EC:5.1.3.15	aldose 1-epimerase family protein	19.4505	22.7979	30.057	35.477	35.1287	23.8335	-3.24554	0.0100744	yes
MSTRG.25312	LOC105117167	XM_011014734.1	GO:0005886(plasma membrane);GO:0008150(biological_process);GO:0016021(integral component of membrane);GO:0005739(mitochondrion)	04144(Endocytosis)	K18442	NA	hypothetical protein	5.22731	5.12902	6.43537	8.57852	9.08626	9.31117	-1.51252	0.0178079	yes
MSTRG.25427	LOC105117309	XM_011014921.1	GO:0003674(molecular_function);GO:0008150(biological_process)	NA	NA	NA	NA	0.400745	0.173881	0.322421	2.43364	2.15093	2.10973	-1.98114	0.0272436	yes
MSTRG.25592	LOC105117544	XM_011015241.1	GO:0008270(zinc ion binding);GO:0016021(integral component of membrane)	NA	NA	NA	NA	4.41262	3.70695	4.345	4.70071	4.03048	3.91607	-1.02476	0.0409038	yes
MSTRG.2560	LOC105115974	XM_011013099.1	GO:0005635(nuclear envelope);GO:0005829(cytosol);GO:0006606(protein import into nucleus);GO:0007165(signal transduction);GO:0008565(protein transporter activity)	NA	NA	NA	NA	6.63165	6.27724	6.51373	6.98017	6.92166	7.13442	2.21063	0.0359799	yes
MSTRG.25720	LOC105117771	XM_011015530.1	GO:0004022(alcohol dehydrogenase (NAD) activity);GO:0005794(Golgi apparatus);GO:0005829(cytosol);GO:0005886(plasma membrane);GO:0009506(plasmodesma);GO:0050662(coenzyme binding)	00940(Phenylpropanoid biosynthesis)	K09753	EC:1.2.1.44	hypothetical protein	2.78136	3.31498	3.6412	6.25163	6.78402	5.94196	-1.70365	0.0302087	yes
MSTRG.25732	LOC105117799	XM_011015560.1	GO:0005215(transporter activity);GO:0005886(plasma membrane);GO:0006857(oligopeptide transport);GO:0009506(plasmodesma);GO:0016020(membrane);GO:0016021(integral component of membrane);GO:0080167(response to karrikin);GO:0090448(glucosinolate:proton symporter activity);GO:0090449(phloem glucosinolate loading);GO:1901349(glucosinolate transport)	NA	NA	NA	NA	11.0268	11.0641	23.6794	34.1921	30.8704	13.6672	-7.95123	0.011874	yes
MSTRG.25865	LOC105117987	XM_011015823.1	GO:0003674(molecular_function);GO:0008150(biological_process);GO:0009507(chloroplast)	NA	NA	NA	NA	8.08081	7.37026	0.396247	1.14196	3.87512	4.70985	16.576	0.0307537	yes
MSTRG.25879	LOC105118006	XM_011015845.1	GO:0003677(DNA binding);GO:0003700(transcription factor activity, sequence-specific DNA binding);GO:0005634(nucleus);GO:0006351(transcription, DNA-templated);GO:0009409(response to cold);GO:0009414(response to water deprivation);GO:0009631(cold acclimation);GO:0045893(positive regulation of transcription, DNA-templated)	NA	NA	NA	NA	4.8983	3.96448	3.88129	0	0	0	3.00464	0.00872679	yes
MSTRG.25901	LOC105118048	XM_011015905.1	GO:0005524(ATP binding);GO:0005737(cytoplasm);GO:0009408(response to heat);GO:0009507(chloroplast);GO:0009532(plastid stroma);GO:0009570(chloroplast stroma);GO:0009658(chloroplast organization);GO:0016485(protein processing);GO:0016887(ATPase activity)	NA	NA	NA	NA	8.11769	8.20051	7.28631	6.70358	6.24522	7.30402	1.62318	0.0114506	yes
MSTRG.25937	LOC105118134	XM_011016007.1	NA	NA	NA	NA	NA	3.40226	3.18704	3.54135	0	0	0	1.91675	0.00253416	yes
MSTRG.25993	LOC105118217	XM_011016116.1	GO:0001678(cellular glucose homeostasis);GO:0004340(glucokinase activity);GO:0005829(cytosol);GO:0006096(glycolytic process);GO:0008865(fructokinase activity);GO:0019158(mannokinase activity)	01200(Carbon metabolism);00010(Glycolysis / Gluconeogenesis);00051(Fructose and mannose metabolism);00052(Galactose metabolism);00500(Starch and sucrose metabolism);00520(Amino sugar and nucleotide sugar metabolism);00524(Butirosin and neomycin)	K00844	EC:2.7.1.1	Hexokinase 1 family protein	31.3805	31.6377	23.501	24.918	26.3256	26.3908	1.56681	0.0486376	yes
MSTRG.2601	LOC105116592	XM_011014015.1	GO:0005886(plasma membrane);GO:0007165(signal transduction)	04626(Plant-pathogen interaction)	K13420	EC:2.7.11.1	LRR receptor-like serine/threonine-protein kinase FLS2	8.94276	8.34396	7.8913	6.09505	6.61522	7.73096	1.30119	0.032195	yes
MSTRG.26062	LOC105118339	XM_011016263.1	GO:0004503(monophenol monooxygenase activity);GO:0036263(L-DOPA monooxygenase activity)	00350(Tyrosine metabolism);00950(Isoquinoline alkaloid biosynthesis)	K00422	EC:1.10.3.1	hypothetical protein	5.06231	4.96631	4.67602	1.69075	1.68164	1.96937	1.67051	0.00315749	yes
MSTRG.26071	LOC105118348	XM_011016272.1	GO:0003674(molecular_function);GO:0005739(mitochondrion);GO:0005749(mitochondrial respiratory chain complex II, succinate dehydrogenase complex (ubiquinone));GO:0005773(vacuole);GO:0005774(vacuolar membrane);GO:0006099(tricarboxylic acid cycle);GO:0009536(plastid);GO:0045273(respiratory chain complex II)	NA	NA	NA	NA	4.27407	3.96204	13.7945	14.4976	14.4221	4.28681	-12.6142	0.012315	yes
MSTRG.26111	LOC105118408	XM_011016355.1	GO:0009941(chloroplast envelope);GO:0015266(protein channel activity);GO:0033365(protein localization to organelle)	NA	NA	NA	NA	4.85854	5.92114	3.53819	4.4681	6.8862	6.31763	5.02787	0.0396243	yes
MSTRG.26140	LOC105118459	XM_011016428.1	GO:0005886(plasma membrane);GO:0006810(transport);GO:0022857(transmembrane transporter activity)	01200(Carbon metabolism);01230(Biosynthesis of amino acids);00010(Glycolysis / Gluconeogenesis);00030(Pentose phosphate pathway);00051(Fructose and mannose metabolism);00710(Carbon fixation in photosynthetic organisms)	K01623	EC:4.1.2.13	probable fructose-bisphosphate aldolase 3	2.00432	3.06295	3.98914	8.38946	5.71298	5.60807	-3.74482	0.0252379	yes
MSTRG.2620	LOC105116803	XM_011014288.1	GO:0004349(glutamate 5-kinase activity);GO:0005737(cytoplasm);GO:0006561(proline biosynthetic process)	NA	NA	NA	NA	7.35617	5.63527	5.66497	6.10314	6.51517	6.79169	3.06048	0.0335151	yes
MSTRG.26247	LOC105118631	XM_011016614.1	GO:0004702(receptor signaling protein serine/threonine kinase activity);GO:0005737(cytoplasm)	04626(Plant-pathogen interaction)	K04368	EC:2.7.12.2	mitogen-activated protein kinase kinase 6	6.42897	5.96855	4.37902	7.82607	8.07393	8.74328	1.17767	0.0415048	yes
MSTRG.26292	LOC105118714	XM_011016724.1	GO:0005768(endosome);GO:0005774(vacuolar membrane);GO:0005802(trans-Golgi network);GO:0008757(S-adenosylmethionine-dependent methyltransferase activity);GO:0032259(methylation)	00950(Isoquinoline alkaloid biosynthesis)	K13384	EC:2.1.1.140	(S)-coclaurine N-methyltransferase	5.91921	6.36071	5.92576	6.06456	5.45277	6.02781	-2.93818	0.0367617	yes
MSTRG.26299	LOC105118722	XM_011016733.1	GO:0004672(protein kinase activity);GO:0004674(protein serine/threonine kinase activity);GO:0005515(protein binding);GO:0005524(ATP binding);GO:0005576(extracellular region);GO:0005886(plasma membrane);GO:0007338(single fertilization);GO:0009506(plasmodesma);GO:0009723(response to ethylene);GO:0009738(abscisic acid-activated signaling pathway);GO:0009741(response to brassinosteroid);GO:0009742(br…	04626(Plant-pathogen interaction)	K13430	EC:2.7.11.1	serine/threonine-protein kinase CDL1-like	33.2855	33.2287	31.159	0.219625	0.188016	0.210975	5.07641	6.51247e-05	yes
MSTRG.26304	LOC105118730	XM_011016747.1	GO:0005783(endoplasmic reticulum);GO:0005794(Golgi apparatus);GO:0016021(integral component of membrane)	NA	NA	NA	NA	3.66955	3.46015	4.38764	5.22262	5.31694	4.88407	-1.24369	0.029626	yes
MSTRG.2632	LOC105117005	XM_011014541.1	GO:0005576(extracellular region);GO:0005789(endoplasmic reticulum membrane);GO:0006886(intracellular protein transport);GO:0008320(protein transmembrane transporter activity);GO:0015031(protein transport);GO:0016020(membrane);GO:0016021(integral component of membrane);GO:0016192(vesicle-mediated transport);GO:0032580(Golgi cisterna membrane);GO:0033116(endoplasmic reticulum-Golgi intermediate com…	NA	NA	NA	NA	8.09283	9.77493	12.8264	16.168	14.8808	14.3742	-2.51815	0.0172803	yes
MSTRG.26325	LOC105118758	XM_011016778.1;XM_011016777.1	GO:0005886(plasma membrane)	00520(Amino sugar and nucleotide sugar metabolism)	K01183	EC:3.2.1.14	cysteine-rich receptor-like protein kinase 15	6.60027	4.41013	6.463	13.6315	12.6535	11.1658	-2.58838	0.0396328	yes
MSTRG.26359	LOC105118809	XM_011016850.1	GO:0003674(molecular_function);GO:0005576(extracellular region);GO:0005794(Golgi apparatus);GO:0005886(plasma membrane);GO:0007568(aging);GO:0009506(plasmodesma);GO:0016020(membrane);GO:0016021(integral component of membrane);GO:0050829(defense response to Gram-negative bacterium)	NA	NA	NA	NA	15.5947	16.7433	18.0448	34.1633	35.2549	33.8643	-1.56807	0.00817364	yes
MSTRG.26448	LOC105118951	XM_011017012.1	GO:0005737(cytoplasm);GO:0006952(defense response);GO:0007165(signal transduction);GO:0016021(integral component of membrane);GO:0043531(ADP binding)	04626(Plant-pathogen interaction)	K16226	NA	hypothetical protein	5.25948	4.22205	6.94563	10.7534	10.077	6.36524	-3.39009	0.0468865	yes
MSTRG.26460	LOC105118968	XM_011017032.1	GO:0005506(iron ion binding);GO:0009507(chloroplast);GO:0009534(chloroplast thylakoid);GO:0009535(chloroplast thylakoid membrane);GO:0009941(chloroplast envelope);GO:0016021(integral component of membrane);GO:0046872(metal ion binding)	NA	NA	NA	NA	101.982	103.298	80.6817	60.3545	57.4063	65.4923	1.9706	0.0169804	yes
MSTRG.26503	LOC105119047	XM_011017144.1	GO:0000103(sulfate assimilation);GO:0006457(protein folding);GO:0009507(chloroplast);GO:0015035(protein disulfide oxidoreductase activity);GO:0016671(oxidoreductase activity, acting on a sulfur group of donors, disulfide as acceptor);GO:0034599(cellular response to oxidative stress);GO:0045454(cell redox homeostasis);GO:0055114(oxidation-reduction process)	04141(Protein processing in endoplasmic reticulum)	K09580	EC:5.3.4.1	protein disulfide-isomerase-like	22.3311	24.6566	22.7569	67.6653	67.4154	65.4077	-1.5352	0.0159298	yes
MSTRG.26509	LOC105119057	XM_011017154.1	GO:0005634(nucleus);GO:0005829(cytosol);GO:0009507(chloroplast);GO:0009636(response to toxic substance);GO:0019478(D-amino acid catabolic process);GO:0046872(metal ion binding);GO:0051499(D-aminoacyl-tRNA deacylase activity)	NA	NA	NA	NA	19.5433	19.4354	17.8242	13.0027	13.9527	14.6804	1.13711	0.0153505	yes
MSTRG.26657	LOC105119301	XM_011017425.1	GO:0003674(molecular_function);GO:0016021(integral component of membrane)	00240(Pyrimidine metabolism)	K13800	EC:2.7.4.- 2.7.4.14	UMP-CMP kinase-like	9.36807	9.1086	7.71998	6.8655	7.20225	7.30959	1.16007	0.011622	yes
MSTRG.26668	LOC105119321	XM_011017449.1	GO:0005829(cytosol);GO:0008964(phosphoenolpyruvate carboxylase activity);GO:0009507(chloroplast);GO:0048046(apoplast);GO:0048366(leaf development)	01200(Carbon metabolism);00620(Pyruvate metabolism);00710(Carbon fixation in photosynthetic organisms)	K01595	EC:4.1.1.31	phosphoenolpyruvate carboxylase family protein	2.82571	3.29373	3.78039	5.29011	5.11467	5.0815	-1.46788	0.0257851	yes
MSTRG.26676	LOC105119340	XM_011017467.1	GO:0003674(molecular_function);GO:0005739(mitochondrion);GO:0005886(plasma membrane);GO:0008150(biological_process)	NA	NA	NA	NA	0	0	0	2.93343	2.72919	2.97436	-1.89921	0.00233608	yes
MSTRG.26786	LOC105119535	XM_011017677.1;XM_011017679.1	GO:0005887(integral component of plasma membrane);GO:0015116(sulfate transmembrane transporter activity)	NA	NA	NA	NA	7.44616	8.357	7.63481	3.12401	3.3652	3.06467	1.48142	0.013671	yes
MSTRG.2679	LOC105117793	XM_011015555.1	GO:0004618(phosphoglycerate kinase activity);GO:0005524(ATP binding);GO:0005737(cytoplasm);GO:0005739(mitochondrion);GO:0005829(cytosol);GO:0006096(glycolytic process);GO:0009507(chloroplast);GO:0009570(chloroplast stroma);GO:0009579(thylakoid);GO:0016020(membrane);GO:0019253(reductive pentose-phosphate cycle);GO:0046686(response to cadmium ion)	01200(Carbon metabolism);01230(Biosynthesis of amino acids);00010(Glycolysis / Gluconeogenesis);00710(Carbon fixation in photosynthetic organisms)	K00927	EC:2.7.2.3	PHOSPHOGLYCERATE KINASE 1 family protein	27.9147	30.996	27.9084	14.9085	15.4173	16.0834	1.21162	0.0382969	yes
MSTRG.26797	LOC105119563	XM_011017711.1	GO:0003700(transcription factor activity, sequence-specific DNA binding);GO:0005634(nucleus);GO:0006355(regulation of transcription, DNA-templated);GO:0043565(sequence-specific DNA binding)	04075(Plant hormone signal transduction)	K14494	NA	DELLA protein RGL1-like	2.32584	3.51627	3.25734	19.2526	18.7705	17.6123	-3.23108	0.0279237	yes
MSTRG.26799	LOC105119566	XM_011017715.1	GO:0003674(molecular_function);GO:0005634(nucleus);GO:0008150(biological_process);GO:0016021(integral component of membrane)	NA	NA	NA	NA	1.4172	1.26792	1.53985	15.8273	15.562	14.7489	-3.27999	0.000884121	yes
MSTRG.26858	LOC105119671	XM_011017835.1	GO:0000139(Golgi membrane);GO:0000271(polysaccharide biosynthetic process);GO:0005794(Golgi apparatus);GO:0016021(integral component of membrane);GO:0016740(transferase activity);GO:0016757(transferase activity, transferring glycosyl groups);GO:0016759(cellulose synthase activity);GO:0016760(cellulose synthase (UDP-forming) activity);GO:0030244(cellulose biosynthetic process);GO:0071555(cell wall…	00500(Starch and sucrose metabolism);00520(Amino sugar and nucleotide sugar metabolism)	K00770	EC:2.4.2.24	mixed-linked glucan synthase 2-like	3.90348	4.24271	3.97451	0.727629	0.871598	0.730404	1.50291	0.0208042	yes
MSTRG.27002	LOC105119944	XM_011018145.1	GO:0001708(cell fate specification);GO:0003674(molecular_function);GO:0005794(Golgi apparatus);GO:0009718(anthocyanin-containing compound biosynthetic process);GO:0016192(vesicle-mediated transport);GO:0019898(extrinsic component of membrane);GO:0044090(positive regulation of vacuole organization);GO:1903415(flavonoid transport from endoplasmic reticulum to plant-type vacuole)	NA	NA	NA	NA	4.31744	4.67168	4.61149	6.57967	6.41716	6.15599	-7.31943	0.0106979	yes
MSTRG.27007	LOC105119960	XM_011018162.1	GO:0030145(manganese ion binding);GO:0030604(1-deoxy-D-xylulose-5-phosphate reductoisomerase activity);GO:0051484(isopentenyl diphosphate biosynthetic process, methylerythritol 4-phosphate pathway involved in terpenoid biosynthetic process);GO:0070402(NADPH binding)	00900(Terpenoid backbone biosynthesis)	K00099	EC:1.1.1.267	1-deoxy-D-xylulose 5-phosphate reductoisomerase family protein	20.9208	19.1684	20.748	7.7378	7.22202	7.74247	1.25939	0.033106	yes
MSTRG.27063	LOC105120079	XR_841252.1	NA	NA	NA	NA	NA	284.711	279.797	56.6937	61.2631	56.6546	201.558	11.8348	0.0106716	yes
MSTRG.27073	LOC105120092	XM_011018276.1	GO:0005509(calcium ion binding)	04626(Plant-pathogen interaction)	K13448	NA	hypothetical protein	0	0	4.39081	6.29838	6.47441	0	-14.9462	0.021786	yes
MSTRG.27095	LOC105120147	XM_011018338.1	GO:0004252(serine-type endopeptidase activity);GO:0006465(signal peptide processing);GO:0006627(protein processing involved in protein targeting to mitochondrion);GO:0009535(chloroplast thylakoid membrane);GO:0010027(thylakoid membrane organization);GO:0033108(mitochondrial respiratory chain complex assembly);GO:0042720(mitochondrial inner membrane peptidase complex)	03060(Protein export)	K03100	EC:3.4.21.89	hypothetical protein	30.7307	30.5686	24.312	25.5986	24.2483	26.5813	1.59458	0.0194734	yes
MSTRG.2712	LOC105118317	XM_011016244.1;XM_011016250.1	GO:0003883(CTP synthase activity);GO:0005524(ATP binding);GO:0005737(cytoplasm);GO:0005829(cytosol);GO:0009793(embryo development ending in seed dormancy);GO:0044210('de novo' CTP biosynthetic process);GO:0046686(response to cadmium ion)	00240(Pyrimidine metabolism)	K01937	EC:6.3.4.2	CTP synthase family protein	27.7123	27.3131	25.8162	16.1052	15.1859	17.3558	1.23471	0.0225115	yes
MSTRG.27121	LOC105120210	XM_011018398.1	GO:0003674(molecular_function);GO:0008150(biological_process);GO:0009507(chloroplast);GO:0009570(chloroplast stroma)	NA	NA	NA	NA	12.6688	11.0644	10.4458	0	0	0	4.25917	0.00152354	yes
MSTRG.27125	LOC105120216	XM_011018404.1	GO:0005829(cytosol);GO:0008202(steroid metabolic process);GO:0009611(response to wounding);GO:0010051(xylem and phloem pattern formation);GO:0035671(enone reductase activity);GO:0047787(delta4-3-oxosteroid 5beta-reductase activity);GO:0055114(oxidation-reduction process)	NA	NA	NA	NA	2.39994	3.05185	2.09616	0.021392	0.058056	0.036305	2.45314	0.0375878	yes
MSTRG.27150	LOC105120297	XR_841299.1	NA	NA	NA	NA	NA	0	0	2.9e-05	383.656	340.545	304.239	-9.08189	0.000482267	yes
MSTRG.27155	LOC105120306	XM_011018479.1	GO:0005886(plasma membrane);GO:0006952(defense response)	NA	NA	NA	NA	8.71572	8.7916	9.91473	13.3778	12.2541	12.0025	-1.6079	0.00261881	yes
MSTRG.27187	LOC105120367	XM_011018529.1	GO:0003674(molecular_function);GO:0006952(defense response);GO:0016020(membrane)	NA	NA	NA	NA	21.5304	19.4286	22.9777	66.4487	64.703	66.4378	-1.99679	0.0168872	yes
MSTRG.2818	LOC105120406	XM_011018580.1	GO:0009507(chloroplast)	04070(Phosphatidylinositol signaling system);04626(Plant-pathogen interaction)	K02183	NA	hypothetical protein	40.0093	37.3544	34.8326	26.3018	28.6937	28.5248	1.01524	0.0372624	yes
MSTRG.2857	LOC105120456	XM_011018653.1	GO:0005623(cell);GO:0005737(cytoplasm);GO:0071333(cellular response to glucose stimulus)	03015(mRNA surveillance pathway)	K06100	NA	uncharacterized LOC105630767	10.6751	10.1594	9.10235	8.0833	9.22747	8.64442	1.40466	0.0292621	yes
MSTRG.2931	LOC105120566	XM_011018824.1	GO:0003700(transcription factor activity, sequence-specific DNA binding);GO:0005634(nucleus);GO:0043565(sequence-specific DNA binding);GO:0044212(transcription regulatory region DNA binding)	NA	NA	NA	NA	286.019	288.575	276.306	0	0	0	8.32195	2.67798e-06	yes
MSTRG.2984	LOC105120627	XM_011018904.1	GO:0004556(alpha-amylase activity);GO:0005509(calcium ion binding);GO:0005576(extracellular region);GO:0005975(carbohydrate metabolic process);GO:0009737(response to abscisic acid);GO:0009739(response to gibberellin);GO:0048046(apoplast)	00500(Starch and sucrose metabolism)	K01176	EC:3.2.1.1	alpha amylase family protein	15.9056	15.7575	14.0852	8.27247	9.2384	9.02052	1.64039	0.00805901	yes
MSTRG.299	LOC105139413	XM_011045870.1	GO:0005198(structural molecule activity);GO:0030125(clathrin vesicle coat);GO:0032050(clathrin heavy chain binding);GO:0072583(clathrin-mediated endocytosis)	04144(Endocytosis)	K04645	NA	clathrin light chain 2-like	14.4075	11.6316	9.0712	10.591	10.297	12.3325	1.86837	0.0181016	yes
MSTRG.2998	LOC105120642	XM_011018923.1	GO:0000502(proteasome complex);GO:0005634(nucleus);GO:0005829(cytosol);GO:0006508(proteolysis);GO:0006511(ubiquitin-dependent protein catabolic process);GO:0008237(metallopeptidase activity);GO:0008541(proteasome regulatory particle, lid subcomplex);GO:0009651(response to salt stress);GO:0030163(protein catabolic process);GO:0046872(metal ion binding)	03050(Proteasome)	K03030	NA	hypothetical protein	19.5951	20.153	21.3788	27.5206	26.9139	24.7059	-1.00903	0.00439959	yes
MSTRG.3054	LOC105120727	XM_011019058.1;XM_011019059.1	NA	NA	NA	NA	NA	20.8389	17.933	18.6623	6.29845	6.0686	6.99146	2.27529	0.00360313	yes
MSTRG.3072	LOC105120751	XM_011019112.1	GO:0003735(structural constituent of ribosome);GO:0006412(translation);GO:0022627(cytosolic small ribosomal subunit)	03010(Ribosome)	K02949	NA	40S ribosomal protein S11	19.202	18.5142	24.1933	22.7038	21.4974	21.0817	-1.33196	0.0447016	yes
MSTRG.3117	LOC105120814	XM_011019194.1	GO:0003677(DNA binding);GO:0003680(AT DNA binding);GO:0005634(nucleus);GO:0005654(nucleoplasm);GO:0005730(nucleolus);GO:0005737(cytoplasm);GO:0005739(mitochondrion);GO:0006351(transcription, DNA-templated);GO:0006355(regulation of transcription, DNA-templated);GO:0043565(sequence-specific DNA binding);GO:0098687(chromosomal region)	NA	NA	NA	NA	7.87736	8.94116	13.3735	13.2573	10.6728	8.22257	-3.38458	0.000480191	yes
MSTRG.3132	LOC105120865	XM_011019246.1	GO:0009505(plant-type cell wall)	00052(Galactose metabolism);00561(Glycerolipid metabolism);00600(Sphingolipid metabolism);00603(Glycosphingolipid biosynthesis - globo series)	K07407	EC:3.2.1.22	hypothetical protein	10.0596	8.00221	8.45666	0.245594	0.212436	0.357415	3.64822	0.00825708	yes
MSTRG.3182	LOC105120918	XM_011019336.1	GO:0005739(mitochondrion);GO:0008375(acetylglucosaminyltransferase activity);GO:0016021(integral component of membrane);GO:0016757(transferase activity, transferring glycosyl groups)	04144(Endocytosis)	K12471	NA	clathrin interactor EPSIN 1	16.0409	13.6772	15.6262	13.9265	14.3477	14.164	1.41337	0.0133815	yes
MSTRG.320	LOC105141798	XR_845469.1	GO:0003677(DNA binding);GO:0005634(nucleus);GO:0005829(cytosol);GO:0006351(transcription, DNA-templated);GO:0006355(regulation of transcription, DNA-templated);GO:0008270(zinc ion binding);GO:0016568(chromatin modification);GO:0035064(methylated histone binding);GO:0042393(histone binding)	NA	NA	NA	NA	35.9804	31.7221	26.8846	33.7472	34.2285	39.6836	1.3851	0.0167608	yes
MSTRG.3207	LOC105120946	XM_011019381.1	GO:0000139(Golgi membrane);GO:0004571(mannosyl-oligosaccharide 1,2-alpha-mannosidase activity);GO:0005783(endoplasmic reticulum);GO:0006491(N-glycan processing)	00510(N-Glycan biosynthesis);04141(Protein processing in endoplasmic reticulum)	K01230	EC:3.2.1.113	hypothetical protein	8.21837	8.07721	8.95313	9.90719	9.41563	9.85218	-1.39003	0.0198639	yes
MSTRG.3223	LOC105120969	XM_011019420.1	GO:0004674(protein serine/threonine kinase activity);GO:0005524(ATP binding);GO:0005886(plasma membrane);GO:0006468(protein phosphorylation);GO:0009507(chloroplast);GO:0016301(kinase activity)	04626(Plant-pathogen interaction)	K13430	EC:2.7.11.1	serine/threonine-protein kinase PBS1-like	3.73572	3.41451	2.91836	0.0581356	0.0317742	0.0044107	2.45448	0.00801091	yes
MSTRG.3333	LOC105121113	XM_011019635.1	GO:0006820(anion transport);GO:0016021(integral component of membrane);GO:0022857(transmembrane transporter activity);GO:0055085(transmembrane transport)	NA	NA	NA	NA	2.84989	1.525	0.277683	2.24191	2.46316	4.02617	5.0257	0.0157993	yes
MSTRG.3423	LOC105121222	XM_011019782.1	GO:0005829(cytosol);GO:0008233(peptidase activity);GO:0019760(glucosinolate metabolic process)	NA	NA	NA	NA	0.654337	1.53285	1.55861	11.2402	9.55965	9.9677	-4.00648	0.0411412	yes
MSTRG.3439	LOC105121245	XM_011019802.1	GO:0003824(catalytic activity);GO:0005506(iron ion binding);GO:0005789(endoplasmic reticulum membrane);GO:0005886(plasma membrane);GO:0006633(fatty acid biosynthetic process);GO:0006723(cuticle hydrocarbon biosynthetic process);GO:0010025(wax biosynthetic process);GO:0016020(membrane);GO:0016021(integral component of membrane);GO:0016491(oxidoreductase activity);GO:0042335(cuticle development);GO…	00073(Cutin, suberine and wax biosynthesis)	K15404	EC:4.1.99.5	hypothetical protein	17.0781	17.1242	16.4844	8.69167	7.99516	8.39588	1.02841	0.0236537	yes
MSTRG.3452	LOC105121268	XM_011019836.1	GO:0005575(cellular_component);GO:0008150(biological_process)	NA	NA	NA	NA	3.56872	3.61478	3.26807	4.58298	4.09185	3.93557	8.92063	0.0317856	yes
MSTRG.3485	LOC105121339	XM_011019929.1	GO:0005507(copper ion binding);GO:0005576(extracellular region);GO:0006809(nitric oxide biosynthetic process);GO:0008131(primary amine oxidase activity);GO:0009308(amine metabolic process);GO:0009738(abscisic acid-activated signaling pathway);GO:0048038(quinone binding);GO:0052593(tryptamine:oxygen oxidoreductase (deaminating) activity);GO:0052594(aminoacetone:oxygen oxidoreductase(deaminating) a…	00260(Glycine, serine and threonine metabolism);00350(Tyrosine metabolism);00360(Phenylalanine metabolism);00410(beta-Alanine metabolism);00950(Isoquinoline alkaloid biosynthesis);00960(Tropane, piperidine and pyridine alkaloid biosynthesis)	K00276	EC:1.4.3.21	hypothetical protein	7.14979	8.00908	2.90543	1.93452	1.8813	4.63373	6.32026	0.0218276	yes
MSTRG.3488	LOC105121345	XM_011019935.1	GO:0005507(copper ion binding);GO:0005576(extracellular region);GO:0006809(nitric oxide biosynthetic process);GO:0008131(primary amine oxidase activity);GO:0009308(amine metabolic process);GO:0009738(abscisic acid-activated signaling pathway);GO:0048038(quinone binding);GO:0052593(tryptamine:oxygen oxidoreductase (deaminating) activity);GO:0052594(aminoacetone:oxygen oxidoreductase(deaminating) a…	00260(Glycine, serine and threonine metabolism);00350(Tyrosine metabolism);00360(Phenylalanine metabolism);00410(beta-Alanine metabolism);00950(Isoquinoline alkaloid biosynthesis);00960(Tropane, piperidine and pyridine alkaloid biosynthesis)	K00276	EC:1.4.3.21	hypothetical protein	9.28307	10.5746	2.88911	1.98128	1.93694	6.22445	8.21905	0.0200385	yes
MSTRG.3732	LOC105121653	XM_011020386.1	GO:0016021(integral component of membrane);GO:0016339(calcium-dependent cell-cell adhesion via plasma membrane cell adhesion molecules)	01200(Carbon metabolism);00630(Glyoxylate and dicarboxylate metabolism);00710(Carbon fixation in photosynthetic organisms)	K01601	EC:4.1.1.39	ribulose-1,5-bisphosphate carboxylase/oxygenase large subunit	2836.61	3016.23	3530.97	3405.45	3443.79	3325.14	-1.1114	0.042686	yes
MSTRG.3752	LOC105121694	XM_011020425.1	GO:0003677(DNA binding);GO:0003700(transcription factor activity, sequence-specific DNA binding);GO:0005634(nucleus);GO:0006351(transcription, DNA-templated);GO:0006355(regulation of transcription, DNA-templated);GO:0007623(circadian rhythm)	04712(Circadian rhythm - plant)	K16221	NA	hypothetical protein	3.55583	3.49555	3.3161	0	0	0	2.38258	0.000141666	yes
MSTRG.3756	LOC105121697	XM_011020432.1	NA	NA	NA	NA	NA	6.36116	5.72944	4.83308	7.25374	6.49648	7.5422	1.45067	1.96028e-06	yes
MSTRG.3887	LOC105121875	XM_011020726.1;XM_011020725.1;XM_011020728.1	GO:0001664(G-protein coupled receptor binding);GO:0005737(cytoplasm);GO:0008047(enzyme activator activity)	NA	NA	NA	NA	9.66832	8.31895	7.50218	7.73952	8.1228	9.16791	1.16588	0.0292369	yes
MSTRG.3983	LOC105122007	XM_011020908.1	GO:0005375(copper ion transmembrane transporter activity);GO:0009793(embryo development ending in seed dormancy);GO:0016021(integral component of membrane)	00040(Pentose and glucuronate interconversions);00500(Starch and sucrose metabolism)	K01051	EC:3.1.1.11	probable pectinesterase 55	2.98928	3.23176	0	0	0	4.17358	12.0387	0.0235533	yes
MSTRG.4014	LOC105122072	XM_011020979.1	GO:0005047(signal recognition particle binding);GO:0005786(signal recognition particle, endoplasmic reticulum targeting)	03060(Protein export)	K03108	NA	hypothetical protein	12.0576	11.084	13.7804	24.0827	24.2595	23.7744	-1.63184	0.0304409	yes
MSTRG.4053	LOC105122122	XM_011021046.1	NA	NA	NA	NA	NA	7.42417	6.5931	5.94024	4.46062	3.86461	5.28774	2.4821	0.024237	yes
MSTRG.4064	LOC105122136	XM_011021065.1	GO:0003684(damaged DNA binding);GO:0003735(structural constituent of ribosome);GO:0005634(nucleus);GO:0006281(DNA repair);GO:0008534(oxidized purine nucleobase lesion DNA N-glycosylase activity);GO:0022627(cytosolic small ribosomal subunit)	03010(Ribosome)	K02985	NA	40S ribosomal protein S3	75.3421	78.8566	69.017	49.555	53.5341	53.3988	1.15318	0.0218836	yes
MSTRG.4071	LOC105122147	XM_011021076.1	GO:0003677(DNA binding);GO:0005634(nucleus);GO:0005829(cytosol);GO:0006351(transcription, DNA-templated);GO:0006355(regulation of transcription, DNA-templated);GO:0008270(zinc ion binding);GO:0016568(chromatin modification);GO:0035064(methylated histone binding)	NA	NA	NA	NA	5.75608	6.73906	8.66974	10.699	11.651	8.95075	-2.49074	0.0179305	yes
MSTRG.4126	LOC105122200	XM_011021165.1	GO:0000165(MAPK cascade);GO:0002229(defense response to oomycetes);GO:0004709(MAP kinase kinase kinase activity);GO:0004712(protein serine/threonine/tyrosine kinase activity);GO:0005515(protein binding);GO:0005524(ATP binding);GO:0005634(nucleus);GO:0005730(nucleolus);GO:0005769(early endosome);GO:0005783(endoplasmic reticulum);GO:0005802(trans-Golgi network);GO:0005829(cytosol);GO:0008219(cell d…	04075(Plant hormone signal transduction)	K14510	EC:2.7.11.1	hypothetical protein	9.25813	9.61616	9.8623	11.9932	11.0796	12.1619	-1.42232	0.00529853	yes
MSTRG.4217	LOC105122307	XM_011021346.1	GO:0004069(L-aspartate:2-oxoglutarate aminotransferase activity);GO:0030170(pyridoxal phosphate binding);GO:0042802(identical protein binding)	01200(Carbon metabolism);01210(2-Oxocarboxylic acid metabolism);01230(Biosynthesis of amino acids);00710(Carbon fixation in photosynthetic organisms);00250(Alanine, aspartate and glutamate metabolism);00270(Cysteine and methionine metabolism);00220(Arginine biosynthesis);00330(Arginine and proline metabolism);00350(Tyrosine metabolism);00360(Phenylalanine metabolism);00400(Phenylalanine, tyrosine…	K14454	EC:2.6.1.1	aspartate transaminase family protein	28.1002	25.9111	25.1382	15.6393	15.4663	16.5192	1.23995	0.00866216	yes
MSTRG.4244	LOC105122343	XM_011021405.1	GO:0005739(mitochondrion);GO:0005773(vacuole);GO:0005886(plasma membrane);GO:0009507(chloroplast);GO:0012505(endomembrane system);GO:0015098(molybdate ion transmembrane transporter activity);GO:0015116(sulfate transmembrane transporter activity);GO:0015689(molybdate ion transport);GO:0016021(integral component of membrane);GO:0031966(mitochondrial membrane)	NA	NA	NA	NA	4.69773	4.55956	0	0	0	3.30203	13.3637	0.00930628	yes
MSTRG.4297	LOC105122436	XM_011021534.1	GO:0008150(biological_process);GO:0009507(chloroplast);GO:0009535(chloroplast thylakoid membrane);GO:0016021(integral component of membrane);GO:0031072(heat shock protein binding);GO:0051082(unfolded protein binding)	NA	NA	NA	NA	0.122656	0.337897	0.094056	41.8017	40.5027	35.0931	-5.23286	0.00787171	yes
MSTRG.4298	LOC105122435	XM_011021531.1	GO:0000209(protein polyubiquitination);GO:0042787(protein ubiquitination involved in ubiquitin-dependent protein catabolic process);GO:0043161(proteasome-mediated ubiquitin-dependent protein catabolic process);GO:0061630(ubiquitin protein ligase activity)	03013(RNA transport)	K14317	NA	uncharacterized protein LOC103984394	7.68919	7.44176	7.31065	6.93088	7.58743	6.91194	1.4316	0.0104686	yes
MSTRG.4301	LOC105122442	XM_011021541.1	GO:0005634(nucleus);GO:0005737(cytoplasm);GO:0007275(multicellular organism development);GO:0009646(response to absence of light);GO:0009813(flavonoid biosynthetic process);GO:0010422(regulation of brassinosteroid biosynthetic process);GO:0016131(brassinosteroid metabolic process);GO:0016132(brassinosteroid biosynthetic process);GO:0016491(oxidoreductase activity);GO:0016614(oxidoreductase activi…	00943(Isoflavonoid biosynthesis)	K13265	EC:1.1.1.348	vestitone reductase	19.8028	17.3686	15.7689	6.94261	5.88437	7.18146	2.26614	0.0392296	yes
MSTRG.4320	LOC105122464	XM_011021571.1	GO:0005576(extracellular region);GO:0005618(cell wall);GO:0016787(hydrolase activity);GO:0052689(carboxylic ester hydrolase activity);GO:0071555(cell wall organization)	NA	NA	NA	NA	5.31777	5.86341	5.21674	8.59806	6.14849	7.65637	2.39768	0.0153719	yes
MSTRG.4340	LOC105122491	XM_011021614.1	GO:0003674(molecular_function);GO:0005634(nucleus);GO:0008150(biological_process)	NA	NA	NA	NA	8.9399	8.34946	7.70032	6.17441	7.38368	10.1469	1.52289	0.0275341	yes
MSTRG.4423	LOC105122602	XM_011021814.1	GO:0005783(endoplasmic reticulum)	NA	NA	NA	NA	3.92475	4.50333	0.231541	1.0813	3.45542	3.92411	8.91872	0.0131202	yes
MSTRG.4432	LOC105122614	XM_011021833.1	GO:0004674(protein serine/threonine kinase activity);GO:0005634(nucleus);GO:0005737(cytoplasm);GO:0006468(protein phosphorylation);GO:0035556(intracellular signal transduction)	04140(Regulation of autophagy);04931(Insulin resistance)	K07198	EC:2.7.11.11	CBL-interacting protein kinase 24-like	7.07618	7.41767	5.14576	8.24995	9.56907	10.4874	2.62077	0.0203779	yes
MSTRG.4456	LOC105122652	XM_011021899.1	GO:0005575(cellular_component);GO:0008150(biological_process);GO:0016407(acetyltransferase activity)	NA	NA	NA	NA	5.34492	4.96434	5.23981	4.72003	5.12009	5.40014	-1.61962	0.0469937	yes
MSTRG.4471	LOC105122668	XM_011021928.1	GO:0000325(plant-type vacuole);GO:0004427(inorganic diphosphatase activity);GO:0005739(mitochondrion);GO:0005773(vacuole);GO:0005774(vacuolar membrane);GO:0005794(Golgi apparatus);GO:0005829(cytosol);GO:0005886(plasma membrane);GO:0009414(response to water deprivation);GO:0009507(chloroplast);GO:0009651(response to salt stress);GO:0009678(hydrogen-translocating pyrophosphatase activity);GO:000970…	00190(Oxidative phosphorylation)	K01507	EC:3.6.1.1	Pyrophosphate-energized vacuolar membrane proton pump family protein	249.58	266.265	352.002	275.492	290.155	205.945	-2.22079	0.0284977	yes
MSTRG.45	trnL-UAA	20169850	NA	NA	NA	NA	NA	28.839	27.0993	36.179	54.0005	50.4344	50.3418	-2.00907	0.0255961	yes
MSTRG.4627	LOC105123158	XM_011022670.1	GO:0003824(catalytic activity);GO:0005737(cytoplasm);GO:0005829(cytosol);GO:0006520(cellular amino acid metabolic process);GO:0009970(cellular response to sulfate starvation);GO:0018826(methionine gamma-lyase activity);GO:0019458(methionine catabolic process via 2-oxobutanoate);GO:0030170(pyridoxal phosphate binding);GO:0042631(cellular response to water deprivation);GO:0051289(protein homotetram…	00270(Cysteine and methionine metabolism);00450(Selenocompound metabolism)	K01761	EC:4.4.1.11	hypothetical protein	23.2405	24.2334	24.1429	1.83089	2.14978	1.9615	3.90975	0.00051186	yes
MSTRG.4640	LOC105122894	XM_011022263.1	GO:0003674(molecular_function);GO:0005634(nucleus);GO:0008150(biological_process)	NA	NA	NA	NA	8.2074	8.25831	8.01144	12.315	10.5366	12.4174	-1.78036	0.0360841	yes
MSTRG.4652	LOC105122909	XM_011022284.1	GO:0015095(magnesium ion transmembrane transporter activity);GO:0015693(magnesium ion transport)	NA	NA	NA	NA	3.96238	4.23282	4.47689	3.90659	4.55252	3.97306	3.76255	0.0371556	yes
MSTRG.4665	LOC105122930	XM_011022315.1	GO:0003824(catalytic activity);GO:0005737(cytoplasm);GO:0005829(cytosol);GO:0007623(circadian rhythm);GO:0009409(response to cold);GO:0009809(lignin biosynthetic process);GO:0016621(cinnamoyl-CoA reductase activity);GO:0050662(coenzyme binding);GO:0055114(oxidation-reduction process)	00940(Phenylpropanoid biosynthesis)	K09753	EC:1.2.1.44	cinnamoyl CoA reductase family protein	15.01	15.1742	12.9883	6.84157	7.80867	7.92842	1.83009	0.00574035	yes
MSTRG.4770	LOC105123076	XM_011022544.1	GO:0003714(transcription corepressor activity);GO:0005634(nucleus);GO:0009611(response to wounding);GO:0031347(regulation of defense response);GO:1903507(negative regulation of nucleic acid-templated transcription);GO:2000022(regulation of jasmonic acid mediated signaling pathway)	04075(Plant hormone signal transduction)	K13464	NA	hypothetical protein	2.99243	2.75749	3.13318	7.51108	7.14777	6.61741	-1.68206	0.00255089	yes
MSTRG.4841	LOC105123197	XM_011022707.1	GO:0000398(mRNA splicing, via spliceosome);GO:0005685(U1 snRNP);GO:0030619(U1 snRNA binding);GO:0035614(snRNA stem-loop binding)	03040(Spliceosome)	K11094	NA	hypothetical protein	7.85227	8.6253	4.07565	4.69714	4.8263	8.26421	4.30932	0.0157363	yes
MSTRG.4928	LOC105123323	XM_011022866.1	GO:0000162(tryptophan biosynthetic process);GO:0005737(cytoplasm);GO:0030170(pyridoxal phosphate binding);GO:0052684(L-serine hydro-lyase (adding indole, L-tryptophan-forming) activity)	01230(Biosynthesis of amino acids);00260(Glycine, serine and threonine metabolism);00400(Phenylalanine, tyrosine and tryptophan biosynthesis)	K06001	EC:4.2.1.20	hypothetical protein	5.01769	5.6032	4.9271	9.8821	10.4826	10.4756	-2.54931	0.00640466	yes
MSTRG.500	LOC105121785	XM_011020575.1	GO:0005794(Golgi apparatus);GO:0005829(cytosol);GO:0009832(plant-type cell wall biogenesis);GO:0033356(UDP-L-arabinose metabolic process);GO:0052691(UDP-arabinopyranose mutase activity)	00520(Amino sugar and nucleotide sugar metabolism)	K13379	EC:2.4.1.- 5.4.99.30	REVERSIBLY GLYCOSYLATED POLYPEPTIDE 3 family protein	1.97437	2.34403	2.31193	4.58749	4.13946	3.74259	-1.47669	0.032939	yes
MSTRG.5032	LOC105123462	XM_011023070.1	GO:0003674(molecular_function);GO:0005634(nucleus);GO:0005774(vacuolar membrane);GO:0005783(endoplasmic reticulum);GO:0005794(Golgi apparatus);GO:0005829(cytosol);GO:0005886(plasma membrane);GO:0009506(plasmodesma);GO:0016020(membrane)	NA	NA	NA	NA	5.0553	4.67566	6.39854	9.89161	7.41275	7.06681	-2.33044	0.0356637	yes
MSTRG.5036	LOC105123467	XM_011023077.1;XM_011023078.1	GO:0000149(SNARE binding);GO:0005484(SNAP receptor activity);GO:0006886(intracellular protein transport);GO:0006906(vesicle fusion);GO:0012505(endomembrane system);GO:0016021(integral component of membrane);GO:0031201(SNARE complex);GO:0048278(vesicle docking)	NA	NA	NA	NA	4.04532	4.14355	3.4256	3.10211	3.17537	3.68015	1.19693	0.00946228	yes
MSTRG.5180	LOC105123682	XM_011023372.1	GO:0008540(proteasome regulatory particle, base subcomplex);GO:0017025(TBP-class protein binding);GO:0030433(ER-associated ubiquitin-dependent protein catabolic process);GO:0031595(nuclear proteasome complex);GO:0031597(cytosolic proteasome complex);GO:0036402(proteasome-activating ATPase activity);GO:0045899(positive regulation of RNA polymerase II transcriptional preinitiation complex assembly)	03050(Proteasome)	K03066	NA	26S proteasome subunit 8 family protein	24.3375	26.9976	30.0133	33.9558	34.468	26.75	-1.71543	0.0344176	yes
MSTRG.5198	LOC105123706	XM_011023402.1	GO:0005576(extracellular region);GO:0006508(proteolysis);GO:0006869(lipid transport);GO:0008233(peptidase activity);GO:0008289(lipid binding);GO:0009506(plasmodesma)	NA	NA	NA	NA	0.685702	1.28229	0.585144	3.76566	4.13649	3.55876	-1.40673	0.0453824	yes
MSTRG.5229	LOC105123761	XM_011023477.1	GO:0005886(plasma membrane);GO:0008150(biological_process);GO:0016021(integral component of membrane)	04075(Plant hormone signal transduction)	K14508	NA	regulatory protein NPR4-like	10.1344	13.4561	15.2543	31.8887	31.9869	17.8926	-4.06114	0.0460248	yes
MSTRG.5274	LOC105123811	XM_011023549.1;XM_011023548.1	GO:0004612(phosphoenolpyruvate carboxykinase (ATP) activity);GO:0005829(cytosol);GO:0006094(gluconeogenesis)	01200(Carbon metabolism);00010(Glycolysis / Gluconeogenesis);00020(Citrate cycle (TCA cycle));00620(Pyruvate metabolism);00710(Carbon fixation in photosynthetic organisms)	K01610	EC:4.1.1.49	Phosphoenolpyruvate carboxykinase family protein	3.178	2.8292	3.4209	1.18478	1.23601	1.41498	1.52302	0.00485795	yes
MSTRG.5301	LOC105123854	XM_011023606.1	GO:0003840(gamma-glutamyltransferase activity);GO:0005576(extracellular region);GO:0006751(glutathione catabolic process);GO:0006979(response to oxidative stress);GO:0009505(plant-type cell wall);GO:0009506(plasmodesma);GO:0016756(glutathione gamma-glutamylcysteinyltransferase activity);GO:0036374(glutathione hydrolase activity);GO:0048046(apoplast)	00590(Arachidonic acid metabolism);00430(Taurine and hypotaurine metabolism);00460(Cyanoamino acid metabolism);00480(Glutathione metabolism)	K18592	EC:2.3.2.2 3.4.19.13 3.4.19.14	gamma-glutamyltranspeptidase family protein	15.3606	14.5277	10.3827	6.61072	6.44232	7.15958	2.68512	0.0137128	yes
MSTRG.5317	LOC105123874	XM_011023638.1	GO:0003674(molecular_function);GO:0005634(nucleus);GO:0005886(plasma membrane);GO:0008150(biological_process)	NA	NA	NA	NA	11.2093	10.9926	10.8122	7.73038	6.73311	7.42923	1.69555	0.0236922	yes
MSTRG.5320	LOC105123875	XM_011023640.1	GO:0000288(nuclear-transcribed mRNA catabolic process, deadenylation-dependent decay);GO:0000932(cytoplasmic mRNA processing body);GO:0003697(single-stranded DNA binding);GO:0003727(single-stranded RNA binding);GO:0003899(DNA-directed RNA polymerase activity);GO:0005665(DNA-directed RNA polymerase II, core complex);GO:0006367(transcription initiation from RNA polymerase II promoter);GO:0031369(tr…	00230(Purine metabolism);00240(Pyrimidine metabolism);03020(RNA polymerase)	K03012	NA	hypothetical protein	6.94494	7.16534	8.22463	11.19	11.9056	10.1008	-1.47156	0.0177535	yes
MSTRG.5323	LOC105123880	XM_011023645.1	GO:0003700(transcription factor activity, sequence-specific DNA binding);GO:0005515(protein binding);GO:0005634(nucleus);GO:0006351(transcription, DNA-templated);GO:0006355(regulation of transcription, DNA-templated);GO:0009867(jasmonic acid mediated signaling pathway);GO:0042742(defense response to bacterium);GO:0043565(sequence-specific DNA binding);GO:0050832(defense response to fungus)	04626(Plant-pathogen interaction)	K18835	NA	probable WRKY transcription factor 2	2.46219	2.35422	0.8033	1.9561	1.89051	3.78172	4.76367	0.00740647	yes
MSTRG.544	LOC105122499	XM_011021629.1	GO:0005634(nucleus)	04712(Circadian rhythm - plant)	K12121	NA	Phytochrome B family protein	2.40733	3.16854	5.74564	5.51375	6.96236	4.15171	-3.81326	0.00706612	yes
MSTRG.5554	LOC105124208	XM_011024123.1	GO:0005739(mitochondrion);GO:0005829(cytosol);GO:0008150(biological_process);GO:0016787(hydrolase activity)	NA	NA	NA	NA	9.72559	8.51374	6.22495	5.7927	8.53519	9.06732	3.12054	0.00400558	yes
MSTRG.5559	LOC105124212	XM_011024129.1	GO:0004674(protein serine/threonine kinase activity);GO:0005829(cytosol);GO:0006468(protein phosphorylation);GO:0035556(intracellular signal transduction)	04626(Plant-pathogen interaction)	K13414	EC:2.7.11.25	hypothetical protein	3.65487	3.6885	4.69624	5.05917	3.64767	6.03694	2.98874	0.0386997	yes
MSTRG.5605	LOC105124264	XM_011024204.1	GO:0004553(hydrolase activity, hydrolyzing O-glycosyl compounds);GO:0005576(extracellular region);GO:0008810(cellulase activity);GO:0030245(cellulose catabolic process);GO:0030246(carbohydrate binding);GO:0071555(cell wall organization)	00500(Starch and sucrose metabolism)	K01179	EC:3.2.1.4	endoglucanase 24-like	11.9881	12.831	9.81335	6.61155	6.366	7.37611	1.91672	0.0206518	yes
MSTRG.5644	LOC105124311	XM_011024276.1	GO:0009699(phenylpropanoid biosynthetic process);GO:0042349(guiding stereospecific synthesis activity)	NA	NA	NA	NA	0	0	0	6.03799	6.67369	4.68674	-3.45293	0.0228011	yes
MSTRG.5662	LOC105124335	XM_011024320.1	GO:0003674(molecular_function);GO:0005634(nucleus);GO:0010214(seed coat development);GO:0048354(mucilage biosynthetic process involved in seed coat development)	NA	NA	NA	NA	1.71827	1.58939	2.14835	3.90286	3.79687	3.71032	-1.62533	0.0174122	yes
MSTRG.5747	LOC105124489	XM_011024523.1	GO:0003824(catalytic activity);GO:0005737(cytoplasm);GO:0019898(extrinsic component of membrane)	NA	NA	NA	NA	2.50687	2.67792	2.56354	7.84789	8.29147	7.53971	-1.44842	0.0129769	yes
MSTRG.5829	LOC105124689	XM_011024792.1	GO:0001666(response to hypoxia);GO:0004022(alcohol dehydrogenase (NAD) activity);GO:0005737(cytoplasm);GO:0005794(Golgi apparatus);GO:0005829(cytosol);GO:0005886(plasma membrane);GO:0006970(response to osmotic stress);GO:0008270(zinc ion binding);GO:0009409(response to cold);GO:0009413(response to flooding);GO:0009414(response to water deprivation);GO:0009651(response to salt stress);GO:0009737(r…	00010(Glycolysis / Gluconeogenesis);00071(Fatty acid degradation);00592(alpha-Linolenic acid metabolism);00350(Tyrosine metabolism)	K18857	EC:1.1.1.1	alcohol-dehydrogenase family protein	3.43772	3.46313	3.393	0.582732	0.656213	0.588087	1.50614	0.00219077	yes
MSTRG.5849	LOC105124632	XM_011024731.1	GO:0005634(nucleus);GO:0005737(cytoplasm);GO:0005829(cytosol);GO:0005886(plasma membrane);GO:0009651(response to salt stress);GO:0016787(hydrolase activity);GO:0048046(apoplast)	NA	NA	NA	NA	7.00865	7.18129	6.11899	6.04583	5.95704	5.43581	1.28038	0.00299955	yes
MSTRG.5851	LOC105124635	XM_011024734.1	GO:0003735(structural constituent of ribosome);GO:0006412(translation)	NA	NA	NA	NA	0	0	0	175.899	168.325	170.19	-7.51193	9.78165e-06	yes
MSTRG.5978	LOC105124839	XM_011024983.1	GO:0003674(molecular_function);GO:0008150(biological_process)	NA	NA	NA	NA	5.95943	5.46728	8.9464	14.168	12.7171	9.90133	-3.48706	0.00619503	yes
MSTRG.6065	LOC105124934	XM_011025154.1	GO:0004630(phospholipase D activity);GO:0005515(protein binding);GO:0005546(phosphatidylinositol-4,5-bisphosphate binding);GO:0005634(nucleus);GO:0005737(cytoplasm);GO:0009506(plasmodesma);GO:0009816(defense response to bacterium, incompatible interaction);GO:0016020(membrane);GO:0016042(lipid catabolic process);GO:0046686(response to cadmium ion);GO:0070290(N-acylphosphatidylethanolamine-specifi…	00564(Glycerophospholipid metabolism);00565(Ether lipid metabolism);04144(Endocytosis)	K01115	EC:3.1.4.4	PHOSPHOLIPASE D BETA 1 family protein	11.6196	11.5596	6.18686	6.80474	12.2259	12.0499	3.82945	0.0476068	yes
MSTRG.6092	LOC105124977	XM_011025215.1	GO:0005351(sugar:proton symporter activity);GO:0005355(glucose transmembrane transporter activity);GO:0005887(integral component of plasma membrane);GO:0035428(hexose transmembrane transport);GO:0046323(glucose import)	NA	NA	NA	NA	2.93002	2.96663	3.07074	0.844637	0.918509	1.05134	1.2068	0.0314989	yes
MSTRG.6184	LOC105125099	XM_011025404.1	NA	NA	NA	NA	NA	8.00058	7.47719	8.61506	7.53021	7.29742	8.30627	-1.36653	0.0316762	yes
MSTRG.642	LOC105123977	XM_011023786.1	GO:0003677(DNA binding);GO:0003700(transcription factor activity, sequence-specific DNA binding);GO:0005634(nucleus);GO:0006351(transcription, DNA-templated);GO:0006355(regulation of transcription, DNA-templated);GO:0009873(ethylene-activated signaling pathway)	04626(Plant-pathogen interaction)	K13434	NA	pathogenesis-related genes transcriptional activator PTI6-like	14.0574	14.2497	11.0436	9.56746	8.64307	10.5852	1.76958	0.0378543	yes
MSTRG.643	LOC105123992	XM_011023813.1	GO:0003700(transcription factor activity, sequence-specific DNA binding);GO:0005634(nucleus);GO:0006355(regulation of transcription, DNA-templated);GO:0008270(zinc ion binding);GO:0016020(membrane)	04712(Circadian rhythm - plant)	K12135	NA	zinc finger protein CONSTANS	11.2295	11.3358	11.3924	27.1163	25.5647	25.4465	-1.34596	0.00351094	yes
MSTRG.645	LOC105124021	XM_011023854.1	GO:0003674(molecular_function);GO:0005634(nucleus);GO:0008150(biological_process)	NA	NA	NA	NA	16.3094	16.296	12.0606	12.1719	11.9957	19.6258	3.11417	0.0351035	yes
MSTRG.6460	LOC105125491	XM_011025952.1	GO:0000166(nucleotide binding);GO:0003676(nucleic acid binding);GO:0003723(RNA binding);GO:0005730(nucleolus);GO:0008150(biological_process);GO:0009507(chloroplast)	03040(Spliceosome)	K12885	NA	hypothetical protein	19.4765	22.2058	27.7847	37.2561	37.3966	36.9011	-2.07927	0.0362722	yes
MSTRG.65	petB	20160476	NA	NA	NA	NA	NA	0	0	218.949	281.311	270.849	0.567055	-43.6456	0.012354	yes
MSTRG.6523	LOC105125595	XM_011026109.1	GO:0000287(magnesium ion binding);GO:0004170(dUTP diphosphatase activity);GO:0005737(cytoplasm);GO:0006226(dUMP biosynthetic process);GO:0046081(dUTP catabolic process)	00240(Pyrimidine metabolism)	K01520	EC:3.6.1.23	deoxyuridine 5'-triphosphate nucleotidohydrolase family protein	6.10954	4.10837	1.73308	6.33782	6.78285	9.52992	4.11082	0.0180359	yes
MSTRG.6587	LOC105125672	XM_011026231.1	GO:0005773(vacuole);GO:0005774(vacuolar membrane);GO:0016021(integral component of membrane)	NA	NA	NA	NA	22.4361	22.7387	14.1038	13.4866	15.2327	20.3742	3.41837	0.0030574	yes
MSTRG.6652	LOC105125763	XM_011026350.1	GO:0003993(acid phosphatase activity);GO:0004722(protein serine/threonine phosphatase activity);GO:0005576(extracellular region);GO:0009845(seed germination);GO:0009846(pollen germination);GO:0046872(metal ion binding)	NA	NA	NA	NA	9.69152	8.33487	8.11986	5.86222	5.52644	6.90004	1.73666	0.0268486	yes
MSTRG.6685	LOC105125804	XM_011026427.1	GO:0003674(molecular_function);GO:0008150(biological_process);GO:0009507(chloroplast);GO:0009535(chloroplast thylakoid membrane);GO:0016021(integral component of membrane)	NA	NA	NA	NA	2.85552	1.83964	1.64564	1.25418	1.24195	0.444065	3.91613	0.026303	yes
MSTRG.6732	LOC105125891	XM_011026551.1	GO:0003674(molecular_function);GO:0005634(nucleus);GO:0008150(biological_process)	NA	NA	NA	NA	5.19068	4.41533	2.34105	2.82685	2.72663	4.69244	4.01474	0.00685687	yes
MSTRG.6779	LOC105125956	XM_011026638.1	GO:0000398(mRNA splicing, via spliceosome);GO:0003723(RNA binding);GO:0046540(U4/U6 x U5 tri-snRNP complex)	03040(Spliceosome);03018(RNA degradation)	K12627	NA	small nuclear ribonucleoprotein	13.7214	17.0359	19.7808	24.324	23.1506	22.8738	-1.91197	0.0455469	yes
MSTRG.6820	LOC105126015	XM_011026720.1	GO:0005737(cytoplasm);GO:0009058(biosynthetic process);GO:0016779(nucleotidyltransferase activity)	03013(RNA transport)	K03241	NA	hypothetical protein	8.36359	8.00713	7.1479	3.5945	4.01734	3.80197	1.55363	0.0125859	yes
MSTRG.6835	LOC105126033	XM_011026746.1	GO:0005768(endosome)	04144(Endocytosis)	K07904	NA	GTP-binding family protein	15.9408	12.5424	8.59789	7.11616	9.83142	13.7363	4.24287	0.00521007	yes
MSTRG.6836	LOC105126034	XM_011026747.1;XM_011026748.1;XM_011026749.1;XM_011026750.1	GO:0001046(core promoter sequence-specific DNA binding);GO:0001228(transcriptional activator activity, RNA polymerase II transcription regulatory region sequence-specific binding);GO:0005634(nucleus);GO:0006366(transcription from RNA polymerase II promoter)	NA	NA	NA	NA	306.856	283.413	289.776	146.317	150.287	157.477	1.31208	0.0120835	yes
MSTRG.6924	LOC105126161	XM_011026937.1	GO:0004674(protein serine/threonine kinase activity);GO:0005886(plasma membrane);GO:0006468(protein phosphorylation)	00260(Glycine, serine and threonine metabolism);00350(Tyrosine metabolism);00360(Phenylalanine metabolism);00410(beta-Alanine metabolism);00950(Isoquinoline alkaloid biosynthesis);00960(Tropane, piperidine and pyridine alkaloid biosynthesis)	K00276	EC:1.4.3.21	uncharacterized LOC101254423	22.3008	21.9185	20.6973	12.4693	12.3129	13.0887	1.24261	0.00524504	yes
MSTRG.6927	LOC105126166	XM_011026941.1	GO:0004674(protein serine/threonine kinase activity);GO:0005886(plasma membrane);GO:0006468(protein phosphorylation)	00260(Glycine, serine and threonine metabolism);00350(Tyrosine metabolism);00360(Phenylalanine metabolism);00410(beta-Alanine metabolism);00950(Isoquinoline alkaloid biosynthesis);00960(Tropane, piperidine and pyridine alkaloid biosynthesis)	K00276	EC:1.4.3.21	uncharacterized LOC101254423	0.0531575	0.0318541	3.74231	2.8038	0.0183347	0.0424614	-13.4382	0.0391559	yes
MSTRG.6933	LOC105126172	XM_011026950.1	GO:0016491(oxidoreductase activity);GO:0055114(oxidation-reduction process)	NA	NA	NA	NA	13.1597	13.1622	18.2986	14.0267	14.5829	14.0831	-5.24315	0.0365121	yes
MSTRG.6973	LOC105126240	XM_011027050.1	GO:0003677(DNA binding);GO:0003700(transcription factor activity, sequence-specific DNA binding);GO:0005634(nucleus);GO:0006351(transcription, DNA-templated);GO:0006355(regulation of transcription, DNA-templated);GO:0007623(circadian rhythm);GO:0009409(response to cold);GO:0009651(response to salt stress);GO:0009723(response to ethylene);GO:0009733(response to auxin);GO:0009737(response to abscis…	04712(Circadian rhythm - plant)	K12133	NA	hypothetical protein	8.65627	8.16003	8.47578	3.18212	3.43441	3.39471	1.30338	0.00487263	yes
MSTRG.7003	LOC105126303	XM_011027127.1	GO:0000275(mitochondrial proton-transporting ATP synthase complex, catalytic core F(1));GO:0005739(mitochondrion);GO:0005753(mitochondrial proton-transporting ATP synthase complex);GO:0005794(Golgi apparatus);GO:0005886(plasma membrane);GO:0008270(zinc ion binding);GO:0009507(chloroplast);GO:0015986(ATP synthesis coupled proton transport);GO:0016020(membrane);GO:0046933(proton-transporting ATP sy…	00190(Oxidative phosphorylation)	K02137	NA	ATP synthase delta chain family protein	63.5674	58.337	41.4609	25.581	26.1832	25.4355	2.79177	0.0371651	yes
MSTRG.71	ndhB	20160493	NA	NA	NA	NA	NA	10.414	10.2429	14.96	13.8367	14.204	10.0201	-2.57217	0.0189135	yes
MSTRG.7102	LOC105126438	XM_011027308.1;XM_011027307.1	GO:0003674(molecular_function);GO:0008150(biological_process);GO:0009507(chloroplast);GO:0016021(integral component of membrane)	NA	NA	NA	NA	4.38092	4.6848	5.50028	10.7136	10.4536	8.53251	-2.30565	0.00320495	yes
MSTRG.7117	LOC105126462	XR_842438.1	GO:0005739(mitochondrion);GO:0008453(alanine-glyoxylate transaminase activity);GO:0030170(pyridoxal phosphate binding);GO:0042802(identical protein binding)	00250(Alanine, aspartate and glutamate metabolism);00260(Glycine, serine and threonine metabolism);00270(Cysteine and methionine metabolism);00280(Valine, leucine and isoleucine degradation)	K00827	EC:2.6.1.44 2.6.1.40	alanine:glyoxylate aminotransferase 2 family protein	1.18152	2.52221	3.8698	3.46281	2.34347	1.78372	-4.36149	0.0243836	yes
MSTRG.7154	LOC105126524	XM_011027407.1;XM_011027408.1	GO:0005634(nucleus);GO:0005777(peroxisome);GO:0016021(integral component of membrane)	NA	NA	NA	NA	14.5995	13.1594	13.6397	4.24181	4.50429	5.18467	2.39732	0.0207014	yes
MSTRG.7191	LOC105126571	XM_011027470.1	GO:0003700(transcription factor activity, sequence-specific DNA binding);GO:0005634(nucleus);GO:0006355(regulation of transcription, DNA-templated);GO:0043565(sequence-specific DNA binding)	04075(Plant hormone signal transduction)	K14494	NA	hypothetical protein	3.11446	2.99412	3.9016	6.17019	6.4362	6.20033	-1.59303	0.0341112	yes
MSTRG.7209	LOC105126597	XM_011027507.1	GO:0003677(DNA binding);GO:0003700(transcription factor activity, sequence-specific DNA binding);GO:0006355(regulation of transcription, DNA-templated)	00040(Pentose and glucuronate interconversions);00500(Starch and sucrose metabolism)	K01184	EC:3.2.1.15	polygalacturonase At1g48100-like	6.72082	4.80919	3.14575	5.20537	5.91966	6.39983	2.66773	0.0423001	yes
MSTRG.7299	LOC105126732	XR_842473.1	GO:0001104(RNA polymerase II transcription cofactor activity);GO:0016592(mediator complex);GO:0070847(core mediator complex)	NA	NA	NA	NA	2.93036	2.57569	0.127212	0.084343	3.03601	3.2961	9.14349	0.0455488	yes
MSTRG.732	LOC105125315	XM_011025715.1	GO:0005634(nucleus);GO:0005737(cytoplasm);GO:0006301(postreplication repair);GO:0031625(ubiquitin protein ligase binding);GO:0061630(ubiquitin protein ligase activity);GO:0070534(protein K63-linked ubiquitination)	04141(Protein processing in endoplasmic reticulum);04120(Ubiquitin mediated proteolysis)	K06689	EC:2.3.2.23	constitutive photomorphogenesis protein 10	18.2954	16.7288	27.7925	32.9974	29.2656	18.6728	-3.92945	0.0176084	yes
MSTRG.7361	LOC105126820	XM_011027820.1	GO:0003682(chromatin binding);GO:0005515(protein binding);GO:0005634(nucleus);GO:0031936(negative regulation of chromatin silencing)	NA	NA	NA	NA	0.932684	0.98441	3.41738	5.29455	5.67884	1.39821	-7.59733	0.0228536	yes
MSTRG.7443	LOC105126931	XM_011027978.1	GO:0005576(extracellular region);GO:0005618(cell wall);GO:0010411(xyloglucan metabolic process);GO:0016762(xyloglucan:xyloglucosyl transferase activity);GO:0016798(hydrolase activity, acting on glycosyl bonds);GO:0033946(xyloglucan-specific endo-beta-1,4-glucanase activity);GO:0042546(cell wall biogenesis);GO:0048046(apoplast);GO:0071555(cell wall organization)	04075(Plant hormone signal transduction)	K14504	EC:2.4.1.207	xyloglucan endotransglucosylase/hydrolase protein 22	2.3661	2.97761	3.34336	4.19241	3.7478	3.14779	-1.8593	0.0464684	yes
MSTRG.7444	LOC105126932	XM_011027980.1	GO:0016311(dephosphorylation);GO:0016791(phosphatase activity)	00564(Glycerophospholipid metabolism)	K01094	EC:3.1.3.27	hypothetical protein	8.0169	8.24068	7.34877	5.71302	5.80326	6.39843	2.10576	0.0319096	yes
MSTRG.7469	LOC105126989	XM_011028050.1	GO:0005737(cytoplasm);GO:0005975(carbohydrate metabolic process);GO:0005986(sucrose biosynthetic process);GO:0006979(response to oxidative stress);GO:0009414(response to water deprivation);GO:0009507(chloroplast);GO:0009737(response to abscisic acid);GO:0010325(raffinose family oligosaccharide biosynthetic process);GO:0019593(mannitol biosynthetic process);GO:0047274(galactinol-sucrose galactosyl…	00052(Galactose metabolism)	K06617	EC:2.4.1.82	hypothetical protein	1.04535	1.02936	0.969642	4.12521	4.12552	3.85962	-1.32577	0.00836249	yes
MSTRG.7536	LOC105127076	105127076	NA	NA	NA	NA	NA	2.51392	2.45622	2.65784	0.202621	0.296373	0.249295	1.38201	0.0140141	yes
MSTRG.7540	LOC105127169	XM_011028335.1	GO:0005887(integral component of plasma membrane);GO:0008509(anion transmembrane transporter activity);GO:0051453(regulation of intracellular pH);GO:0098656(anion transmembrane transport)	NA	NA	NA	NA	5.77027	5.66429	5.47789	1.12286	1.00927	1.61043	2.41478	0.0334353	yes
MSTRG.7691	LOC105127303	XM_011028549.1	GO:0003674(molecular_function);GO:0005634(nucleus)	NA	NA	NA	NA	90.7295	85.182	89.0755	230.762	232.123	236.434	-1.32337	0.00670035	yes
MSTRG.7811	LOC105127482	XM_011028801.1	GO:0003674(molecular_function);GO:0009507(chloroplast);GO:0032502(developmental process)	NA	NA	NA	NA	1.4979	1.58237	1.44923	5.3237	5.38847	5.7118	-1.05072	0.00665959	yes
MSTRG.7844	LOC105127521	XM_011028860.1	GO:0003674(molecular_function);GO:0005789(endoplasmic reticulum membrane);GO:0008150(biological_process);GO:0016021(integral component of membrane)	NA	NA	NA	NA	1.65011	2.14899	2.70214	4.48664	2.35572	2.28224	-13.9105	0.0349339	yes
MSTRG.7910	LOC105127614	XM_011028979.1	GO:0003674(molecular_function);GO:0008150(biological_process)	NA	NA	NA	NA	0.970522	1.04375	0.97969	1.25084	0.743036	0.843703	1.88016	0.000716686	yes
MSTRG.7999	LOC105127763	XM_011029173.1	GO:0003674(molecular_function);GO:0005576(extracellular region);GO:0005773(vacuole);GO:0005774(vacuolar membrane);GO:0008150(biological_process);GO:0009505(plant-type cell wall)	NA	NA	NA	NA	0	0	0	10.3761	10.8814	11.9383	-3.2118	0.00190981	yes
MSTRG.8022	LOC105127793	XM_011029213.1	GO:0000220(vacuolar proton-transporting V-type ATPase, V0 domain);GO:0007035(vacuolar acidification);GO:0016021(integral component of membrane);GO:0046961(proton-transporting ATPase activity, rotational mechanism)	00190(Oxidative phosphorylation);04145(Phagosome)	K02155	NA	hypothetical protein	5.20167	4.97673	7.38418	6.77662	4.04917	3.96896	-3.71233	0.0185797	yes
MSTRG.8192	LOC105128061	XM_011029572.1	GO:0004066(asparagine synthase (glutamine-hydrolyzing) activity);GO:0005829(cytosol);GO:0006529(asparagine biosynthetic process);GO:0006541(glutamine metabolic process);GO:0042803(protein homodimerization activity)	NA	NA	NA	NA	20.3867	21.6744	20.5769	9.10485	8.89409	8.64805	1.05486	0.0174951	yes
MSTRG.8312	LOC105128227	XM_011029793.1	GO:0005634(nucleus);GO:0005737(cytoplasm);GO:0007059(chromosome segregation);GO:0016226(iron-sulfur cluster assembly)	NA	NA	NA	NA	5.92511	5.25569	3.32752	3.98266	6.30018	7.36491	3.19679	0.0192187	yes
MSTRG.8384	LOC105128321	XM_011029934.1;XM_011029930.1;XM_011029932.1	GO:0004439(phosphatidylinositol-4,5-bisphosphate 5-phosphatase activity);GO:0004445(inositol-polyphosphate 5-phosphatase activity);GO:0005737(cytoplasm);GO:0009737(response to abscisic acid);GO:0009738(abscisic acid-activated signaling pathway);GO:0009845(seed germination);GO:0032957(inositol trisphosphate metabolic process);GO:0034485(phosphatidylinositol-3,4,5-trisphosphate 5-phosphatase activi…	00562(Inositol phosphate metabolism);04070(Phosphatidylinositol signaling system)	K01099	EC:3.1.3.36	hypothetical protein	32.7149	31.0377	32.8551	7.536	7.72013	8.72423	2.21394	0.0115873	yes
MSTRG.8491	LOC105128449	XM_011030123.1	GO:0005737(cytoplasm);GO:0006952(defense response);GO:0007165(signal transduction);GO:0016021(integral component of membrane);GO:0043531(ADP binding)	03040(Spliceosome);04141(Protein processing in endoplasmic reticulum);04144(Endocytosis)	K03283	NA	animal HSPA9 nucleotide-binding domain protein	5.3363	2.72964	0.423131	2.63589	2.97697	3.68996	6.45316	0.0496172	yes
MSTRG.8609	LOC105128605	XM_011030346.1	GO:0003674(molecular_function);GO:0005737(cytoplasm);GO:0008150(biological_process)	NA	NA	NA	NA	7.17804	5.91601	6.11532	2.69594	3.15102	3.09696	1.63873	0.0354798	yes
MSTRG.8653	LOC105128673	XM_011030445.1	GO:0000786(nucleosome);GO:0003677(DNA binding);GO:0005634(nucleus);GO:0005730(nucleolus);GO:0005739(mitochondrion);GO:0006334(nucleosome assembly)	NA	NA	NA	NA	20.9451	20.3467	19.8273	133.618	128.08	125.538	-2.57922	0.00168401	yes
MSTRG.8688	LOC105128733	XM_011030525.1	GO:0005768(endosome);GO:0005774(vacuolar membrane);GO:0005802(trans-Golgi network);GO:0008757(S-adenosylmethionine-dependent methyltransferase activity);GO:0032259(methylation)	NA	NA	NA	NA	28.5104	28.0857	26.8126	24.3037	23.5898	24.3468	3.41792	0.018113	yes
MSTRG.8692	LOC105128736	XM_011030533.1	GO:0001522(pseudouridine synthesis);GO:0003723(RNA binding);GO:0005634(nucleus);GO:0005730(nucleolus);GO:0006364(rRNA processing);GO:0010197(polar nucleus fusion);GO:0015030(Cajal body);GO:0030515(snoRNA binding);GO:0042254(ribosome biogenesis);GO:0072588(box H/ACA RNP complex)	03008(Ribosome biogenesis in eukaryotes)	K11130	NA	hypothetical protein	14.7557	11.4198	10.4075	10.6979	12.7041	16.3574	2.22845	0.0380501	yes
MSTRG.8704	LOC105128758	XM_011030561.1	GO:0004089(carbonate dehydratase activity);GO:0005737(cytoplasm);GO:0005739(mitochondrion);GO:0005747(mitochondrial respiratory chain complex I);GO:0009853(photorespiration);GO:0031966(mitochondrial membrane);GO:0045271(respiratory chain complex I);GO:0046872(metal ion binding)	NA	NA	NA	NA	10.973	9.76388	10.1433	10.912	10.9372	11.0988	1.01328	0.0345868	yes
MSTRG.8735	LOC105128806	XM_011030632.1	GO:0005886(plasma membrane);GO:0006810(transport);GO:0022857(transmembrane transporter activity)	01200(Carbon metabolism);01230(Biosynthesis of amino acids);00010(Glycolysis / Gluconeogenesis);00030(Pentose phosphate pathway);00051(Fructose and mannose metabolism);00710(Carbon fixation in photosynthetic organisms)	K01623	EC:4.1.2.13	probable fructose-bisphosphate aldolase 3	2.23354	2.1828	2.10584	9.18166	9.02015	8.73884	-1.62211	0.00267871	yes
MSTRG.8780	LOC105128869	XM_011030714.1	GO:0003924(GTPase activity);GO:0005200(structural constituent of cytoskeleton);GO:0005515(protein binding);GO:0005525(GTP binding);GO:0005618(cell wall);GO:0005737(cytoplasm);GO:0005774(vacuolar membrane);GO:0005874(microtubule);GO:0005886(plasma membrane);GO:0007017(microtubule-based process);GO:0009507(chloroplast);GO:0009570(chloroplast stroma);GO:0016020(membrane);GO:0045298(tubulin complex)	04145(Phagosome)	K07375	NA	hypothetical protein	14.8645	15.6877	5.54521	4.10739	4.16843	12.4556	7.85746	0.0163527	yes
MSTRG.8782	LOC105128875	XM_011030720.1	GO:0003755(peptidyl-prolyl cis-trans isomerase activity)	03040(Spliceosome)	K09567	EC:5.2.1.8	cyclophilin (ISS)	137.864	133.901	132.247	0	0	0	7.23086	4.00794e-06	yes
MSTRG.8786	LOC105128879	XR_842962.1	NA	NA	NA	NA	NA	4.23169	3.57619	2.66016	1.081	1.08373	1.00112	2.54991	0.0458268	yes
MSTRG.8803	LOC105128901	XM_011030750.1	GO:0004838(L-tyrosine:2-oxoglutarate aminotransferase activity);GO:0005737(cytoplasm);GO:0005829(cytosol);GO:0006520(cellular amino acid metabolic process);GO:0006559(L-phenylalanine catabolic process);GO:0006572(tyrosine catabolic process);GO:0009058(biosynthetic process);GO:0030170(pyridoxal phosphate binding);GO:0080130(L-phenylalanine:2-oxoglutarate aminotransferase activity)	01230(Biosynthesis of amino acids);00270(Cysteine and methionine metabolism);00350(Tyrosine metabolism);00360(Phenylalanine metabolism);00400(Phenylalanine, tyrosine and tryptophan biosynthesis);00130(Ubiquinone and other terpenoid-quinone biosynthesis);00950(Isoquinoline alkaloid biosynthesis);00960(Tropane, piperidine and pyridine alkaloid biosynthesis)	K00815	EC:2.6.1.5	hypothetical protein	16.6785	17.7257	13.184	5.55946	6.45685	6.7215	2.74332	0.00712478	yes
MSTRG.8862	LOC105128986	XM_011030854.1	GO:0003985(acetyl-CoA C-acetyltransferase activity);GO:0004421(hydroxymethylglutaryl-CoA synthase activity);GO:0005739(mitochondrion);GO:0005829(cytosol);GO:0009506(plasmodesma);GO:0016126(sterol biosynthetic process);GO:0019287(isopentenyl diphosphate biosynthetic process, mevalonate pathway)	00650(Butanoate metabolism);00072(Synthesis and degradation of ketone bodies);00280(Valine, leucine and isoleucine degradation);00900(Terpenoid backbone biosynthesis)	K01641	EC:2.3.3.10	hypothetical protein	15.4346	14.9709	15.6645	19.4466	18.8914	18.8352	-1.23997	0.00637525	yes
MSTRG.8959	LOC105129153	XM_011031100.1	GO:0003774(motor activity);GO:0003779(actin binding);GO:0005516(calmodulin binding);GO:0005524(ATP binding);GO:0005737(cytoplasm);GO:0005768(endosome);GO:0005886(plasma membrane);GO:0006897(endocytosis);GO:0009506(plasmodesma);GO:0016459(myosin complex);GO:0030048(actin filament-based movement)	03440(Homologous recombination)	K03165	EC:5.99.1.2	myosin class 11-1 (ISS)	5.86767	5.12524	5.64853	5.07558	5.0004	5.27306	1.44307	0.0253153	yes
MSTRG.8979	LOC105129174	XM_011031132.1	NA	NA	NA	NA	NA	21.733	19.4453	21.9184	52.0348	48.4994	49.5822	-1.51568	0.0291829	yes
MSTRG.9112	LOC105129375	XM_011031401.1;XM_011031400.1;XM_011031399.1;XM_011031398.1	GO:0004364(glutathione transferase activity);GO:0005737(cytoplasm);GO:0006749(glutathione metabolic process);GO:0009407(toxin catabolic process)	00480(Glutathione metabolism)	K00799	EC:2.5.1.18	hypothetical protein	149.059	161.867	114.822	89.0483	95.7838	144.319	3.1306	0.0360386	yes
MSTRG.9157	LOC105129420	XM_011031470.1	GO:0005737(cytoplasm);GO:0008757(S-adenosylmethionine-dependent methyltransferase activity);GO:0032259(methylation)	00860(Porphyrin and chlorophyll metabolism)	K00231	EC:1.3.3.4	NA	8.5603	8.53025	8.29663	5.3614	5.28687	5.90731	2.6171	0.041409	yes
MSTRG.9205	LOC105129495	XM_011031589.1	GO:0003700(transcription factor activity, sequence-specific DNA binding);GO:0005515(protein binding);GO:0005634(nucleus);GO:0006351(transcription, DNA-templated);GO:0009733(response to auxin);GO:0009734(auxin-activated signaling pathway);GO:0010102(lateral root morphogenesis);GO:0045892(negative regulation of transcription, DNA-templated)	04075(Plant hormone signal transduction)	K14484	NA	aux/IAA family protein	3.83677	3.5282	3.44117	1.0191	0.833099	1.3552	2.47707	0.014257	yes
MSTRG.9413	LOC105129818	XM_011032050.1	GO:0005515(protein binding);GO:0005634(nucleus);GO:0009507(chloroplast);GO:0009793(embryo development ending in seed dormancy)	03040(Spliceosome)	K12897	NA	Ankyrin repeat protein	10.5196	10.0369	10.0274	5.18239	5.25132	5.23246	1.00542	0.00328718	yes
MSTRG.9472	LOC105129918	XM_011032186.1	GO:0000398(mRNA splicing, via spliceosome);GO:0005686(U2 snRNP);GO:0005689(U12-type spliceosomal complex);GO:0071011(precatalytic spliceosome)	03040(Spliceosome)	K12832	NA	hypothetical protein	30.0325	27.4661	16.4255	16.1764	18.1086	32.7229	4.81078	0.00855345	yes
MSTRG.9530	LOC105129993	XM_011032295.1	GO:0005739(mitochondrion);GO:0008150(biological_process);GO:0009507(chloroplast)	03018(RNA degradation)	K14442	EC:3.6.4.13	putative pentatricopeptide repeat-containing protein At5g59900	0	0	3.08229	3.5295	3.78086	0	-11.9066	0.0195505	yes
MSTRG.9532	LOC105129992	XM_011032293.1	GO:0003674(molecular_function);GO:0006810(transport);GO:0006979(response to oxidative stress);GO:0009507(chloroplast);GO:0009535(chloroplast thylakoid membrane);GO:0016021(integral component of membrane);GO:0031969(chloroplast membrane)	NA	NA	NA	NA	5.20145	6.96483	10.4495	15.0818	13.3423	11.948	-3.85771	0.00918906	yes
MSTRG.9538	LOC105130000	XM_011032302.1	GO:0005634(nucleus);GO:0006633(fatty acid biosynthetic process);GO:0009409(response to cold);GO:0009416(response to light stimulus);GO:0009922(fatty acid elongase activity);GO:0016021(integral component of membrane)	00062(Fatty acid elongation)	K15397	EC:2.3.1.199	hypothetical protein	9.21333	9.91819	2.27775	0.346214	1.07814	3.23678	19.0974	0.010381	yes
MSTRG.9605	LOC105130103	XM_011032451.1	GO:0004674(protein serine/threonine kinase activity);GO:0005886(plasma membrane)	04626(Plant-pathogen interaction)	K18873	NA	serine/threonine-protein kinase CDL1	12.4258	11.1251	14.8327	11.9657	11.8018	10.5035	-1.30061	0.0258096	yes
MSTRG.9634	LOC105130138	XM_011032498.1	GO:0000166(nucleotide binding);GO:0003723(RNA binding);GO:0005634(nucleus);GO:0005829(cytosol);GO:0006397(mRNA processing);GO:0008143(poly(A) binding)	03013(RNA transport)	K03231	NA	polyadenylate-binding protein RBP45-like	184.515	198.25	131.246	124.874	125.022	178.549	3.00038	0.0218845	yes
MSTRG.9667	LOC105130178	XM_011032553.1	GO:0004871(signal transducer activity);GO:0006952(defense response);GO:0009506(plasmodesma);GO:0046658(anchored component of plasma membrane)	NA	NA	NA	NA	3.9942	3.87519	4.96922	0	0	0	1.54855	0.0326517	yes
MSTRG.976	LOC105129058	XM_011030983.1	GO:0004617(phosphoglycerate dehydrogenase activity);GO:0009070(serine family amino acid biosynthetic process)	01200(Carbon metabolism);01230(Biosynthesis of amino acids);00260(Glycine, serine and threonine metabolism)	K00058	EC:1.1.1.95	hypothetical protein	6.42121	7.26856	9.90915	12.8306	12.9272	9.38715	-2.83547	0.0300868	yes
MSTRG.9924	LOC105130549	XM_011033107.1	GO:0009507(chloroplast);GO:0009706(chloroplast inner membrane);GO:0009941(chloroplast envelope);GO:0010277(chlorophyllide a oxygenase [overall] activity);GO:0016021(integral component of membrane);GO:0045036(protein targeting to chloroplast);GO:0046872(metal ion binding);GO:0051537(2 iron, 2 sulfur cluster binding);GO:0055114(oxidation-reduction process)	00860(Porphyrin and chlorophyll metabolism)	K13071	EC:1.14.15.17	lethal leaf spot 1-like protein	14.0058	12.2413	3.647	15.4501	13.3042	28.0076	6.01616	0.0250755	yes
