# Supplementary material for: Conjoint Analysis of Genome-Wide lncRNA and mRNA Expression of Heteromorphic Leavesin Response to Environmental Heterogeneityin Populus euphratica
Source: Int J Mol Sci. 2019 Oct 17;20(20):5148. doi: 10.3390/ijms20205148 (PMC6829562; doi:10.3390/ijms20205148)
Supplement: Supplementary file 1 [file ijms-20-05148-s001.zip › Additional file 2.xlsx]

## Sheet: Sheet1
differentially expressed mRNA were identified as potential targets for differentially expressed lncRNAs in heteromorphic leaves
mRNA																						lncRNA
transcript_name	FPKM.Db_1	FPKM.Db_2	FPKM.Db_3	FPKM.Lan_1	FPKM.Lan_2	FPKM.Lan_3	log2(fc)	pval	significant	class_code	chr	start	end	gene_id	gene_name	Significant	GO	KEGG	KO_ENTRY	EC	Description	transcript_name	FPKM.Db_1	FPKM.Db_2	FPKM.Db_3	FPKM.Lan_1	FPKM.Lan_2	FPKM.Lan_3	log2(fc)	pval	significant	class_code	chr	start	end	gene_id
XR_839216.1	1.52049	3.0208	4.10568	9.63185	9.48264	9.87478	-3.20325	0.00881382	yes	"="	chrNW_011499847.1	4804298	4806135	MSTRG.2120	LOC105109276	yes	GO:0009507(chloroplast);GO:0009522(photosystem I);GO:0015979(photosynthesis);GO:0004565(beta-galactosidase activity);GO:0005576(extracellular region);GO:0005618(cell wall);GO:0005773(vacuole);GO:0005829(cytosol);GO:0005975(carbohydrate metabolic process);GO:0009505(plant-type cell wall);GO:0009506(plasmodesma);GO:0030246(carbohydrate binding);GO:0048046(apoplast)	00052(Galactose metabolism);00600(Sphingolipid metabolism);00531(Glycosaminoglycan degradation);00604(Glycosphingolipid biosynthesis - ganglio series);00511(Other glycan degradation)	K12309	EC:3.2.1.23	beta-galactosidase 12	MSTRG.20656.1	7.11851	9.21579	6.81352	0	0	0	3.25382	0.00563335	yes	o	chrNW_011500132.1	240096	247487	MSTRG.20656
XR_839216.1	1.52049	3.0208	4.10568	9.63185	9.48264	9.87478	-3.20325	0.00881382	yes	"="	chrNW_011499847.1	4804298	4806135	MSTRG.2120	LOC105109276	yes	GO:0009507(chloroplast);GO:0009522(photosystem I);GO:0015979(photosynthesis);GO:0004565(beta-galactosidase activity);GO:0005576(extracellular region);GO:0005618(cell wall);GO:0005773(vacuole);GO:0005829(cytosol);GO:0005975(carbohydrate metabolic process);GO:0009505(plant-type cell wall);GO:0009506(plasmodesma);GO:0030246(carbohydrate binding);GO:0048046(apoplast)	00052(Galactose metabolism);00600(Sphingolipid metabolism);00531(Glycosaminoglycan degradation);00604(Glycosphingolipid biosynthesis - ganglio series);00511(Other glycan degradation)	K12309	EC:3.2.1.23	beta-galactosidase 12	MSTRG.20656.8	2.99473	3.5739	2.13021	0	0	0	2.59485	0.0118049	yes	j	chrNW_011500132.1	240097	242588	MSTRG.20656
XR_839216.1	1.52049	3.0208	4.10568	9.63185	9.48264	9.87478	-3.20325	0.00881382	yes	"="	chrNW_011499847.1	4804298	4806135	MSTRG.2120	LOC105109276	yes	GO:0009507(chloroplast);GO:0009522(photosystem I);GO:0015979(photosynthesis);GO:0004565(beta-galactosidase activity);GO:0005576(extracellular region);GO:0005618(cell wall);GO:0005773(vacuole);GO:0005829(cytosol);GO:0005975(carbohydrate metabolic process);GO:0009505(plant-type cell wall);GO:0009506(plasmodesma);GO:0030246(carbohydrate binding);GO:0048046(apoplast)	00052(Galactose metabolism);00600(Sphingolipid metabolism);00531(Glycosaminoglycan degradation);00604(Glycosphingolipid biosynthesis - ganglio series);00511(Other glycan degradation)	K12309	EC:3.2.1.23	beta-galactosidase 12	MSTRG.20656.7	3.3172	2.68633	3.22965	0	0	0	2.04742	0.00496034	yes	j	chrNW_011500132.1	240097	242589	MSTRG.20656
XR_839216.1	1.52049	3.0208	4.10568	9.63185	9.48264	9.87478	-3.20325	0.00881382	yes	"="	chrNW_011499847.1	4804298	4806135	MSTRG.2120	LOC105109276	yes	GO:0009507(chloroplast);GO:0009522(photosystem I);GO:0015979(photosynthesis);GO:0004565(beta-galactosidase activity);GO:0005576(extracellular region);GO:0005618(cell wall);GO:0005773(vacuole);GO:0005829(cytosol);GO:0005975(carbohydrate metabolic process);GO:0009505(plant-type cell wall);GO:0009506(plasmodesma);GO:0030246(carbohydrate binding);GO:0048046(apoplast)	00052(Galactose metabolism);00600(Sphingolipid metabolism);00531(Glycosaminoglycan degradation);00604(Glycosphingolipid biosynthesis - ganglio series);00511(Other glycan degradation)	K12309	EC:3.2.1.23	beta-galactosidase 12	MSTRG.20656.6	3.28496	2.78412	1.85209	0	0	0	2.862	0.00146679	yes	o	chrNW_011500132.1	240097	247402	MSTRG.20656
XR_839216.1	1.52049	3.0208	4.10568	9.63185	9.48264	9.87478	-3.20325	0.00881382	yes	"="	chrNW_011499847.1	4804298	4806135	MSTRG.2120	LOC105109276	yes	GO:0009507(chloroplast);GO:0009522(photosystem I);GO:0015979(photosynthesis);GO:0004565(beta-galactosidase activity);GO:0005576(extracellular region);GO:0005618(cell wall);GO:0005773(vacuole);GO:0005829(cytosol);GO:0005975(carbohydrate metabolic process);GO:0009505(plant-type cell wall);GO:0009506(plasmodesma);GO:0030246(carbohydrate binding);GO:0048046(apoplast)	00052(Galactose metabolism);00600(Sphingolipid metabolism);00531(Glycosaminoglycan degradation);00604(Glycosphingolipid biosynthesis - ganglio series);00511(Other glycan degradation)	K12309	EC:3.2.1.23	beta-galactosidase 12	MSTRG.20656.11	2.67606	2.61673	1.91921	0	0	0	2.34616	0.00145935	yes	o	chrNW_011500132.1	240098	247475	MSTRG.20656
XR_839216.1	1.52049	3.0208	4.10568	9.63185	9.48264	9.87478	-3.20325	0.00881382	yes	"="	chrNW_011499847.1	4804298	4806135	MSTRG.2120	LOC105109276	yes	GO:0009507(chloroplast);GO:0009522(photosystem I);GO:0015979(photosynthesis);GO:0004565(beta-galactosidase activity);GO:0005576(extracellular region);GO:0005618(cell wall);GO:0005773(vacuole);GO:0005829(cytosol);GO:0005975(carbohydrate metabolic process);GO:0009505(plant-type cell wall);GO:0009506(plasmodesma);GO:0030246(carbohydrate binding);GO:0048046(apoplast)	00052(Galactose metabolism);00600(Sphingolipid metabolism);00531(Glycosaminoglycan degradation);00604(Glycosphingolipid biosynthesis - ganglio series);00511(Other glycan degradation)	K12309	EC:3.2.1.23	beta-galactosidase 12	MSTRG.20656.9	13.0052	13.0169	11.9406	0	0	0.000724	3.97309	1.7727e-05	yes	o	chrNW_011500132.1	240098	247487	MSTRG.20656
XM_011044888.1	104.955	81.901	84.2236	53.5791	55.4294	57.5253	1.24985	0.0213378	yes	"="	chrNW_011499961.1	469625	475839	MSTRG.15482	LOC105138719	yes	GO:0004683(calmodulin-dependent protein kinase activity);GO:0005516(calmodulin binding);GO:0005634(nucleus);GO:0005737(cytoplasm);GO:0005886(plasma membrane);GO:0009738(abscisic acid-activated signaling pathway);GO:0009931(calcium-dependent protein serine/threonine kinase activity);GO:0018105(peptidyl-serine phosphorylation);GO:0035556(intracellular signal transduction);GO:0046777(protein autopho…	04626(Plant-pathogen interaction)	K13412	EC:2.7.11.1	calcium-dependent protein kinase 28-like	MSTRG.4696.1	18.3004	28.0142	34.6492	85.4031	89.9857	86.753	-3.21287	0.00426329	yes	u	chrNW_011499855.1	1686946	1687515	MSTRG.4696
XM_011045531.1	0	0	0	92.7656	95.1406	94.5454	-6.56741	5.56075e-07	yes	"="	chrNW_011499969.1	590551	591751	MSTRG.15827	LOC105139171	yes	GO:0003677(DNA binding);GO:0003700(transcription factor activity, sequence-specific DNA binding);GO:0005515(protein binding);GO:0005634(nucleus);GO:0006351(transcription, DNA-templated);GO:0006355(regulation of transcription, DNA-templated);GO:0009723(response to ethylene);GO:0009737(response to abscisic acid);GO:0009864(induced systemic resistance, jasmonic acid mediated signaling pathway);GO:00…	00230(Purine metabolism);00240(Pyrimidine metabolism);03020(RNA polymerase)	K03021	EC:2.7.7.6	hypothetical protein	MSTRG.21859.1	9.74514	8.0131	9.59411	3.66358	3.43913	3.84716	1.19268	0.0389948	yes	x	chrNW_011500214.1	193857	195907	MSTRG.21859
XM_011038585.1	17.4948	17.6867	25.2104	27.6023	26.4969	27.1596	-1.31236	0.0321939	yes	"="	chrNW_011499913.1	701403	704712	MSTRG.12462	LOC105134243	yes	GO:0004722(protein serine/threonine phosphatase activity);GO:0005737(cytoplasm);GO:0006470(protein dephosphorylation);GO:0046872(metal ion binding)	03015(mRNA surveillance pathway);04931(Insulin resistance)	K06269	EC:3.1.3.16	hypothetical protein	MSTRG.794.1	0	0	2.54405	2.23052	2.45512	2.539	-4.34051	0.0465118	yes	x	chrNW_011499845.1	7291986	7292371	MSTRG.794
XM_011049247.1	0.505591	0.560741	0.614111	2.40059	3.35518	2.43087	-1.56105	0.0340936	yes	"="	chrNW_011500020.1	469977	476408	MSTRG.17708	LOC105141869	yes	GO:0008422(beta-glucosidase activity);GO:0009651(response to salt stress);GO:0009725(response to hormone);GO:0019762(glucosinolate catabolic process)	00500(Starch and sucrose metabolism);00460(Cyanoamino acid metabolism);00940(Phenylpropanoid biosynthesis)	K01188	EC:3.2.1.21	hypothetical protein	MSTRG.17718.1	1.98159	1.93471	1.75627	0	0	0	1.72875	7.7806e-05	yes	u	chrNW_011500021.1	98505	98774	MSTRG.17718
XM_011009116.1	0.465846	1.19314	0.703655	5.82152	6.10629	6.05232	-2.28764	0.0356904	yes	"="	chrNW_011500278.1	125625	128139	MSTRG.22500	LOC105113092	yes	GO:0003674(molecular_function);GO:0005634(nucleus);GO:0010286(heat acclimation)	NA	NA	NA	NA	MSTRG.17663.1	100.978	95.3868	99.8544	6.78983	5.4946	5.01514	3.74489	0.00309325	yes	u	chrNW_011500019.1	197388	197982	MSTRG.17663
XM_011017711.1	2.32584	3.51627	3.25734	19.2526	18.7705	17.6123	-2.93796	0.00400098	yes	"="	chrNW_011502927.1	771	3981	MSTRG.26797	LOC105119563	yes	GO:0003700(transcription factor activity, sequence-specific DNA binding);GO:0005634(nucleus);GO:0006355(regulation of transcription, DNA-templated);GO:0043565(sequence-specific DNA binding)	04075(Plant hormone signal transduction)	K14494	NA	DELLA protein RGL1-like	MSTRG.21859.1	9.74514	8.0131	9.59411	3.66358	3.43913	3.84716	1.19268	0.0389948	yes	x	chrNW_011500214.1	193857	195907	MSTRG.21859
XM_011014149.1	0.793246	0.527544	0.927538	3.50773	3.58075	3.5025	-1.60488	0.0204026	yes	"="	chrNW_011500880.1	6916	10411	MSTRG.24993	LOC105116695	yes	GO:0005634(nucleus);GO:0010088(phloem development);GO:0042803(protein homodimerization activity);GO:0043621(protein self-association)	NA	NA	NA	NA	MSTRG.20656.5	2.86066	3.43424	3.4002	0	0	0	1.7694	0.00169299	yes	j	chrNW_011500132.1	240096	247401	MSTRG.20656
XM_011014149.1	0.793246	0.527544	0.927538	3.50773	3.58075	3.5025	-1.60488	0.0204026	yes	"="	chrNW_011500880.1	6916	10411	MSTRG.24993	LOC105116695	yes	GO:0005634(nucleus);GO:0010088(phloem development);GO:0042803(protein homodimerization activity);GO:0043621(protein self-association)	NA	NA	NA	NA	MSTRG.20656.1	7.11851	9.21579	6.81352	0	0	0	3.25382	0.00563335	yes	o	chrNW_011500132.1	240096	247487	MSTRG.20656
XM_011014149.1	0.793246	0.527544	0.927538	3.50773	3.58075	3.5025	-1.60488	0.0204026	yes	"="	chrNW_011500880.1	6916	10411	MSTRG.24993	LOC105116695	yes	GO:0005634(nucleus);GO:0010088(phloem development);GO:0042803(protein homodimerization activity);GO:0043621(protein self-association)	NA	NA	NA	NA	MSTRG.20656.6	3.28496	2.78412	1.85209	0	0	0	2.862	0.00146679	yes	o	chrNW_011500132.1	240097	247402	MSTRG.20656
XM_011014149.1	0.793246	0.527544	0.927538	3.50773	3.58075	3.5025	-1.60488	0.0204026	yes	"="	chrNW_011500880.1	6916	10411	MSTRG.24993	LOC105116695	yes	GO:0005634(nucleus);GO:0010088(phloem development);GO:0042803(protein homodimerization activity);GO:0043621(protein self-association)	NA	NA	NA	NA	MSTRG.20656.11	2.67606	2.61673	1.91921	0	0	0	2.34616	0.00145935	yes	o	chrNW_011500132.1	240098	247475	MSTRG.20656
XM_011014149.1	0.793246	0.527544	0.927538	3.50773	3.58075	3.5025	-1.60488	0.0204026	yes	"="	chrNW_011500880.1	6916	10411	MSTRG.24993	LOC105116695	yes	GO:0005634(nucleus);GO:0010088(phloem development);GO:0042803(protein homodimerization activity);GO:0043621(protein self-association)	NA	NA	NA	NA	MSTRG.20656.9	13.0052	13.0169	11.9406	0	0	0.000724	3.97309	1.7727e-05	yes	o	chrNW_011500132.1	240098	247487	MSTRG.20656
XM_011023638.1	26.5459	24.3187	23.5313	13.1737	12.8741	15.5466	1.25611	0.0123944	yes	"="	chrNW_011499858.1	397370	400831	MSTRG.5317	LOC105123874	yes	GO:0003674(molecular_function);GO:0005634(nucleus);GO:0005886(plasma membrane);GO:0008150(biological_process)	NA	NA	NA	NA	MSTRG.17422.1	0.632218	1.20734	1.24238	7.42825	6.10518	6.20411	-2.73141	0.00716892	yes	u	chrNW_011500011.1	548098	548325	MSTRG.17422
XM_011024892.1	0.171521	0.47888	0.631516	4.53169	4.74255	5.93121	-2.68241	0.0175816	yes	"="	chrNW_011499861.1	801379	808957	MSTRG.5933	LOC105124772	yes	GO:0003674(molecular_function);GO:0005634(nucleus);GO:0008150(biological_process)	NA	NA	NA	NA	MSTRG.20656.5	2.86066	3.43424	3.4002	0	0	0	1.7694	0.00169299	yes	j	chrNW_011500132.1	240096	247401	MSTRG.20656
XM_011024892.1	0.171521	0.47888	0.631516	4.53169	4.74255	5.93121	-2.68241	0.0175816	yes	"="	chrNW_011499861.1	801379	808957	MSTRG.5933	LOC105124772	yes	GO:0003674(molecular_function);GO:0005634(nucleus);GO:0008150(biological_process)	NA	NA	NA	NA	MSTRG.20656.1	7.11851	9.21579	6.81352	0	0	0	3.25382	0.00563335	yes	o	chrNW_011500132.1	240096	247487	MSTRG.20656
XM_011024892.1	0.171521	0.47888	0.631516	4.53169	4.74255	5.93121	-2.68241	0.0175816	yes	"="	chrNW_011499861.1	801379	808957	MSTRG.5933	LOC105124772	yes	GO:0003674(molecular_function);GO:0005634(nucleus);GO:0008150(biological_process)	NA	NA	NA	NA	MSTRG.20656.11	2.67606	2.61673	1.91921	0	0	0	2.34616	0.00145935	yes	o	chrNW_011500132.1	240098	247475	MSTRG.20656
XM_011024892.1	0.171521	0.47888	0.631516	4.53169	4.74255	5.93121	-2.68241	0.0175816	yes	"="	chrNW_011499861.1	801379	808957	MSTRG.5933	LOC105124772	yes	GO:0003674(molecular_function);GO:0005634(nucleus);GO:0008150(biological_process)	NA	NA	NA	NA	MSTRG.20656.9	13.0052	13.0169	11.9406	0	0	0.000724	3.97309	1.7727e-05	yes	o	chrNW_011500132.1	240098	247487	MSTRG.20656
XM_011040587.1	3.09639	2.43122	3.22238	10.0076	11.2326	10.2942	-1.70736	0.0218359	yes	"="	chrNW_011499925.1	823563	825678	MSTRG.13414	LOC105135618	yes	GO:0005737(cytoplasm);GO:0008270(zinc ion binding);GO:0009735(response to cytokinin);GO:0009809(lignin biosynthetic process);GO:0045551(cinnamyl-alcohol dehydrogenase activity);GO:0048046(apoplast);GO:0052747(sinapyl alcohol dehydrogenase activity);GO:0055114(oxidation-reduction process)	00940(Phenylpropanoid biosynthesis)	K00083	EC:1.1.1.195	probable mannitol dehydrogenase	MSTRG.21859.1	9.74514	8.0131	9.59411	3.66358	3.43913	3.84716	1.19268	0.0389948	yes	x	chrNW_011500214.1	193857	195907	MSTRG.21859
XM_011013811.1	26.0264	29.3702	29.1553	3.13529	4.60367	3.50483	2.27626	0.0196549	yes	"="	chrNW_011500806.1	50136	57655	MSTRG.24828	LOC105116440	yes	GO:0000209(protein polyubiquitination);GO:0000836(Hrd1p ubiquitin ligase complex);GO:0030433(ER-associated ubiquitin-dependent protein catabolic process);GO:0030968(endoplasmic reticulum unfolded protein response);GO:0042787(protein ubiquitination involved in ubiquitin-dependent protein catabolic process);GO:0044322(endoplasmic reticulum quality control compartment);GO:0051082(unfolded protein bi…	04141(Protein processing in endoplasmic reticulum);04120(Ubiquitin mediated proteolysis)	K10601	EC:2.3.2.27	hypothetical protein	MSTRG.20369.1	1.58629	1.95433	1.7114	5.0102	4.85765	4.58449	-1.24047	0.0119892	yes	u	chrNW_011500119.1	378	966	MSTRG.20369
XM_011017711.1	2.32584	3.51627	3.25734	19.2526	18.7705	17.6123	-2.93796	0.00400098	yes	"="	chrNW_011502927.1	771	3981	MSTRG.26797	LOC105119563	yes	GO:0003700(transcription factor activity, sequence-specific DNA binding);GO:0005634(nucleus);GO:0006355(regulation of transcription, DNA-templated);GO:0043565(sequence-specific DNA binding)	04075(Plant hormone signal transduction)	K14494	NA	DELLA protein RGL1-like	MSTRG.23989.1	2.62905	3.67599	3.26794	0.166587	0.156462	0.072794	1.43033	0.0243549	yes	u	chrNW_011500530.1	96890	99040	MSTRG.23989
XM_011034262.1	2.75152	1.70188	2.27841	0	0	0.102771	2.02545	0.0277952	yes	"="	chrNW_011499846.1	2595800	2601020	MSTRG.1146	LOC105131336	yes	GO:0000166(nucleotide binding);GO:0003676(nucleic acid binding);GO:0003723(RNA binding)	03040(Spliceosome)	K12885	NA	uncharacterized LOC100216781	MSTRG.20656.2	7.86653	7.12033	9.00561	0	0	0	2.83876	0.00184806	yes	j	chrNW_011500132.1	240096	242615	MSTRG.20656
XM_011034262.1	2.75152	1.70188	2.27841	0	0	0.102771	2.02545	0.0277952	yes	"="	chrNW_011499846.1	2595800	2601020	MSTRG.1146	LOC105131336	yes	GO:0000166(nucleotide binding);GO:0003676(nucleic acid binding);GO:0003723(RNA binding)	03040(Spliceosome)	K12885	NA	uncharacterized LOC100216781	MSTRG.20656.7	3.3172	2.68633	3.22965	0	0	0	2.04742	0.00496034	yes	j	chrNW_011500132.1	240097	242589	MSTRG.20656
XM_011034268.1	2.45659	1.9716	1.43698	0	0	0.10094	2.4703	6.06716e-06	yes	"="	chrNW_011499846.1	2595800	2601020	MSTRG.1146	LOC105131336	yes	GO:0000166(nucleotide binding);GO:0003676(nucleic acid binding);GO:0003723(RNA binding)	03040(Spliceosome)	K12885	NA	uncharacterized LOC100216781	MSTRG.20656.8	2.99473	3.5739	2.13021	0	0	0	2.59485	0.0118049	yes	j	chrNW_011500132.1	240097	242588	MSTRG.20656
XM_011034268.1	2.45659	1.9716	1.43698	0	0	0.10094	2.4703	6.06716e-06	yes	"="	chrNW_011499846.1	2595800	2601020	MSTRG.1146	LOC105131336	yes	GO:0000166(nucleotide binding);GO:0003676(nucleic acid binding);GO:0003723(RNA binding)	03040(Spliceosome)	K12885	NA	uncharacterized LOC100216781	MSTRG.20656.11	2.67606	2.61673	1.91921	0	0	0	2.34616	0.00145935	yes	o	chrNW_011500132.1	240098	247475	MSTRG.20656
XM_011034284.1	0.871405	1.34989	1.37879	5.38159	4.01217	4.63349	-1.92488	0.0264268	yes	"="	chrNW_011499846.1	2595800	2601021	MSTRG.1146	LOC105131336	yes	GO:0000166(nucleotide binding);GO:0003676(nucleic acid binding);GO:0003723(RNA binding)	03040(Spliceosome)	K12885	NA	uncharacterized LOC100216781	MSTRG.20656.2	7.86653	7.12033	9.00561	0	0	0	2.83876	0.00184806	yes	j	chrNW_011500132.1	240096	242615	MSTRG.20656
XM_011034284.1	0.871405	1.34989	1.37879	5.38159	4.01217	4.63349	-1.92488	0.0264268	yes	"="	chrNW_011499846.1	2595800	2601021	MSTRG.1146	LOC105131336	yes	GO:0000166(nucleotide binding);GO:0003676(nucleic acid binding);GO:0003723(RNA binding)	03040(Spliceosome)	K12885	NA	uncharacterized LOC100216781	MSTRG.20656.7	3.3172	2.68633	3.22965	0	0	0	2.04742	0.00496034	yes	j	chrNW_011500132.1	240097	242589	MSTRG.20656
XM_011034284.1	0.871405	1.34989	1.37879	5.38159	4.01217	4.63349	-1.92488	0.0264268	yes	"="	chrNW_011499846.1	2595800	2601021	MSTRG.1146	LOC105131336	yes	GO:0000166(nucleotide binding);GO:0003676(nucleic acid binding);GO:0003723(RNA binding)	03040(Spliceosome)	K12885	NA	uncharacterized LOC100216781	MSTRG.20656.11	2.67606	2.61673	1.91921	0	0	0	2.34616	0.00145935	yes	o	chrNW_011500132.1	240098	247475	MSTRG.20656
XM_011037320.1	9.38105	8.8198	7.28916	3.4243	3.31668	3.57047	1.70653	0.000430547	yes	"="	chrNW_011499846.1	4407506	4408833	MSTRG.1291	LOC105133360	yes	GO:0005634(nucleus);GO:0005777(peroxisome);GO:0008150(biological_process);GO:0016788(hydrolase activity, acting on ester bonds);GO:0047617(acyl-CoA hydrolase activity)	NA	NA	NA	NA	MSTRG.17663.1	100.978	95.3868	99.8544	6.78983	5.4946	5.01514	3.74489	0.00309325	yes	u	chrNW_011500019.1	197388	197982	MSTRG.17663
XM_011042546.1	29.715	24.7843	27.2269	14.0584	14.9434	14.0764	1.02562	0.0364813	yes	"="	chrNW_011499941.1	269049	272856	MSTRG.14304	LOC105137002	yes	GO:0004674(protein serine/threonine kinase activity);GO:0005524(ATP binding);GO:0005886(plasma membrane);GO:0006468(protein phosphorylation);GO:0009751(response to salicylic acid);GO:0016021(integral component of membrane);GO:0016301(kinase activity);GO:0030246(carbohydrate binding)	00500(Starch and sucrose metabolism)	K01176	EC:3.2.1.1	lectin-domain containing receptor kinase VI.3-like	MSTRG.25621.1	1.63529	1.58619	2.15329	0	0	0	1.01268	0.0167749	yes	u	chrNW_011501291.1	46052	47253	MSTRG.25621
XM_011006561.1	1.94997	2.06896	1.7208	0	0	0	1.75502	0.00126217	yes	"="	chrNW_011500166.1	137748	139731	MSTRG.21224	LOC105111250	yes	GO:0004190(aspartic-type endopeptidase activity);GO:0006508(proteolysis);GO:0030163(protein catabolic process)	NA	NA	NA	NA	MSTRG.21859.1	9.74514	8.0131	9.59411	3.66358	3.43913	3.84716	1.19268	0.0389948	yes	x	chrNW_011500214.1	193857	195907	MSTRG.21859
XM_011009704.1	24.1268	23.7248	22.6752	252.506	249.023	230.227	-3.26	0.000384358	yes	"="	chrNW_011500312.1	46992	48872	MSTRG.22779	LOC105113506	yes	GO:0003674(molecular_function);GO:0008150(biological_process);GO:0009507(chloroplast)	NA	NA	NA	NA	MSTRG.21859.1	9.74514	8.0131	9.59411	3.66358	3.43913	3.84716	1.19268	0.0389948	yes	x	chrNW_011500214.1	193857	195907	MSTRG.21859
XM_011036153.1	3.1475	3.02923	2.51745	0.656859	0.888258	0.576615	1.47531	0.0285185	yes	"="	chrNW_011499900.1	30693	32616	MSTRG.11301	LOC105132582	yes	GO:0005575(cellular_component);GO:0009813(flavonoid biosynthetic process);GO:0016210(naringenin-chalcone synthase activity)	00941(Flavonoid biosynthesis);04712(Circadian rhythm - plant)	K00660	EC:2.3.1.74	naregenin-chalcone synthase family protein	MSTRG.5613.1	0.507948	0.365077	0.668635	2.99664	3.25772	3.44488	-1.6904	0.0158446	yes	u	chrNW_011499859.1	1365569	1366855	MSTRG.5613
XM_011036156.1	3.68201	3.58716	2.95683	22.294	23.3766	23.0232	-2.0106	0.000936794	yes	"="	chrNW_011499900.1	32971	41420	MSTRG.11302	LOC105132585	yes	GO:0005575(cellular_component);GO:0009813(flavonoid biosynthetic process);GO:0016210(naringenin-chalcone synthase activity)	00941(Flavonoid biosynthesis);04712(Circadian rhythm - plant)	K00660	EC:2.3.1.74	naregenin-chalcone synthase family protein	MSTRG.5613.1	0.507948	0.365077	0.668635	2.99664	3.25772	3.44488	-1.6904	0.0158446	yes	u	chrNW_011499859.1	1365569	1366855	MSTRG.5613
105134406	0.407563	0.321607	0.182742	6.31013	6.13794	5.7148	-2.08034	0.00276222	yes	"="	chrNW_011499914.1	873034	882451	MSTRG.12575	LOC105134406	yes	NA	NA	NA	NA	NA	MSTRG.5613.1	0.507948	0.365077	0.668635	2.99664	3.25772	3.44488	-1.6904	0.0158446	yes	u	chrNW_011499859.1	1365569	1366855	MSTRG.5613
XM_011002617.1	40.9275	38.3749	29.6183	13.7755	16.8769	19.1988	2.08871	0.0140411	yes	"="	chrNW_011499847.1	4057829	4060768	MSTRG.2054	LOC105108339	yes	GO:0004197(cysteine-type endopeptidase activity);GO:0005615(extracellular space);GO:0005764(lysosome);GO:0051603(proteolysis involved in cellular protein catabolic process)	04145(Phagosome)	K01365	EC:3.4.22.15	cysteine protease	MSTRG.24332.1	2.1927	2.36783	1.89675	0	0	0	1.91241	0.00199254	yes	u	chrNW_011500624.1	23280	24577	MSTRG.24332
XM_011047126.1	7.34968	6.18823	4.06254	2.44799	1.48849	3.80287	2.76335	0.0362861	yes	"="	chrNW_011499990.1	385098	390873	MSTRG.16645	LOC105140333	yes	GO:0005634(nucleus);GO:0005886(plasma membrane);GO:0008565(protein transporter activity);GO:0015031(protein transport);GO:0016020(membrane);GO:0016021(integral component of membrane)	03060(Protein export);04141(Protein processing in endoplasmic reticulum)	K12275	NA	translocation family protein	MSTRG.1522.1	0	0.086419	1.80827	2.88288	2.89299	2.5595	-4.09987	0.0153407	yes	x	chrNW_011499846.1	6787533	6787835	MSTRG.1522
XM_011024892.1	0.171521	0.47888	0.631516	4.53169	4.74255	5.93121	-2.68241	0.0175816	yes	"="	chrNW_011499861.1	801379	808957	MSTRG.5933	LOC105124772	yes	GO:0003674(molecular_function);GO:0005634(nucleus);GO:0008150(biological_process)	NA	NA	NA	NA	MSTRG.5613.1	0.507948	0.365077	0.668635	2.99664	3.25772	3.44488	-1.6904	0.0158446	yes	u	chrNW_011499859.1	1365569	1366855	MSTRG.5613
XM_011035996.1	9.28457	8.71851	11.0309	19.7962	18.2507	17.6962	-1.35662	0.014925	yes	"="	chrNW_011499899.1	228788	234282	MSTRG.11233	LOC105132467	yes	GO:0004672(protein kinase activity);GO:0004674(protein serine/threonine kinase activity);GO:0005524(ATP binding);GO:0005886(plasma membrane);GO:0006468(protein phosphorylation);GO:0007169(transmembrane receptor protein tyrosine kinase signaling pathway);GO:0016021(integral component of membrane)	04626(Plant-pathogen interaction)	K13420	EC:2.7.11.1	LRR receptor-like serine/threonine-protein kinase FLS2	MSTRG.20369.1	1.58629	1.95433	1.7114	5.0102	4.85765	4.58449	-1.24047	0.0119892	yes	u	chrNW_011500119.1	378	966	MSTRG.20369
XM_011041879.1	6.00795	4.68369	5.0345	2.10087	2.6884	2.66827	1.25526	0.0495531	yes	"="	chrNW_011499936.1	407035	409780	MSTRG.13980	LOC105136498	yes	GO:0003674(molecular_function);GO:0008150(biological_process)	NA	NA	NA	NA	MSTRG.17202.1	74.4651	118.881	143.054	212.684	188.866	191.123	-2.46873	0.0138854	yes	u	chrNW_011500006.1	96938	97319	MSTRG.17202
XM_011014799.1	6.00112	6.80078	5.6758	0.818751	0.807079	0.443639	1.98886	0.0266076	yes	"="	chrNW_011501090.1	10609	11478	MSTRG.25347	LOC105117220	yes	NA	NA	NA	NA	NA	MSTRG.3331.1	6997.75	9894.21	9124.42	661.368	777.267	785.458	3.0043	0.0133542	yes	i	chrNW_011499850.1	2436286	2436590	MSTRG.3331
XM_011024994.1	0.032426	0.380044	0.167614	3.90002	3.73522	3.70306	-2.29542	0.0135161	yes	"="	chrNW_011499861.1	1562814	1577717	MSTRG.5983	LOC105124849	yes	GO:0005634(nucleus);GO:0008270(zinc ion binding);GO:0009741(response to brassinosteroid);GO:0010200(response to chitin);GO:0016021(integral component of membrane)	NA	NA	NA	NA	MSTRG.3331.1	6997.75	9894.21	9124.42	661.368	777.267	785.458	3.0043	0.0133542	yes	i	chrNW_011499850.1	2436286	2436590	MSTRG.3331
XM_011008617.1	11.3356	13.0274	13.2415	0.204911	0	0	3.23866	0.00242479	yes	"="	chrNW_011500255.1	159065	173171	MSTRG.22259	LOC105112776	yes	GO:0005622(intracellular);GO:0005623(cell);GO:0005739(mitochondrion);GO:0005743(mitochondrial inner membrane);GO:0005774(vacuolar membrane);GO:0005886(plasma membrane);GO:0006850(mitochondrial pyruvate transport);GO:0009507(chloroplast);GO:0016020(membrane);GO:0016021(integral component of membrane)	NA	NA	NA	NA	MSTRG.21947.1	1.16417	1.16862	1.22785	3.53545	2.99858	3.26027	-1.02499	0.0152117	yes	u	chrNW_011500221.1	249556	249820	MSTRG.21947
XM_011013950.1	0.843175	1.73237	1.80513	5.34865	5.35079	6.0665	-2.33269	0.0252164	yes	"="	chrNW_011500835.1	17898	20013	MSTRG.24900	LOC105116542	yes	GO:0003755(peptidyl-prolyl cis-trans isomerase activity);GO:0005528(FK506 binding);GO:0005789(endoplasmic reticulum membrane);GO:0061077(chaperone-mediated protein folding)	NA	NA	NA	NA	MSTRG.16797.1	9.5768	8.67922	10.1774	34.4182	35.9519	37.0127	-1.92275	0.00454812	yes	i	chrNW_011499994.1	552096	552325	MSTRG.16797
XM_011024892.1	0.171521	0.47888	0.631516	4.53169	4.74255	5.93121	-2.68241	0.0175816	yes	"="	chrNW_011499861.1	801379	808957	MSTRG.5933	LOC105124772	yes	GO:0003674(molecular_function);GO:0005634(nucleus);GO:0008150(biological_process)	NA	NA	NA	NA	MSTRG.17663.1	100.978	95.3868	99.8544	6.78983	5.4946	5.01514	3.74489	0.00309325	yes	u	chrNW_011500019.1	197388	197982	MSTRG.17663
XM_011042378.1	1.0315	1.23906	1.02468	6.38805	6.54256	5.56204	-1.88207	0.00770589	yes	"="	chrNW_011499940.1	134908	137481	MSTRG.14218	LOC105136877	yes	GO:0009507(chloroplast)	04070(Phosphatidylinositol signaling system);04626(Plant-pathogen interaction)	K02183	NA	family of serine hydrolases 3-like	MSTRG.11366.1	1.49273	1.62468	1.81065	3.78285	3.54764	3.31781	-1.15925	0.00181609	yes	i	chrNW_011499900.1	681507	683466	MSTRG.11366
XM_011002784.1	6.29998	9.3223	10.4264	18.6134	17.7874	14.8294	-2.20285	0.00525457	yes	"="	chrNW_011500071.1	229837	231321	MSTRG.19298	LOC105108465	yes	NA	NA	NA	NA	NA	MSTRG.20656.6	3.28496	2.78412	1.85209	0	0	0	2.862	0.00146679	yes	o	chrNW_011500132.1	240097	247402	MSTRG.20656
XM_011005638.1	3.44362	3.41437	4.14608	11.6075	11.4281	10.4329	-1.85468	0.00122099	yes	"="	chrNW_011499847.1	5808956	5811232	MSTRG.2211	LOC105110559	yes	GO:0004722(protein serine/threonine phosphatase activity);GO:0005634(nucleus);GO:0006470(protein dephosphorylation);GO:0009536(plastid);GO:0009611(response to wounding);GO:0009620(response to fungus);GO:0009738(abscisic acid-activated signaling pathway);GO:0046872(metal ion binding);GO:0050832(defense response to fungus)	04075(Plant hormone signal transduction);04931(Insulin resistance)	K14497	EC:3.1.3.16	probable protein phosphatase 2C 8	MSTRG.21859.1	9.74514	8.0131	9.59411	3.66358	3.43913	3.84716	1.19268	0.0389948	yes	x	chrNW_011500214.1	193857	195907	MSTRG.21859
XM_011012311.1	0.136902	0.172078	0.120279	3.28869	3.8876	3.70203	-1.954	0.00315758	yes	"="	chrNW_011500568.1	119915	121118	MSTRG.24133	LOC105115428	yes	NA	NA	NA	NA	NA	MSTRG.16797.1	9.5768	8.67922	10.1774	34.4182	35.9519	37.0127	-1.92275	0.00454812	yes	i	chrNW_011499994.1	552096	552325	MSTRG.16797
XR_839328.1	11.7583	10.6606	10.8218	3.59571	4.47964	4.40381	1.47318	0.018633	yes	"="	chrNW_011500111.1	318741	319718	MSTRG.20201	LOC105109783	yes	GO:0003674(molecular_function);GO:0008150(biological_process);GO:0009507(chloroplast)	NA	NA	NA	NA	MSTRG.26727.1	1.27834	1.03397	1.34065	4.22645	3.95167	3.25922	-1.38894	0.035178	yes	u	chrNW_011502757.1	6519	7442	MSTRG.26727
XM_011026937.1	27.3661	26.7953	26.2263	13.2938	12.802	13.8102	1.1192	0.00101128	yes	"="	chrNW_011499866.1	783518	786569	MSTRG.6924	LOC105126161	yes	GO:0004674(protein serine/threonine kinase activity);GO:0005886(plasma membrane);GO:0006468(protein phosphorylation)	00260(Glycine, serine and threonine metabolism);00350(Tyrosine metabolism);00360(Phenylalanine metabolism);00410(beta-Alanine metabolism);00950(Isoquinoline alkaloid biosynthesis);00960(Tropane, piperidine and pyridine alkaloid biosynthesis)	K00276	EC:1.4.3.21	uncharacterized LOC101254423	MSTRG.24271.1	4.71079	5.09133	3.66069	1.74732	1.59794	1.56767	1.5426	0.0217314	yes	u	chrNW_011500605.1	69618	70660	MSTRG.24271
XM_011029173.1	0	0	0	10.3761	10.8814	11.9383	-3.48091	0.000402135	yes	"="	chrNW_011499873.1	659678	662084	MSTRG.7999	LOC105127763	yes	GO:0003674(molecular_function);GO:0005576(extracellular region);GO:0005773(vacuole);GO:0005774(vacuolar membrane);GO:0008150(biological_process);GO:0009505(plant-type cell wall)	NA	NA	NA	NA	MSTRG.20637.1	4.55253	5.60679	4.8908	0.755247	1.20646	1.05927	1.49711	0.0488437	yes	u	chrNW_011500132.1	69628	70951	MSTRG.20637
XM_011045048.1	29.3106	32.093	39.4474	42.9165	41.6332	42.2438	-1.05225	0.0111961	yes	"="	chrNW_011499963.1	655832	660935	MSTRG.15590	LOC105138839	yes	GO:0005739(mitochondrion)	00190(Oxidative phosphorylation)	K02261	NA	cytochrome c oxidase subunit 2	MSTRG.2318.1	143.039	166.502	219.957	241.333	264.304	252.78	-1.61094	0.0105415	yes	x	chrNW_011499848.1	1043213	1043972	MSTRG.2318
XM_011005638.1	3.44362	3.41437	4.14608	11.6075	11.4281	10.4329	-1.85468	0.00122099	yes	"="	chrNW_011499847.1	5808956	5811232	MSTRG.2211	LOC105110559	yes	GO:0004722(protein serine/threonine phosphatase activity);GO:0005634(nucleus);GO:0006470(protein dephosphorylation);GO:0009536(plastid);GO:0009611(response to wounding);GO:0009620(response to fungus);GO:0009738(abscisic acid-activated signaling pathway);GO:0046872(metal ion binding);GO:0050832(defense response to fungus)	04075(Plant hormone signal transduction);04931(Insulin resistance)	K14497	EC:3.1.3.16	probable protein phosphatase 2C 8	MSTRG.22023.1	1.80951	1.84177	2.2174	0.082803	0.071427	0.082123	1.11273	0.00306593	yes	u	chrNW_011500230.1	95513	96235	MSTRG.22023
XM_011028335.1	5.77027	5.66429	5.47789	1.12286	1.00927	1.61043	1.93409	0.0155957	yes	"="	chrNW_011499870.1	793787	798467	MSTRG.7540	LOC105127169	yes	GO:0005887(integral component of plasma membrane);GO:0008509(anion transmembrane transporter activity);GO:0051453(regulation of intracellular pH);GO:0098656(anion transmembrane transport)	NA	NA	NA	NA	MSTRG.26753.1	6.43376	4.44371	6.03022	0.024985	0	0.014397	2.7878	0.0133317	yes	x	chrNW_011502814.1	230	1640	MSTRG.26753
XM_011031314.1	0.862777	0.96412	0.997467	4.09895	5.30463	4.20286	-1.78252	0.0150993	yes	"="	chrNW_011499881.1	233194	237269	MSTRG.9068	LOC105129316	yes	GO:0004674(protein serine/threonine kinase activity);GO:0005634(nucleus);GO:0005737(cytoplasm);GO:0035556(intracellular signal transduction)	NA	NA	NA	NA	MSTRG.11366.1	1.49273	1.62468	1.81065	3.78285	3.54764	3.31781	-1.15925	0.00181609	yes	i	chrNW_011499900.1	681507	683466	MSTRG.11366
XM_011031315.1	0	1.24408	0.848608	4.81022	4.14898	3.70788	-3.26625	0.0483136	yes	"="	chrNW_011499881.1	233195	237269	MSTRG.9068	LOC105129316	yes	GO:0004674(protein serine/threonine kinase activity);GO:0005634(nucleus);GO:0005737(cytoplasm);GO:0035556(intracellular signal transduction)	NA	NA	NA	NA	MSTRG.11366.1	1.49273	1.62468	1.81065	3.78285	3.54764	3.31781	-1.15925	0.00181609	yes	i	chrNW_011499900.1	681507	683466	MSTRG.11366
XM_011041799.1	0	0	0	1.90865	1.96737	2.35069	-1.48029	0.00758879	yes	"="	chrNW_011499936.1	86679	87580	MSTRG.13945	LOC105136444	yes	GO:0004857(enzyme inhibitor activity)	NA	NA	NA	NA	MSTRG.21947.1	1.16417	1.16862	1.22785	3.53545	2.99858	3.26027	-1.02499	0.0152117	yes	u	chrNW_011500221.1	249556	249820	MSTRG.21947
XM_011015146.1	10.7157	8.28524	6.49534	5.73364	6.0347	5.72802	1.52362	0.0157011	yes	"="	chrNW_011501224.1	30127	33922	MSTRG.25531	LOC105117485	yes	GO:0004674(protein serine/threonine kinase activity);GO:0005524(ATP binding);GO:0005886(plasma membrane);GO:0006468(protein phosphorylation);GO:0009507(chloroplast);GO:0016301(kinase activity)	04626(Plant-pathogen interaction)	K13430	EC:2.7.11.1	serine/threonine-protein kinase PBS1-like	MSTRG.4123.1	2.74905	2.1559	0	0.016508	0	0	4.52152	0.0249604	yes	i	chrNW_011499853.1	1395929	1396959	MSTRG.4123
XM_011028119.1	3.32461	3.16202	2.23587	0.684966	0.430927	0.689564	2.11674	0.00568842	yes	"="	chrNW_011499845.1	8093256	8096451	MSTRG.867	LOC105127027	yes	GO:0004674(protein serine/threonine kinase activity);GO:0005829(cytosol);GO:0006468(protein phosphorylation);GO:0035556(intracellular signal transduction)	04626(Plant-pathogen interaction)	K04368	EC:2.7.12.2	mitogen-activated protein kinase kinase 1-like	MSTRG.4696.1	18.3004	28.0142	34.6492	85.4031	89.9857	86.753	-3.21287	0.00426329	yes	u	chrNW_011499855.1	1686946	1687515	MSTRG.4696
XM_011041042.1	6.69259	5.15548	5.56965	0.860654	0.895137	0.951935	2.2346	0.00427984	yes	"="	chrNW_011499929.1	607176	612070	MSTRG.13615	LOC105135932	yes	GO:0005737(cytoplasm);GO:0008150(biological_process)	03010(Ribosome)	K02936	NA	structural constituent of ribosome	MSTRG.20656.2	7.86653	7.12033	9.00561	0	0	0	2.83876	0.00184806	yes	j	chrNW_011500132.1	240096	242615	MSTRG.20656
XM_011013340.1	0	0	0	7.67253	9.66817	8.09744	-3.31488	0.00235556	yes	"="	chrNW_011500722.1	40858	41502	MSTRG.24601	LOC105116132	yes	NA	NA	NA	NA	NA	MSTRG.17663.1	100.978	95.3868	99.8544	6.78983	5.4946	5.01514	3.74489	0.00309325	yes	u	chrNW_011500019.1	197388	197982	MSTRG.17663
XM_011042041.1	15.1639	16.3	25.4364	26.5206	27.133	23.9651	-1.8248	0.00825759	yes	"="	chrNW_011499937.1	514144	516526	MSTRG.14072	LOC105136630	yes	GO:0005739(mitochondrion);GO:0006464(cellular protein modification process);GO:0008113(peptide-methionine (S)-S-oxide reductase activity);GO:0009416(response to light stimulus);GO:0009507(chloroplast);GO:0009570(chloroplast stroma);GO:0009735(response to cytokinin);GO:0009941(chloroplast envelope);GO:0010114(response to red light);GO:0010218(response to far red light);GO:0030091(protein repair);G…	03018(RNA degradation)	K14442	EC:3.6.4.13	hypothetical protein	MSTRG.4123.1	2.74905	2.1559	0	0.016508	0	0	4.52152	0.0249604	yes	i	chrNW_011499853.1	1395929	1396959	MSTRG.4123
XM_011046109.1	0.338681	0.747226	0.443579	2.53863	2.78489	2.71224	-1.42738	0.0489732	yes	"="	chrNW_011499977.1	595402	597800	MSTRG.16136	LOC105139610	yes	GO:0004089(carbonate dehydratase activity);GO:0006730(one-carbon metabolic process);GO:0008270(zinc ion binding);GO:0009507(chloroplast);GO:0009570(chloroplast stroma)	00910(Nitrogen metabolism)	K01674	EC:4.2.1.1	hypothetical protein	MSTRG.1637.1	14.2386	19.808	22.2295	46.8629	60.6912	62.9025	-2.4292	0.0376363	yes	u	chrNW_011499847.1	4369	5716	MSTRG.1637
XR_840620.1	10.6708	11.3767	10.7971	0	0	0	3.56159	4.76926e-05	yes	"="	chrNW_011500942.1	54596	63345	MSTRG.25119	LOC105116870	yes	NA	NA	NA	NA	NA	MSTRG.26727.1	1.27834	1.03397	1.34065	4.22645	3.95167	3.25922	-1.38894	0.035178	yes	u	chrNW_011502757.1	6519	7442	MSTRG.26727
XM_011017835.1	3.90348	4.24271	3.97451	0.727629	0.871598	0.730404	1.43324	0.00407854	yes	"="	chrNW_011503154.1	48	11300	MSTRG.26858	LOC105119671	yes	GO:0000139(Golgi membrane);GO:0000271(polysaccharide biosynthetic process);GO:0005794(Golgi apparatus);GO:0016021(integral component of membrane);GO:0016740(transferase activity);GO:0016757(transferase activity, transferring glycosyl groups);GO:0016759(cellulose synthase activity);GO:0016760(cellulose synthase (UDP-forming) activity);GO:0030244(cellulose biosynthetic process);GO:0071555(cell wall…	00500(Starch and sucrose metabolism);00520(Amino sugar and nucleotide sugar metabolism)	K00770	EC:2.4.2.24	mixed-linked glucan synthase 2-like	MSTRG.20369.1	1.58629	1.95433	1.7114	5.0102	4.85765	4.58449	-1.24047	0.0119892	yes	u	chrNW_011500119.1	378	966	MSTRG.20369
XM_011018741.1	5.36775	6.23386	6.41162	14.092	16.6288	15.3938	-1.59703	0.0107449	yes	"="	chrNW_011499849.1	1771289	1774276	MSTRG.2891	LOC105120506	yes	GO:0005739(mitochondrion);GO:0005789(endoplasmic reticulum membrane);GO:0016021(integral component of membrane);GO:0016126(sterol biosynthetic process)	NA	NA	NA	NA	MSTRG.21859.1	9.74514	8.0131	9.59411	3.66358	3.43913	3.84716	1.19268	0.0389948	yes	x	chrNW_011500214.1	193857	195907	MSTRG.21859
XM_011023638.1	26.5459	24.3187	23.5313	13.1737	12.8741	15.5466	1.25611	0.0123944	yes	"="	chrNW_011499858.1	397370	400831	MSTRG.5317	LOC105123874	yes	GO:0003674(molecular_function);GO:0005634(nucleus);GO:0005886(plasma membrane);GO:0008150(biological_process)	NA	NA	NA	NA	MSTRG.21859.1	9.74514	8.0131	9.59411	3.66358	3.43913	3.84716	1.19268	0.0389948	yes	x	chrNW_011500214.1	193857	195907	MSTRG.21859
XM_011020242.1	0.456127	0.509457	0.435812	2.98239	3.22557	2.17029	-1.59505	0.0427117	yes	"="	chrNW_011499851.1	2124727	2129805	MSTRG.3649	LOC105121556	yes	GO:0005575(cellular_component);GO:0009809(lignin biosynthetic process);GO:0016621(cinnamoyl-CoA reductase activity);GO:0080167(response to karrikin)	00940(Phenylpropanoid biosynthesis)	K09753	EC:1.2.1.44	hypothetical protein	MSTRG.3335.1	80.259	96.5557	81.3595	216.504	231.395	215.375	-1.40193	0.0275114	yes	u	chrNW_011499850.1	2462009	2462618	MSTRG.3335
XM_011027407.1	11.7672	8.52392	8.24521	2.51418	2.88656	3.03388	2.30625	0.00592531	yes	"="	chrNW_011499868.1	463882	465623	MSTRG.7154	LOC105126524	yes	GO:0005634(nucleus);GO:0005777(peroxisome);GO:0016021(integral component of membrane)	NA	NA	NA	NA	MSTRG.20656.6	3.28496	2.78412	1.85209	0	0	0	2.862	0.00146679	yes	o	chrNW_011500132.1	240097	247402	MSTRG.20656
XM_011027407.1	11.7672	8.52392	8.24521	2.51418	2.88656	3.03388	2.30625	0.00592531	yes	"="	chrNW_011499868.1	463882	465623	MSTRG.7154	LOC105126524	yes	GO:0005634(nucleus);GO:0005777(peroxisome);GO:0016021(integral component of membrane)	NA	NA	NA	NA	MSTRG.20656.11	2.67606	2.61673	1.91921	0	0	0	2.34616	0.00145935	yes	o	chrNW_011500132.1	240098	247475	MSTRG.20656
XM_011027407.1	11.7672	8.52392	8.24521	2.51418	2.88656	3.03388	2.30625	0.00592531	yes	"="	chrNW_011499868.1	463882	465623	MSTRG.7154	LOC105126524	yes	GO:0005634(nucleus);GO:0005777(peroxisome);GO:0016021(integral component of membrane)	NA	NA	NA	NA	MSTRG.20656.9	13.0052	13.0169	11.9406	0	0	0.000724	3.97309	1.7727e-05	yes	o	chrNW_011500132.1	240098	247487	MSTRG.20656
XM_011027408.1	8.53221	8.8268	10.99	1.28879	1.04529	1.41044	1.75479	0.0207345	yes	"="	chrNW_011499868.1	463882	465623	MSTRG.7154	LOC105126524	yes	GO:0005634(nucleus);GO:0005777(peroxisome);GO:0016021(integral component of membrane)	NA	NA	NA	NA	MSTRG.20656.5	2.86066	3.43424	3.4002	0	0	0	1.7694	0.00169299	yes	j	chrNW_011500132.1	240096	247401	MSTRG.20656
XM_011027408.1	8.53221	8.8268	10.99	1.28879	1.04529	1.41044	1.75479	0.0207345	yes	"="	chrNW_011499868.1	463882	465623	MSTRG.7154	LOC105126524	yes	GO:0005634(nucleus);GO:0005777(peroxisome);GO:0016021(integral component of membrane)	NA	NA	NA	NA	MSTRG.20656.9	13.0052	13.0169	11.9406	0	0	0.000724	3.97309	1.7727e-05	yes	o	chrNW_011500132.1	240098	247487	MSTRG.20656
XM_011050488.1	0.380753	0.420877	0.335582	2.71429	2.40409	2.21029	-1.32865	0.0136307	yes	"="	chrNW_011500036.1	149927	153888	MSTRG.18288	LOC105142728	yes	GO:0005634(nucleus);GO:0005737(cytoplasm);GO:0009611(response to wounding);GO:0009694(jasmonic acid metabolic process);GO:0009695(jasmonic acid biosynthetic process);GO:0009867(jasmonic acid mediated signaling pathway);GO:0030795(jasmonate O-methyltransferase activity);GO:0031408(oxylipin biosynthetic process);GO:0032259(methylation)	00592(alpha-Linolenic acid metabolism)	K08241	EC:2.1.1.141	JASMONIC ACID CARBOXYL METHYLTRANSFERASE family protein	MSTRG.5613.1	0.507948	0.365077	0.668635	2.99664	3.25772	3.44488	-1.6904	0.0158446	yes	u	chrNW_011499859.1	1365569	1366855	MSTRG.5613
XM_011025579.1	3.3934	7.93501	8.25671	17.8411	15.4844	12.389	-3.22738	0.022729	yes	"="	chrNW_011499845.1	6512398	6514055	MSTRG.720	LOC105125220	yes	GO:0003674(molecular_function);GO:0005737(cytoplasm);GO:0005886(plasma membrane);GO:0006979(response to oxidative stress);GO:0016021(integral component of membrane)	NA	NA	NA	NA	MSTRG.17202.1	74.4651	118.881	143.054	212.684	188.866	191.123	-2.46873	0.0138854	yes	u	chrNW_011500006.1	96938	97319	MSTRG.17202
105134406	0.407563	0.321607	0.182742	6.31013	6.13794	5.7148	-2.08034	0.00276222	yes	"="	chrNW_011499914.1	873034	882451	MSTRG.12575	LOC105134406	yes	NA	NA	NA	NA	NA	MSTRG.16797.1	9.5768	8.67922	10.1774	34.4182	35.9519	37.0127	-1.92275	0.00454812	yes	i	chrNW_011499994.1	552096	552325	MSTRG.16797
XM_011041701.1	5.18253	5.44263	5.48037	10.2478	11.4744	10.9965	-1.00936	0.0102113	yes	"="	chrNW_011499935.1	231870	237327	MSTRG.13904	LOC105136389	yes	GO:0016787(hydrolase activity)	NA	NA	NA	NA	MSTRG.4696.1	18.3004	28.0142	34.6492	85.4031	89.9857	86.753	-3.21287	0.00426329	yes	u	chrNW_011499855.1	1686946	1687515	MSTRG.4696
XM_011002975.1	4.76904	4.94214	4.22429	0	0	0	2.75405	0.000334946	yes	"="	chrNW_011500075.1	365032	372380	MSTRG.19397	LOC105108611	yes	GO:0005524(ATP binding);GO:0005634(nucleus);GO:0006952(defense response);GO:0043531(ADP binding)	04626(Plant-pathogen interaction)	K13459	NA	hypothetical protein	MSTRG.23989.1	2.62905	3.67599	3.26794	0.166587	0.156462	0.072794	1.43033	0.0243549	yes	u	chrNW_011500530.1	96890	99040	MSTRG.23989
XM_011005087.1	2.70065	3.61915	2.88802	23.5062	30.6378	32.0486	-2.78799	0.0218058	yes	"="	chrNW_011500122.1	238352	240494	MSTRG.20468	LOC105110148	yes	GO:0009507(chloroplast);GO:0009813(flavonoid biosynthetic process);GO:0009964(negative regulation of flavonoid biosynthetic process);GO:0016491(oxidoreductase activity);GO:0033729(anthocyanidin reductase activity);GO:0050662(coenzyme binding);GO:0055114(oxidation-reduction process)	00941(Flavonoid biosynthesis)	K08695	EC:1.3.1.77	Leucoanthocyanidin reductase family protein	MSTRG.20656.2	7.86653	7.12033	9.00561	0	0	0	2.83876	0.00184806	yes	j	chrNW_011500132.1	240096	242615	MSTRG.20656
XM_011005087.1	2.70065	3.61915	2.88802	23.5062	30.6378	32.0486	-2.78799	0.0218058	yes	"="	chrNW_011500122.1	238352	240494	MSTRG.20468	LOC105110148	yes	GO:0009507(chloroplast);GO:0009813(flavonoid biosynthetic process);GO:0009964(negative regulation of flavonoid biosynthetic process);GO:0016491(oxidoreductase activity);GO:0033729(anthocyanidin reductase activity);GO:0050662(coenzyme binding);GO:0055114(oxidation-reduction process)	00941(Flavonoid biosynthesis)	K08695	EC:1.3.1.77	Leucoanthocyanidin reductase family protein	MSTRG.20656.5	2.86066	3.43424	3.4002	0	0	0	1.7694	0.00169299	yes	j	chrNW_011500132.1	240096	247401	MSTRG.20656
XM_011005087.1	2.70065	3.61915	2.88802	23.5062	30.6378	32.0486	-2.78799	0.0218058	yes	"="	chrNW_011500122.1	238352	240494	MSTRG.20468	LOC105110148	yes	GO:0009507(chloroplast);GO:0009813(flavonoid biosynthetic process);GO:0009964(negative regulation of flavonoid biosynthetic process);GO:0016491(oxidoreductase activity);GO:0033729(anthocyanidin reductase activity);GO:0050662(coenzyme binding);GO:0055114(oxidation-reduction process)	00941(Flavonoid biosynthesis)	K08695	EC:1.3.1.77	Leucoanthocyanidin reductase family protein	MSTRG.20656.1	7.11851	9.21579	6.81352	0	0	0	3.25382	0.00563335	yes	o	chrNW_011500132.1	240096	247487	MSTRG.20656
XM_011005087.1	2.70065	3.61915	2.88802	23.5062	30.6378	32.0486	-2.78799	0.0218058	yes	"="	chrNW_011500122.1	238352	240494	MSTRG.20468	LOC105110148	yes	GO:0009507(chloroplast);GO:0009813(flavonoid biosynthetic process);GO:0009964(negative regulation of flavonoid biosynthetic process);GO:0016491(oxidoreductase activity);GO:0033729(anthocyanidin reductase activity);GO:0050662(coenzyme binding);GO:0055114(oxidation-reduction process)	00941(Flavonoid biosynthesis)	K08695	EC:1.3.1.77	Leucoanthocyanidin reductase family protein	MSTRG.20656.7	3.3172	2.68633	3.22965	0	0	0	2.04742	0.00496034	yes	j	chrNW_011500132.1	240097	242589	MSTRG.20656
XM_011005087.1	2.70065	3.61915	2.88802	23.5062	30.6378	32.0486	-2.78799	0.0218058	yes	"="	chrNW_011500122.1	238352	240494	MSTRG.20468	LOC105110148	yes	GO:0009507(chloroplast);GO:0009813(flavonoid biosynthetic process);GO:0009964(negative regulation of flavonoid biosynthetic process);GO:0016491(oxidoreductase activity);GO:0033729(anthocyanidin reductase activity);GO:0050662(coenzyme binding);GO:0055114(oxidation-reduction process)	00941(Flavonoid biosynthesis)	K08695	EC:1.3.1.77	Leucoanthocyanidin reductase family protein	MSTRG.20656.11	2.67606	2.61673	1.91921	0	0	0	2.34616	0.00145935	yes	o	chrNW_011500132.1	240098	247475	MSTRG.20656
XM_011005087.1	2.70065	3.61915	2.88802	23.5062	30.6378	32.0486	-2.78799	0.0218058	yes	"="	chrNW_011500122.1	238352	240494	MSTRG.20468	LOC105110148	yes	GO:0009507(chloroplast);GO:0009813(flavonoid biosynthetic process);GO:0009964(negative regulation of flavonoid biosynthetic process);GO:0016491(oxidoreductase activity);GO:0033729(anthocyanidin reductase activity);GO:0050662(coenzyme binding);GO:0055114(oxidation-reduction process)	00941(Flavonoid biosynthesis)	K08695	EC:1.3.1.77	Leucoanthocyanidin reductase family protein	MSTRG.20656.9	13.0052	13.0169	11.9406	0	0	0.000724	3.97309	1.7727e-05	yes	o	chrNW_011500132.1	240098	247487	MSTRG.20656
XM_011008559.1	4.59407	3.55774	4.27623	17.0851	19.2109	16.0812	-1.86219	0.0232271	yes	"="	chrNW_011500252.1	199121	201910	MSTRG.22238	LOC105112739	yes	GO:0005634(nucleus);GO:0005737(cytoplasm);GO:0016925(protein sumoylation);GO:0019789(SUMO transferase activity);GO:0031625(ubiquitin protein ligase binding);GO:0061630(ubiquitin protein ligase activity)	03013(RNA transport);04120(Ubiquitin mediated proteolysis)	K10577	NA	ubiquitin-conjugating enzyme family protein	MSTRG.21947.1	1.16417	1.16862	1.22785	3.53545	2.99858	3.26027	-1.02499	0.0152117	yes	u	chrNW_011500221.1	249556	249820	MSTRG.21947
XM_011010948.1	4.48439	4.08467	3.81832	2.40811	1.82668	2.47807	1.12088	0.0387911	yes	"="	chrNW_011500399.1	49613	57840	MSTRG.23415	LOC105114412	yes	GO:0016021(integral component of membrane);GO:0042626(ATPase activity, coupled to transmembrane movement of substances);GO:0055085(transmembrane transport)	02010(ABC transporters)	K05657	NA	ATP-binding cassette superfamily	MSTRG.18251.1	11.5717	11.2026	10.7521	1.43362	1.26532	1.32899	2.54199	0.000246381	yes	u	chrNW_011500035.1	277536	280901	MSTRG.18251
XM_011015764.1	3.25307	4.66982	5.13812	8.0377	8.35874	8.01457	-1.69756	0.00947164	yes	"="	chrNW_011501470.1	8021	10723	MSTRG.25823	LOC105117938	yes	GO:0005829(cytosol);GO:0009860(pollen tube growth);GO:0010183(pollen tube guidance);GO:0045454(cell redox homeostasis);GO:0046686(response to cadmium ion);GO:0047134(protein-disulfide reductase activity);GO:0055114(oxidation-reduction process);GO:0080092(regulation of pollen tube growth)	NA	NA	NA	NA	MSTRG.20369.1	1.58629	1.95433	1.7114	5.0102	4.85765	4.58449	-1.24047	0.0119892	yes	u	chrNW_011500119.1	378	966	MSTRG.20369
XM_011019272.1	5.45292	6.1777	7.30782	13.8589	14.2145	15.0154	-1.63965	0.00735554	yes	"="	chrNW_011499850.1	214259	215551	MSTRG.3146	LOC105120880	yes	GO:0003735(structural constituent of ribosome);GO:0006412(translation);GO:0022627(cytosolic small ribosomal subunit)	03010(Ribosome)	K02961	NA	ribosomal protein S17	MSTRG.17422.1	0.632218	1.20734	1.24238	7.42825	6.10518	6.20411	-2.73141	0.00716892	yes	u	chrNW_011500011.1	548098	548325	MSTRG.17422
XM_011004722.1	1.14547	1.05684	0.892569	3.97668	4.35996	4.5329	-1.00116	0.00528035	yes	"="	chrNW_011500113.1	38079	41622	MSTRG.20232	LOC105109861	yes	GO:0005515(protein binding);GO:0005524(ATP binding);GO:0005576(extracellular region);GO:0006952(defense response);GO:0043531(ADP binding)	03040(Spliceosome)	K12818	EC:3.6.4.13	NB-ARC domain disease resistance protein	MSTRG.20656.5	2.86066	3.43424	3.4002	0	0	0	1.7694	0.00169299	yes	j	chrNW_011500132.1	240096	247401	MSTRG.20656
105114159	21.4114	23.5172	24.0257	38.3984	40.7459	37.8521	-1.05453	0.00277961	yes	"="	chrNW_011500373.1	118812	120491	MSTRG.23251	LOC105114159	yes	NA	NA	NA	NA	NA	MSTRG.22023.1	1.80951	1.84177	2.2174	0.082803	0.071427	0.082123	1.11273	0.00306593	yes	u	chrNW_011500230.1	95513	96235	MSTRG.22023
XM_011041593.1	51.1034	48.0758	49.5884	26.2138	25.6077	27.2403	1.00447	0.00318586	yes	"="	chrNW_011499933.1	528851	535030	MSTRG.13817	LOC105136303	yes	GO:0005634(nucleus);GO:0008152(metabolic process);GO:0052689(carboxylic ester hydrolase activity)	04075(Plant hormone signal transduction)	K14493	EC:3.-.-.-	hypothetical protein	MSTRG.20656.2	7.86653	7.12033	9.00561	0	0	0	2.83876	0.00184806	yes	j	chrNW_011500132.1	240096	242615	MSTRG.20656
XM_011041593.1	51.1034	48.0758	49.5884	26.2138	25.6077	27.2403	1.00447	0.00318586	yes	"="	chrNW_011499933.1	528851	535030	MSTRG.13817	LOC105136303	yes	GO:0005634(nucleus);GO:0008152(metabolic process);GO:0052689(carboxylic ester hydrolase activity)	04075(Plant hormone signal transduction)	K14493	EC:3.-.-.-	hypothetical protein	MSTRG.20656.7	3.3172	2.68633	3.22965	0	0	0	2.04742	0.00496034	yes	j	chrNW_011500132.1	240097	242589	MSTRG.20656
XM_011005561.1	5.07313	5.17856	7.00327	11.3765	14.0285	14.1809	-1.68263	0.0424016	yes	"="	chrNW_011500136.1	17958	20546	MSTRG.20718	LOC105110493	yes	GO:0000166(nucleotide binding);GO:0003723(RNA binding);GO:0005515(protein binding);GO:0005634(nucleus);GO:0005737(cytoplasm);GO:0008150(biological_process);GO:0016607(nuclear speck)	03015(mRNA surveillance pathway)	K14396	NA	hypothetical protein	MSTRG.20656.1	7.11851	9.21579	6.81352	0	0	0	3.25382	0.00563335	yes	o	chrNW_011500132.1	240096	247487	MSTRG.20656
XM_011005561.1	5.07313	5.17856	7.00327	11.3765	14.0285	14.1809	-1.68263	0.0424016	yes	"="	chrNW_011500136.1	17958	20546	MSTRG.20718	LOC105110493	yes	GO:0000166(nucleotide binding);GO:0003723(RNA binding);GO:0005515(protein binding);GO:0005634(nucleus);GO:0005737(cytoplasm);GO:0008150(biological_process);GO:0016607(nuclear speck)	03015(mRNA surveillance pathway)	K14396	NA	hypothetical protein	MSTRG.20656.6	3.28496	2.78412	1.85209	0	0	0	2.862	0.00146679	yes	o	chrNW_011500132.1	240097	247402	MSTRG.20656
XM_011005561.1	5.07313	5.17856	7.00327	11.3765	14.0285	14.1809	-1.68263	0.0424016	yes	"="	chrNW_011500136.1	17958	20546	MSTRG.20718	LOC105110493	yes	GO:0000166(nucleotide binding);GO:0003723(RNA binding);GO:0005515(protein binding);GO:0005634(nucleus);GO:0005737(cytoplasm);GO:0008150(biological_process);GO:0016607(nuclear speck)	03015(mRNA surveillance pathway)	K14396	NA	hypothetical protein	MSTRG.20656.11	2.67606	2.61673	1.91921	0	0	0	2.34616	0.00145935	yes	o	chrNW_011500132.1	240098	247475	MSTRG.20656
XM_011005561.1	5.07313	5.17856	7.00327	11.3765	14.0285	14.1809	-1.68263	0.0424016	yes	"="	chrNW_011500136.1	17958	20546	MSTRG.20718	LOC105110493	yes	GO:0000166(nucleotide binding);GO:0003723(RNA binding);GO:0005515(protein binding);GO:0005634(nucleus);GO:0005737(cytoplasm);GO:0008150(biological_process);GO:0016607(nuclear speck)	03015(mRNA surveillance pathway)	K14396	NA	hypothetical protein	MSTRG.20656.9	13.0052	13.0169	11.9406	0	0	0.000724	3.97309	1.7727e-05	yes	o	chrNW_011500132.1	240098	247487	MSTRG.20656
105119010	20.9766	19.8408	22.1515	6.47846	6.38075	6.16814	1.40146	0.00236538	yes	"="	chrNW_011499848.1	493117	502291	MSTRG.2264	LOC105119010	yes	NA	NA	NA	NA	NA	MSTRG.11366.1	1.49273	1.62468	1.81065	3.78285	3.54764	3.31781	-1.15925	0.00181609	yes	i	chrNW_011499900.1	681507	683466	MSTRG.11366
105119010	20.9766	19.8408	22.1515	6.47846	6.38075	6.16814	1.40146	0.00236538	yes	"="	chrNW_011499848.1	493117	502291	MSTRG.2264	LOC105119010	yes	NA	NA	NA	NA	NA	MSTRG.20369.1	1.58629	1.95433	1.7114	5.0102	4.85765	4.58449	-1.24047	0.0119892	yes	u	chrNW_011500119.1	378	966	MSTRG.20369
XM_011042668.1	2.018	1.94663	2.7792	0	0	0	1.11047	0.0241772	yes	"="	chrNW_011499942.1	128528	130580	MSTRG.14364	LOC105137082	yes	GO:0000209(protein polyubiquitination);GO:0005634(nucleus);GO:0005737(cytoplasm);GO:0030071(regulation of mitotic metaphase/anaphase transition);GO:0031145(anaphase-promoting complex-dependent catabolic process);GO:0031625(ubiquitin protein ligase binding);GO:0061630(ubiquitin protein ligase activity)	04120(Ubiquitin mediated proteolysis)	K06688	EC:2.3.2.23	hypothetical protein	MSTRG.22023.1	1.80951	1.84177	2.2174	0.082803	0.071427	0.082123	1.11273	0.00306593	yes	u	chrNW_011500230.1	95513	96235	MSTRG.22023
XM_011046540.1	0.184349	0.181668	0.967594	3.47438	3.88167	3.00241	-3.13312	0.00547302	yes	"="	chrNW_011499983.1	43340	45015	MSTRG.16346	LOC105139909	yes	GO:0006952(defense response)	NA	NA	NA	NA	MSTRG.3335.1	80.259	96.5557	81.3595	216.504	231.395	215.375	-1.40193	0.0275114	yes	u	chrNW_011499850.1	2462009	2462618	MSTRG.3335
XM_011010546.1	2.01773	69.0782	105.034	167.17	188.272	167.494	-11.2262	0.0459065	yes	"="	chrNW_011500368.1	116400	121122	MSTRG.23221	LOC105114118	yes	GO:0003674(molecular_function);GO:0005886(plasma membrane);GO:0007568(aging);GO:0009506(plasmodesma);GO:0016021(integral component of membrane)	NA	NA	NA	NA	MSTRG.20656.6	3.28496	2.78412	1.85209	0	0	0	2.862	0.00146679	yes	o	chrNW_011500132.1	240097	247402	MSTRG.20656
XM_011025974.1	5.6171	4.12313	5.09271	0.225039	0.344906	0.539129	2.46459	0.0172039	yes	"="	chrNW_011499863.1	1742679	1746053	MSTRG.6468	LOC105125502	yes	GO:0003674(molecular_function);GO:0005634(nucleus);GO:0008150(biological_process)	00562(Inositol phosphate metabolism);04070(Phosphatidylinositol signaling system)	K18081	EC:3.1.3.64 3.1.3.95	phosphatidylinositol-3-phosphatase myotubularin-2-like	MSTRG.18251.1	11.5717	11.2026	10.7521	1.43362	1.26532	1.32899	2.54199	0.000246381	yes	u	chrNW_011500035.1	277536	280901	MSTRG.18251
XM_011009653.1	0.079476	0.05407	0.246646	14.7225	13.2329	13.2814	-4.12633	0.000387543	yes	"="	chrNW_011500308.1	86446	87716	MSTRG.22745	LOC105113472	yes	GO:0009416(response to light stimulus);GO:0009535(chloroplast thylakoid membrane);GO:0009768(photosynthesis, light harvesting in photosystem I);GO:0009941(chloroplast envelope);GO:0010287(plastoglobule);GO:0016168(chlorophyll binding);GO:0031409(pigment binding)	00196(Photosynthesis - antenna proteins)	K08917	NA	chlorophyll A-B binding family protein	MSTRG.18251.1	11.5717	11.2026	10.7521	1.43362	1.26532	1.32899	2.54199	0.000246381	yes	u	chrNW_011500035.1	277536	280901	MSTRG.18251
XM_011042010.1	4.4997	5.52019	6.50879	10.8897	9.65817	10.6929	-1.53596	0.0156125	yes	"="	chrNW_011499846.1	7006402	7011791	MSTRG.1537	LOC105136606	yes	GO:0016021(integral component of membrane);GO:0042626(ATPase activity, coupled to transmembrane movement of substances);GO:0055085(transmembrane transport)	02010(ABC transporters)	K05658	EC:3.6.3.44	hypothetical protein	MSTRG.21947.1	1.16417	1.16862	1.22785	3.53545	2.99858	3.26027	-1.02499	0.0152117	yes	u	chrNW_011500221.1	249556	249820	MSTRG.21947
XM_011021288.1	0.76451	0.957065	1.28362	2.53647	3.09454	2.88175	-1.57578	0.0117464	yes	"="	chrNW_011499853.1	2052477	2063226	MSTRG.4179	LOC105122268	yes	GO:0005634(nucleus)	NA	NA	NA	NA	MSTRG.3335.1	80.259	96.5557	81.3595	216.504	231.395	215.375	-1.40193	0.0275114	yes	u	chrNW_011499850.1	2462009	2462618	MSTRG.3335
XM_011024994.1	0.032426	0.380044	0.167614	3.90002	3.73522	3.70306	-2.29542	0.0135161	yes	"="	chrNW_011499861.1	1562814	1577717	MSTRG.5983	LOC105124849	yes	GO:0005634(nucleus);GO:0008270(zinc ion binding);GO:0009741(response to brassinosteroid);GO:0010200(response to chitin);GO:0016021(integral component of membrane)	NA	NA	NA	NA	MSTRG.24332.1	2.1927	2.36783	1.89675	0	0	0	1.91241	0.00199254	yes	u	chrNW_011500624.1	23280	24577	MSTRG.24332
XM_011019272.1	5.45292	6.1777	7.30782	13.8589	14.2145	15.0154	-1.63965	0.00735554	yes	"="	chrNW_011499850.1	214259	215551	MSTRG.3146	LOC105120880	yes	GO:0003735(structural constituent of ribosome);GO:0006412(translation);GO:0022627(cytosolic small ribosomal subunit)	03010(Ribosome)	K02961	NA	ribosomal protein S17	MSTRG.20656.2	7.86653	7.12033	9.00561	0	0	0	2.83876	0.00184806	yes	j	chrNW_011500132.1	240096	242615	MSTRG.20656
XM_011019272.1	5.45292	6.1777	7.30782	13.8589	14.2145	15.0154	-1.63965	0.00735554	yes	"="	chrNW_011499850.1	214259	215551	MSTRG.3146	LOC105120880	yes	GO:0003735(structural constituent of ribosome);GO:0006412(translation);GO:0022627(cytosolic small ribosomal subunit)	03010(Ribosome)	K02961	NA	ribosomal protein S17	MSTRG.20656.5	2.86066	3.43424	3.4002	0	0	0	1.7694	0.00169299	yes	j	chrNW_011500132.1	240096	247401	MSTRG.20656
XM_011019272.1	5.45292	6.1777	7.30782	13.8589	14.2145	15.0154	-1.63965	0.00735554	yes	"="	chrNW_011499850.1	214259	215551	MSTRG.3146	LOC105120880	yes	GO:0003735(structural constituent of ribosome);GO:0006412(translation);GO:0022627(cytosolic small ribosomal subunit)	03010(Ribosome)	K02961	NA	ribosomal protein S17	MSTRG.20656.1	7.11851	9.21579	6.81352	0	0	0	3.25382	0.00563335	yes	o	chrNW_011500132.1	240096	247487	MSTRG.20656
XM_011019272.1	5.45292	6.1777	7.30782	13.8589	14.2145	15.0154	-1.63965	0.00735554	yes	"="	chrNW_011499850.1	214259	215551	MSTRG.3146	LOC105120880	yes	GO:0003735(structural constituent of ribosome);GO:0006412(translation);GO:0022627(cytosolic small ribosomal subunit)	03010(Ribosome)	K02961	NA	ribosomal protein S17	MSTRG.20656.8	2.99473	3.5739	2.13021	0	0	0	2.59485	0.0118049	yes	j	chrNW_011500132.1	240097	242588	MSTRG.20656
XM_011019272.1	5.45292	6.1777	7.30782	13.8589	14.2145	15.0154	-1.63965	0.00735554	yes	"="	chrNW_011499850.1	214259	215551	MSTRG.3146	LOC105120880	yes	GO:0003735(structural constituent of ribosome);GO:0006412(translation);GO:0022627(cytosolic small ribosomal subunit)	03010(Ribosome)	K02961	NA	ribosomal protein S17	MSTRG.20656.7	3.3172	2.68633	3.22965	0	0	0	2.04742	0.00496034	yes	j	chrNW_011500132.1	240097	242589	MSTRG.20656
XM_011019272.1	5.45292	6.1777	7.30782	13.8589	14.2145	15.0154	-1.63965	0.00735554	yes	"="	chrNW_011499850.1	214259	215551	MSTRG.3146	LOC105120880	yes	GO:0003735(structural constituent of ribosome);GO:0006412(translation);GO:0022627(cytosolic small ribosomal subunit)	03010(Ribosome)	K02961	NA	ribosomal protein S17	MSTRG.20656.6	3.28496	2.78412	1.85209	0	0	0	2.862	0.00146679	yes	o	chrNW_011500132.1	240097	247402	MSTRG.20656
XM_011019272.1	5.45292	6.1777	7.30782	13.8589	14.2145	15.0154	-1.63965	0.00735554	yes	"="	chrNW_011499850.1	214259	215551	MSTRG.3146	LOC105120880	yes	GO:0003735(structural constituent of ribosome);GO:0006412(translation);GO:0022627(cytosolic small ribosomal subunit)	03010(Ribosome)	K02961	NA	ribosomal protein S17	MSTRG.20656.11	2.67606	2.61673	1.91921	0	0	0	2.34616	0.00145935	yes	o	chrNW_011500132.1	240098	247475	MSTRG.20656
XM_011019272.1	5.45292	6.1777	7.30782	13.8589	14.2145	15.0154	-1.63965	0.00735554	yes	"="	chrNW_011499850.1	214259	215551	MSTRG.3146	LOC105120880	yes	GO:0003735(structural constituent of ribosome);GO:0006412(translation);GO:0022627(cytosolic small ribosomal subunit)	03010(Ribosome)	K02961	NA	ribosomal protein S17	MSTRG.20656.9	13.0052	13.0169	11.9406	0	0	0.000724	3.97309	1.7727e-05	yes	o	chrNW_011500132.1	240098	247487	MSTRG.20656
XM_011013661.1	14.9014	13.3396	13.5057	1.07116	1.01154	0.885847	3.04023	0.000849417	yes	"="	chrNW_011500777.1	81459	89971	MSTRG.24759	LOC105116345	yes	GO:0005515(protein binding)	03040(Spliceosome);04141(Protein processing in endoplasmic reticulum);04144(Endocytosis)	K03283	NA	animal HSPA9 nucleotide-binding domain protein	MSTRG.20656.5	2.86066	3.43424	3.4002	0	0	0	1.7694	0.00169299	yes	j	chrNW_011500132.1	240096	247401	MSTRG.20656
XM_011013661.1	14.9014	13.3396	13.5057	1.07116	1.01154	0.885847	3.04023	0.000849417	yes	"="	chrNW_011500777.1	81459	89971	MSTRG.24759	LOC105116345	yes	GO:0005515(protein binding)	03040(Spliceosome);04141(Protein processing in endoplasmic reticulum);04144(Endocytosis)	K03283	NA	animal HSPA9 nucleotide-binding domain protein	MSTRG.20656.1	7.11851	9.21579	6.81352	0	0	0	3.25382	0.00563335	yes	o	chrNW_011500132.1	240096	247487	MSTRG.20656
XM_011013661.1	14.9014	13.3396	13.5057	1.07116	1.01154	0.885847	3.04023	0.000849417	yes	"="	chrNW_011500777.1	81459	89971	MSTRG.24759	LOC105116345	yes	GO:0005515(protein binding)	03040(Spliceosome);04141(Protein processing in endoplasmic reticulum);04144(Endocytosis)	K03283	NA	animal HSPA9 nucleotide-binding domain protein	MSTRG.20656.6	3.28496	2.78412	1.85209	0	0	0	2.862	0.00146679	yes	o	chrNW_011500132.1	240097	247402	MSTRG.20656
XM_011013661.1	14.9014	13.3396	13.5057	1.07116	1.01154	0.885847	3.04023	0.000849417	yes	"="	chrNW_011500777.1	81459	89971	MSTRG.24759	LOC105116345	yes	GO:0005515(protein binding)	03040(Spliceosome);04141(Protein processing in endoplasmic reticulum);04144(Endocytosis)	K03283	NA	animal HSPA9 nucleotide-binding domain protein	MSTRG.20656.11	2.67606	2.61673	1.91921	0	0	0	2.34616	0.00145935	yes	o	chrNW_011500132.1	240098	247475	MSTRG.20656
XM_011013661.1	14.9014	13.3396	13.5057	1.07116	1.01154	0.885847	3.04023	0.000849417	yes	"="	chrNW_011500777.1	81459	89971	MSTRG.24759	LOC105116345	yes	GO:0005515(protein binding)	03040(Spliceosome);04141(Protein processing in endoplasmic reticulum);04144(Endocytosis)	K03283	NA	animal HSPA9 nucleotide-binding domain protein	MSTRG.20656.9	13.0052	13.0169	11.9406	0	0	0.000724	3.97309	1.7727e-05	yes	o	chrNW_011500132.1	240098	247487	MSTRG.20656
XM_011023402.1	0.698838	0.719144	0.590952	3.81981	4.19662	3.60009	-1.46941	0.00806037	yes	"="	chrNW_011499857.1	1753882	1754786	MSTRG.5198	LOC105123706	yes	GO:0005576(extracellular region);GO:0006508(proteolysis);GO:0006869(lipid transport);GO:0008233(peptidase activity);GO:0008289(lipid binding);GO:0009506(plasmodesma)	NA	NA	NA	NA	MSTRG.23989.1	2.62905	3.67599	3.26794	0.166587	0.156462	0.072794	1.43033	0.0243549	yes	u	chrNW_011500530.1	96890	99040	MSTRG.23989
XM_011043780.1	4.26373	4.1585	2.14208	0	0.409778	0	3.07939	0.0426249	yes	"="	chrNW_011499950.1	195798	197614	MSTRG.14890	LOC105137872	yes	GO:0005739(mitochondrion);GO:0005743(mitochondrial inner membrane);GO:0005886(plasma membrane);GO:0016021(integral component of membrane);GO:0017004(cytochrome complex assembly);GO:0018063(cytochrome c-heme linkage);GO:0020037(heme binding)	NA	NA	NA	NA	MSTRG.17202.1	74.4651	118.881	143.054	212.684	188.866	191.123	-2.46873	0.0138854	yes	u	chrNW_011500006.1	96938	97319	MSTRG.17202
XM_011014319.1	7.87692	8.63085	8.57421	15.1612	17.0713	16.4099	-1.04607	0.0153756	yes	"="	chrNW_011500925.1	7463	8575	MSTRG.25080	LOC105116833	yes	GO:0005737(cytoplasm);GO:0030001(metal ion transport);GO:0046914(transition metal ion binding);GO:0046916(cellular transition metal ion homeostasis)	NA	NA	NA	NA	MSTRG.20637.1	4.55253	5.60679	4.8908	0.755247	1.20646	1.05927	1.49711	0.0488437	yes	u	chrNW_011500132.1	69628	70951	MSTRG.20637
XR_840620.1	10.6708	11.3767	10.7971	0	0	0	3.56159	4.76926e-05	yes	"="	chrNW_011500942.1	54596	63345	MSTRG.25119	LOC105116870	yes	NA	NA	NA	NA	NA	MSTRG.4696.1	18.3004	28.0142	34.6492	85.4031	89.9857	86.753	-3.21287	0.00426329	yes	u	chrNW_011499855.1	1686946	1687515	MSTRG.4696
XM_011008670.1	2.20106	2.32535	1.46854	31.0586	36.1607	35.6078	-2.8434	0.0049352	yes	"="	chrNW_011499848.1	1043825	1046248	MSTRG.2319	LOC105112808	yes	GO:0009055(electron carrier activity);GO:0009507(chloroplast);GO:0009536(plastid);GO:0022900(electron transport chain);GO:0046872(metal ion binding);GO:0051537(2 iron, 2 sulfur cluster binding)	00195(Photosynthesis)	K02639	NA	ferredoxin family protein	MSTRG.17663.1	100.978	95.3868	99.8544	6.78983	5.4946	5.01514	3.74489	0.00309325	yes	u	chrNW_011500019.1	197388	197982	MSTRG.17663
XM_011007409.1	0	0	0	1.99589	2.20637	2.66454	-1.54052	0.0156905	yes	"="	chrNW_011500202.1	230893	232028	MSTRG.21671	LOC105111915	yes	GO:0005744(mitochondrial inner membrane presequence translocase complex);GO:0015266(protein channel activity);GO:0030150(protein import into mitochondrial matrix);GO:0031305(integral component of mitochondrial inner membrane)	NA	NA	NA	NA	MSTRG.24332.1	2.1927	2.36783	1.89675	0	0	0	1.91241	0.00199254	yes	u	chrNW_011500624.1	23280	24577	MSTRG.24332
XM_011021534.1	0.122656	0.337897	0.094056	41.8017	40.5027	35.0931	-5.14725	0.00145884	yes	"="	chrNW_011499854.1	66272	67305	MSTRG.4297	LOC105122436	yes	GO:0008150(biological_process);GO:0009507(chloroplast);GO:0009535(chloroplast thylakoid membrane);GO:0016021(integral component of membrane);GO:0031072(heat shock protein binding);GO:0051082(unfolded protein binding)	NA	NA	NA	NA	MSTRG.20369.1	1.58629	1.95433	1.7114	5.0102	4.85765	4.58449	-1.24047	0.0119892	yes	u	chrNW_011500119.1	378	966	MSTRG.20369
XM_011006752.1	24.4168	24.5449	24.2335	0	0	0	4.6861	8.42597e-08	yes	"="	chrNW_011500174.1	147246	149508	MSTRG.21327	LOC105111409	yes	GO:0030599(pectinesterase activity);GO:0046910(pectinesterase inhibitor activity);GO:0071944(cell periphery)	00040(Pentose and glucuronate interconversions);00500(Starch and sucrose metabolism)	K01051	EC:3.1.1.11	Pectinesterase PPE8B precursor	MSTRG.16797.1	9.5768	8.67922	10.1774	34.4182	35.9519	37.0127	-1.92275	0.00454812	yes	i	chrNW_011499994.1	552096	552325	MSTRG.16797
XM_011012660.1	119.989	100.102	114.76	0	0.114803	0	6.77223	0.000326916	yes	"="	chrNW_011500616.1	88351	90379	MSTRG.24306	LOC105115699	yes	GO:0030599(pectinesterase activity);GO:0046910(pectinesterase inhibitor activity);GO:0071944(cell periphery)	00040(Pentose and glucuronate interconversions);00500(Starch and sucrose metabolism)	K01051	EC:3.1.1.11	pectinesterase family protein	MSTRG.4696.1	18.3004	28.0142	34.6492	85.4031	89.9857	86.753	-3.21287	0.00426329	yes	u	chrNW_011499855.1	1686946	1687515	MSTRG.4696
XM_011045814.1	0.146954	0.052571	8.50968	7.63006	7.49092	7.55933	-7.34935	0.0468411	yes	"="	chrNW_011499847.1	573979	577606	MSTRG.1706	LOC105139400	yes	GO:0003924(GTPase activity);GO:0005622(intracellular);GO:0006412(translation);GO:0042256(mature ribosome assembly)	03008(Ribosome biogenesis in eukaryotes)	K14536	EC:3.6.5.-	translation elongation factor	MSTRG.4123.1	2.74905	2.1559	0	0.016508	0	0	4.52152	0.0249604	yes	i	chrNW_011499853.1	1395929	1396959	MSTRG.4123
XM_011038216.1	0	0	0	10.8641	11.7578	9.73107	-3.70592	0.000764923	yes	"="	chrNW_011499911.1	801591	802337	MSTRG.12269	LOC105133998	yes	GO:0003674(molecular_function);GO:0005634(nucleus);GO:0009733(response to auxin)	04075(Plant hormone signal transduction)	K14488	NA	auxin-induced protein 15A-like	MSTRG.16797.1	9.5768	8.67922	10.1774	34.4182	35.9519	37.0127	-1.92275	0.00454812	yes	i	chrNW_011499994.1	552096	552325	MSTRG.16797
XM_011029734.1	11.4476	11.3123	11.5669	0	0	0	3.61069	1.08649e-06	yes	"="	chrNW_011499875.1	485799	488288	MSTRG.8272	LOC105128183	yes	GO:0003723(RNA binding);GO:0003735(structural constituent of ribosome);GO:0006412(translation);GO:0022625(cytosolic large ribosomal subunit)	03010(Ribosome)	K02873	NA	60S ribosomal protein L13	MSTRG.11366.1	1.49273	1.62468	1.81065	3.78285	3.54764	3.31781	-1.15925	0.00181609	yes	i	chrNW_011499900.1	681507	683466	MSTRG.11366
XM_011033785.1	30.2204	29.1004	29.0529	72.235	67.9737	71.1435	-1.11846	0.00155656	yes	"="	chrNW_011499890.1	357688	358573	MSTRG.10249	LOC105131028	yes	GO:0005737(cytoplasm);GO:0030001(metal ion transport);GO:0046914(transition metal ion binding);GO:0046916(cellular transition metal ion homeostasis)	NA	NA	NA	NA	MSTRG.21947.1	1.16417	1.16862	1.22785	3.53545	2.99858	3.26027	-1.02499	0.0152117	yes	u	chrNW_011500221.1	249556	249820	MSTRG.21947
XM_011010298.1	36.1795	31.0607	31.5147	15.0918	14.7554	14.9277	1.40511	0.00436268	yes	"="	chrNW_011500349.1	98917	100511	MSTRG.23099	LOC105113929	yes	GO:0005634(nucleus)	NA	NA	NA	NA	MSTRG.11366.1	1.49273	1.62468	1.81065	3.78285	3.54764	3.31781	-1.15925	0.00181609	yes	i	chrNW_011499900.1	681507	683466	MSTRG.11366
XM_011010298.1	36.1795	31.0607	31.5147	15.0918	14.7554	14.9277	1.40511	0.00436268	yes	"="	chrNW_011500349.1	98917	100511	MSTRG.23099	LOC105113929	yes	GO:0005634(nucleus)	NA	NA	NA	NA	MSTRG.20369.1	1.58629	1.95433	1.7114	5.0102	4.85765	4.58449	-1.24047	0.0119892	yes	u	chrNW_011500119.1	378	966	MSTRG.20369
XM_011024523.1	4.20455	4.4682	4.57039	10.0928	11.3694	11.8001	-1.23604	0.0175362	yes	"="	chrNW_011499860.1	765848	772398	MSTRG.5747	LOC105124489	yes	GO:0003824(catalytic activity);GO:0005737(cytoplasm);GO:0019898(extrinsic component of membrane)	NA	NA	NA	NA	MSTRG.4764.1	7.66514	8.93632	8.45758	0.230658	0.698573	0.825864	2.60173	0.0346454	yes	i	chrNW_011499855.1	2458304	2458609	MSTRG.4764
XM_011024564.1	7.0044	8.04254	7.47584	2.59065	2.74984	2.66204	1.08294	0.0109259	yes	"="	chrNW_011499860.1	1122817	1133856	MSTRG.5769	LOC105124520	yes	GO:0004565(beta-galactosidase activity);GO:0005618(cell wall);GO:0005773(vacuole)	00052(Galactose metabolism);00600(Sphingolipid metabolism);00531(Glycosaminoglycan degradation);00604(Glycosphingolipid biosynthesis - ganglio series);00511(Other glycan degradation)	K12309	EC:3.2.1.23	beta-galactosidase 12	MSTRG.22023.1	1.80951	1.84177	2.2174	0.082803	0.071427	0.082123	1.11273	0.00306593	yes	u	chrNW_011500230.1	95513	96235	MSTRG.22023
XM_011034860.1	8.93364	7.84423	7.37845	1.51355	1.32907	2.09452	2.46244	0.00626413	yes	"="	chrNW_011499894.1	193404	195980	MSTRG.10732	LOC105131738	yes	GO:0003674(molecular_function);GO:0005575(cellular_component);GO:0008150(biological_process)	03040(Spliceosome)	NA	NA	NA	MSTRG.24332.1	2.1927	2.36783	1.89675	0	0	0	1.91241	0.00199254	yes	u	chrNW_011500624.1	23280	24577	MSTRG.24332
XM_011047297.1	8.03036	7.87691	8.89662	0	0	0	2.9731	0.000140759	yes	"="	chrNW_011499992.1	583420	584089	MSTRG.16729	LOC105140454	yes	GO:0005515(protein binding);GO:0005634(nucleus);GO:0008150(biological_process)	NA	NA	NA	NA	MSTRG.3335.1	80.259	96.5557	81.3595	216.504	231.395	215.375	-1.40193	0.0275114	yes	u	chrNW_011499850.1	2462009	2462618	MSTRG.3335
XM_011007562.1	6.18689	6.44882	5.96254	0.798709	0.940471	0.72761	1.98196	0.0027763	yes	"="	chrNW_011500206.1	100089	106928	MSTRG.21737	LOC105112019	yes	GO:0004497(monooxygenase activity);GO:0044550(secondary metabolite biosynthetic process)	00906(Carotenoid biosynthesis)	K09838	EC:1.14.13.90	zeaxanthin epoxidase family protein	MSTRG.12836.1	1.95131	1.66895	2.06704	4.8041	4.21898	4.40749	-1.04756	0.0322561	yes	u	chrNW_011499918.1	88380	89689	MSTRG.12836
XM_011007562.1	6.18689	6.44882	5.96254	0.798709	0.940471	0.72761	1.98196	0.0027763	yes	"="	chrNW_011500206.1	100089	106928	MSTRG.21737	LOC105112019	yes	GO:0004497(monooxygenase activity);GO:0044550(secondary metabolite biosynthetic process)	00906(Carotenoid biosynthesis)	K09838	EC:1.14.13.90	zeaxanthin epoxidase family protein	MSTRG.25621.1	1.63529	1.58619	2.15329	0	0	0	1.01268	0.0167749	yes	u	chrNW_011501291.1	46052	47253	MSTRG.25621
XM_011021346.1	28.1002	25.9111	25.1382	15.6393	15.4663	16.5192	1.01855	0.000692145	yes	"="	chrNW_011499853.1	2517202	2521515	MSTRG.4217	LOC105122307	yes	GO:0004069(L-aspartate:2-oxoglutarate aminotransferase activity);GO:0030170(pyridoxal phosphate binding);GO:0042802(identical protein binding)	01200(Carbon metabolism);01210(2-Oxocarboxylic acid metabolism);01230(Biosynthesis of amino acids);00710(Carbon fixation in photosynthetic organisms);00250(Alanine, aspartate and glutamate metabolism);00270(Cysteine and methionine metabolism);00220(Arginine biosynthesis);00330(Arginine and proline metabolism);00350(Tyrosine metabolism);00360(Phenylalanine metabolism);00400(Phenylalanine, tyrosine…	K14454	EC:2.6.1.1	aspartate transaminase family protein	MSTRG.6124.1	4.4162	4.07859	5.18904	8.30677	7.72351	7.30915	-1.0959	0.0244654	yes	i	chrNW_011499862.1	597228	598882	MSTRG.6124
XM_011024523.1	4.20455	4.4682	4.57039	10.0928	11.3694	11.8001	-1.23604	0.0175362	yes	"="	chrNW_011499860.1	765848	772398	MSTRG.5747	LOC105124489	yes	GO:0003824(catalytic activity);GO:0005737(cytoplasm);GO:0019898(extrinsic component of membrane)	NA	NA	NA	NA	MSTRG.21859.1	9.74514	8.0131	9.59411	3.66358	3.43913	3.84716	1.19268	0.0389948	yes	x	chrNW_011500214.1	193857	195907	MSTRG.21859
105136590	10.3159	9.49939	10.0623	2.65038	2.43738	1.79529	1.54059	0.0410676	yes	"="	chrNW_011499937.1	311197	315325	MSTRG.14045	LOC105136590	yes	NA	NA	NA	NA	NA	MSTRG.16797.1	9.5768	8.67922	10.1774	34.4182	35.9519	37.0127	-1.92275	0.00454812	yes	i	chrNW_011499994.1	552096	552325	MSTRG.16797
XM_011018398.1	12.6688	11.0644	10.4458	0	0	0	4.05832	7.06862e-05	yes	"="	chrNW_011505325.1	402	1239	MSTRG.27121	LOC105120210	yes	GO:0003674(molecular_function);GO:0008150(biological_process);GO:0009507(chloroplast);GO:0009570(chloroplast stroma)	NA	NA	NA	NA	MSTRG.17663.1	100.978	95.3868	99.8544	6.78983	5.4946	5.01514	3.74489	0.00309325	yes	u	chrNW_011500019.1	197388	197982	MSTRG.17663
XM_011019458.1	0.055128	1.11689	1.73943	2.61391	2.83197	2.45229	-3.38452	0.013078	yes	"="	chrNW_011499850.1	1450129	1454860	MSTRG.3240	LOC105120998	yes	GO:0005096(GTPase activator activity);GO:0005622(intracellular);GO:0006886(intracellular protein transport);GO:0012505(endomembrane system);GO:0017137(Rab GTPase binding);GO:0031338(regulation of vesicle fusion)	NA	NA	NA	NA	MSTRG.2318.1	143.039	166.502	219.957	241.333	264.304	252.78	-1.61094	0.0105415	yes	x	chrNW_011499848.1	1043213	1043972	MSTRG.2318
XM_011007934.1	1.48101	1.31749	1.39324	4.71619	4.14594	4.81042	-1.05053	0.0165943	yes	"="	chrNW_011500221.1	102478	104669	MSTRG.21930	LOC105112285	yes	GO:0004721(phosphoprotein phosphatase activity);GO:0005654(nucleoplasm);GO:0005730(nucleolus);GO:0005737(cytoplasm);GO:0005977(glycogen metabolic process);GO:0006470(protein dephosphorylation);GO:0007049(cell cycle);GO:0016791(phosphatase activity);GO:0032922(circadian regulation of gene expression);GO:0042752(regulation of circadian rhythm);GO:0043153(entrainment of circadian clock by photoperio…	03015(mRNA surveillance pathway);04931(Insulin resistance)	K06269	EC:3.1.3.16	hypothetical protein	MSTRG.4764.1	7.66514	8.93632	8.45758	0.230658	0.698573	0.825864	2.60173	0.0346454	yes	i	chrNW_011499855.1	2458304	2458609	MSTRG.4764
XM_011022057.1	66.6759	58.8475	60.7761	30.5128	32.2101	34.7096	1.22536	0.0107213	yes	"="	chrNW_011499845.1	4469941	4478169	MSTRG.561	LOC105122752	yes	GO:0001077(transcriptional activator activity, RNA polymerase II core promoter proximal region sequence-specific binding);GO:0005634(nucleus);GO:0043565(sequence-specific DNA binding);GO:0045944(positive regulation of transcription from RNA polymerase II promoter)	NA	NA	NA	NA	MSTRG.5613.1	0.507948	0.365077	0.668635	2.99664	3.25772	3.44488	-1.6904	0.0158446	yes	u	chrNW_011499859.1	1365569	1366855	MSTRG.5613
XM_011012311.1	0.136902	0.172078	0.120279	3.28869	3.8876	3.70203	-1.954	0.00315758	yes	"="	chrNW_011500568.1	119915	121118	MSTRG.24133	LOC105115428	yes	NA	NA	NA	NA	NA	MSTRG.7065.1	2.20342	1.47371	1.69137	0	0	0	1.86918	0.0123616	yes	u	chrNW_011499867.1	854607	854945	MSTRG.7065
XM_011026294.1	0.470436	0.912902	0.637593	4.01605	4.71396	5.09347	-1.84832	0.0387605	yes	"="	chrNW_011499864.1	1136800	1139615	MSTRG.6622	LOC105125728	yes	GO:0004553(hydrolase activity, hydrolyzing O-glycosyl compounds);GO:0030247(polysaccharide binding);GO:0046658(anchored component of plasma membrane)	00500(Starch and sucrose metabolism)	K19892	EC:3.2.1.39	glucan endo-1	MSTRG.5613.1	0.507948	0.365077	0.668635	2.99664	3.25772	3.44488	-1.6904	0.0158446	yes	u	chrNW_011499859.1	1365569	1366855	MSTRG.5613
XM_011043193.1	56.1576	51.6758	56.575	7.04067	8.04361	7.57018	2.66863	0.00164021	yes	"="	chrNW_011499945.1	466726	470919	MSTRG.14632	LOC105137454	yes	NA	NA	NA	NA	NA	MSTRG.18251.1	11.5717	11.2026	10.7521	1.43362	1.26532	1.32899	2.54199	0.000246381	yes	u	chrNW_011500035.1	277536	280901	MSTRG.18251
XM_011016850.1	15.5947	16.7433	18.0448	34.1633	35.2549	33.8643	-1.36312	0.000151087	yes	"="	chrNW_011502076.1	19264	22286	MSTRG.26359	LOC105118809	yes	GO:0003674(molecular_function);GO:0005576(extracellular region);GO:0005794(Golgi apparatus);GO:0005886(plasma membrane);GO:0007568(aging);GO:0009506(plasmodesma);GO:0016020(membrane);GO:0016021(integral component of membrane);GO:0050829(defense response to Gram-negative bacterium)	NA	NA	NA	NA	MSTRG.26753.1	6.43376	4.44371	6.03022	0.024985	0	0.014397	2.7878	0.0133317	yes	x	chrNW_011502814.1	230	1640	MSTRG.26753
105119010	20.9766	19.8408	22.1515	6.47846	6.38075	6.16814	1.40146	0.00236538	yes	"="	chrNW_011499848.1	493117	502291	MSTRG.2264	LOC105119010	yes	NA	NA	NA	NA	NA	MSTRG.3335.1	80.259	96.5557	81.3595	216.504	231.395	215.375	-1.40193	0.0275114	yes	u	chrNW_011499850.1	2462009	2462618	MSTRG.3335
105122699	0	0	0	1.69369	1.86668	1.90512	-1.45381	0.00140583	yes	"="	chrNW_011499854.1	2572314	2574508	MSTRG.4495	LOC105122699	yes	NA	NA	NA	NA	NA	MSTRG.21859.1	9.74514	8.0131	9.59411	3.66358	3.43913	3.84716	1.19268	0.0389948	yes	x	chrNW_011500214.1	193857	195907	MSTRG.21859
XM_011029734.1	11.4476	11.3123	11.5669	0	0	0	3.61069	1.08649e-06	yes	"="	chrNW_011499875.1	485799	488288	MSTRG.8272	LOC105128183	yes	GO:0003723(RNA binding);GO:0003735(structural constituent of ribosome);GO:0006412(translation);GO:0022625(cytosolic large ribosomal subunit)	03010(Ribosome)	K02873	NA	60S ribosomal protein L13	MSTRG.5613.1	0.507948	0.365077	0.668635	2.99664	3.25772	3.44488	-1.6904	0.0158446	yes	u	chrNW_011499859.1	1365569	1366855	MSTRG.5613
XM_011038611.1	3.86895	4.22724	3.61139	0	0	0	2.44381	0.00084062	yes	"="	chrNW_011499913.1	790668	793805	MSTRG.12472	LOC105134261	yes	GO:0000723(telomere maintenance);GO:0000781(chromosome, telomeric region);GO:0003697(single-stranded DNA binding);GO:0005515(protein binding);GO:0009507(chloroplast);GO:0010521(telomerase inhibitor activity);GO:0019827(stem cell population maintenance);GO:0048367(shoot system development)	NA	NA	NA	NA	MSTRG.26727.1	1.27834	1.03397	1.34065	4.22645	3.95167	3.25922	-1.38894	0.035178	yes	u	chrNW_011502757.1	6519	7442	MSTRG.26727
XM_011046747.1	6.28536	6.21403	6.00967	0.03762	0.092337	0.105497	2.86586	8.23931e-05	yes	"="	chrNW_011499985.1	627593	632264	MSTRG.16464	LOC105140067	yes	GO:0005515(protein binding);GO:0005524(ATP binding);GO:0005576(extracellular region);GO:0006952(defense response);GO:0043531(ADP binding)	03040(Spliceosome)	K12818	EC:3.6.4.13	NB-ARC domain disease resistance protein	MSTRG.25621.1	1.63529	1.58619	2.15329	0	0	0	1.01268	0.0167749	yes	u	chrNW_011501291.1	46052	47253	MSTRG.25621
105111594	59.6228	58.5997	58.1513	19.392	16.0916	18.5884	1.78105	0.00855119	yes	"="	chrNW_011500185.1	105080	107133	MSTRG.21456	LOC105111594	yes	NA	NA	NA	NA	NA	MSTRG.6124.1	4.4162	4.07859	5.18904	8.30677	7.72351	7.30915	-1.0959	0.0244654	yes	i	chrNW_011499862.1	597228	598882	MSTRG.6124
XM_011027927.1	56.1576	51.6758	56.575	7.04067	8.04361	7.57018	2.66863	0.00164021	yes	"="	chrNW_011499869.1	1540996	1542798	MSTRG.7416	LOC105126902	yes	GO:0003868(4-hydroxyphenylpyruvate dioxygenase activity);GO:0006559(L-phenylalanine catabolic process);GO:0006572(tyrosine catabolic process)	00350(Tyrosine metabolism);00360(Phenylalanine metabolism);00130(Ubiquinone and other terpenoid-quinone biosynthesis)	K00457	EC:1.13.11.27	4-HYDROXYPHENYLPYRUVATE DIOXYGENASE family protein	MSTRG.22023.1	1.80951	1.84177	2.2174	0.082803	0.071427	0.082123	1.11273	0.00306593	yes	u	chrNW_011500230.1	95513	96235	MSTRG.22023
XM_011044477.1	1.38799	1.50339	0.101533	48.3955	48.6719	49.3268	-2.72717	0.0466774	yes	"="	chrNW_011499957.1	382820	393003	MSTRG.15238	LOC105138416	yes	GO:0005765(lysosomal membrane);GO:0006465(signal peptide processing);GO:0030660(Golgi-associated vesicle membrane);GO:0033619(membrane protein proteolysis);GO:0042500(aspartic endopeptidase activity, intramembrane cleaving);GO:0071458(integral component of cytoplasmic side of endoplasmic reticulum membrane);GO:0071556(integral component of lumenal side of endoplasmic reticulum membrane)	NA	NA	NA	NA	MSTRG.12836.1	1.95131	1.66895	2.06704	4.8041	4.21898	4.40749	-1.04756	0.0322561	yes	u	chrNW_011499918.1	88380	89689	MSTRG.12836
XM_011044477.1	1.38799	1.50339	0.101533	48.3955	48.6719	49.3268	-2.72717	0.0466774	yes	"="	chrNW_011499957.1	382820	393003	MSTRG.15238	LOC105138416	yes	GO:0005765(lysosomal membrane);GO:0006465(signal peptide processing);GO:0030660(Golgi-associated vesicle membrane);GO:0033619(membrane protein proteolysis);GO:0042500(aspartic endopeptidase activity, intramembrane cleaving);GO:0071458(integral component of cytoplasmic side of endoplasmic reticulum membrane);GO:0071556(integral component of lumenal side of endoplasmic reticulum membrane)	NA	NA	NA	NA	MSTRG.25621.1	1.63529	1.58619	2.15329	0	0	0	1.01268	0.0167749	yes	u	chrNW_011501291.1	46052	47253	MSTRG.25621
XM_011033334.1	3.22555	3.42431	8.2435	9.88836	11.1546	9.87339	-3.08178	0.0193459	yes	"="	chrNW_011499846.1	2050491	2055175	MSTRG.1097	LOC105130703	yes	GO:0004127(cytidylate kinase activity);GO:0005524(ATP binding);GO:0005634(nucleus);GO:0005737(cytoplasm);GO:0005829(cytosol);GO:0006207('de novo' pyrimidine nucleobase biosynthetic process);GO:0006221(pyrimidine nucleotide biosynthetic process);GO:0009041(uridylate kinase activity);GO:0009173(pyrimidine ribonucleoside monophosphate metabolic process);GO:0048046(apoplast)	00240(Pyrimidine metabolism)	K13800	EC:2.7.4.- 2.7.4.14	uridylate kinase family protein	MSTRG.4123.1	2.74905	2.1559	0	0.016508	0	0	4.52152	0.0249604	yes	i	chrNW_011499853.1	1395929	1396959	MSTRG.4123
XM_011045457.1	1.4463	1.68746	1.745	4.18627	4.13973	4.31301	-1.23695	0.00294613	yes	"="	chrNW_011499847.1	352868	355741	MSTRG.1684	LOC105139123	yes	GO:0004128(cytochrome-b5 reductase activity, acting on NAD(P)H);GO:0005515(protein binding);GO:0005737(cytoplasm);GO:0005741(mitochondrial outer membrane);GO:0005783(endoplasmic reticulum);GO:0005886(plasma membrane);GO:0009505(plant-type cell wall);GO:0016021(integral component of membrane);GO:0022900(electron transport chain)	00520(Amino sugar and nucleotide sugar metabolism)	K00326	EC:1.6.2.2	hypothetical protein	MSTRG.11366.1	1.49273	1.62468	1.81065	3.78285	3.54764	3.31781	-1.15925	0.00181609	yes	i	chrNW_011499900.1	681507	683466	MSTRG.11366
XM_011023402.1	0.698838	0.719144	0.590952	3.81981	4.19662	3.60009	-1.46941	0.00806037	yes	"="	chrNW_011499857.1	1753882	1754786	MSTRG.5198	LOC105123706	yes	GO:0005576(extracellular region);GO:0006508(proteolysis);GO:0006869(lipid transport);GO:0008233(peptidase activity);GO:0008289(lipid binding);GO:0009506(plasmodesma)	NA	NA	NA	NA	MSTRG.24332.1	2.1927	2.36783	1.89675	0	0	0	1.91241	0.00199254	yes	u	chrNW_011500624.1	23280	24577	MSTRG.24332
XM_011030525.1	5.14677	5.52672	3.02877	1.56846	1.99396	2.0717	2.11259	0.0285618	yes	"="	chrNW_011499878.1	513396	517701	MSTRG.8688	LOC105128733	yes	GO:0005768(endosome);GO:0005774(vacuolar membrane);GO:0005802(trans-Golgi network);GO:0008757(S-adenosylmethionine-dependent methyltransferase activity);GO:0032259(methylation)	NA	NA	NA	NA	MSTRG.24271.1	4.71079	5.09133	3.66069	1.74732	1.59794	1.56767	1.5426	0.0217314	yes	u	chrNW_011500605.1	69618	70660	MSTRG.24271
XM_011002196.1	9.18145	7.76829	7.58621	0.055746	0	0.521838	3.79489	0.00824328	yes	"="	chrNW_011500060.1	395904	402115	MSTRG.18981	LOC105108051	yes	GO:0003674(molecular_function);GO:0005634(nucleus);GO:0005737(cytoplasm);GO:0005886(plasma membrane);GO:0006970(response to osmotic stress);GO:0009738(abscisic acid-activated signaling pathway)	NA	NA	NA	NA	MSTRG.1637.1	14.2386	19.808	22.2295	46.8629	60.6912	62.9025	-2.4292	0.0376363	yes	u	chrNW_011499847.1	4369	5716	MSTRG.1637
XR_841299.1	0	0	2.9e-05	383.656	340.545	304.239	-8.59155	0.000153546	yes	"="	chrNW_011506155.1	1241	1976	MSTRG.27150	LOC105120297	yes	NA	NA	NA	NA	NA	MSTRG.17422.1	0.632218	1.20734	1.24238	7.42825	6.10518	6.20411	-2.73141	0.00716892	yes	u	chrNW_011500011.1	548098	548325	MSTRG.17422
XM_011022379.1	2.01576	2.40794	1.78123	12.7494	12.7235	12.6836	-1.93989	0.00727758	yes	"="	chrNW_011499855.1	1545039	1546715	MSTRG.4690	LOC105122969	yes	GO:0005575(cellular_component);GO:0009813(flavonoid biosynthetic process);GO:0016210(naringenin-chalcone synthase activity)	00941(Flavonoid biosynthesis);04712(Circadian rhythm - plant)	K00660	EC:2.3.1.74	naregenin-chalcone synthase family protein	MSTRG.20637.1	4.55253	5.60679	4.8908	0.755247	1.20646	1.05927	1.49711	0.0488437	yes	u	chrNW_011500132.1	69628	70951	MSTRG.20637
XM_011037785.1	3.99279	3.98368	4.73502	8.733	7.51166	6.99051	-1.21992	0.0246617	yes	"="	chrNW_011499909.1	70099	72108	MSTRG.12075	LOC105133701	yes	GO:0005634(nucleus);GO:0016567(protein ubiquitination)	NA	NA	NA	NA	MSTRG.12836.1	1.95131	1.66895	2.06704	4.8041	4.21898	4.40749	-1.04756	0.0322561	yes	u	chrNW_011499918.1	88380	89689	MSTRG.12836
XR_842179.1	6.58209	5.23272	5.14607	2.57788	2.2129	2.63343	1.51547	0.0088562	yes	"="	chrNW_011499862.1	1127839	1133453	MSTRG.6176	LOC105125092	yes	GO:0000166(nucleotide binding);GO:0003723(RNA binding);GO:0003729(mRNA binding);GO:0005515(protein binding);GO:0005634(nucleus);GO:0005681(spliceosomal complex);GO:0005737(cytoplasm);GO:0006376(mRNA splice site selection);GO:0016607(nuclear speck);GO:0035061(interchromatin granule);GO:0048024(regulation of mRNA splicing, via spliceosome)	03040(Spliceosome)	K12890	NA	hypothetical protein	MSTRG.17663.1	100.978	95.3868	99.8544	6.78983	5.4946	5.01514	3.74489	0.00309325	yes	u	chrNW_011500019.1	197388	197982	MSTRG.17663
XM_011004808.1	1.06606	1.53413	1.7834	3.19852	3.29772	3.55758	-1.48402	0.0180978	yes	"="	chrNW_011500116.1	15600	17611	MSTRG.20312	LOC105109937	yes	GO:0005576(extracellular region);GO:0009505(plant-type cell wall);GO:0009506(plasmodesma);GO:0016042(lipid catabolic process);GO:0016788(hydrolase activity, acting on ester bonds);GO:0052689(carboxylic ester hydrolase activity)	00511(Other glycan degradation)	K01206	EC:3.2.1.51	GDSL-like Lipase/Acylhydrolase superfamily protein	MSTRG.21947.1	1.16417	1.16862	1.22785	3.53545	2.99858	3.26027	-1.02499	0.0152117	yes	u	chrNW_011500221.1	249556	249820	MSTRG.21947
XM_011009130.1	7.66239	8.78476	9.32207	2.66891	2.23044	2.64294	1.09131	0.0348288	yes	"="	chrNW_011500279.1	95188	98734	MSTRG.22511	LOC105113103	yes	GO:0003674(molecular_function);GO:0008150(biological_process)	NA	NA	NA	NA	MSTRG.5613.1	0.507948	0.365077	0.668635	2.99664	3.25772	3.44488	-1.6904	0.0158446	yes	u	chrNW_011499859.1	1365569	1366855	MSTRG.5613
XM_011017715.1	1.4172	1.26792	1.53985	15.8273	15.562	14.7489	-2.96566	0.00044579	yes	"="	chrNW_011502935.1	2218	3850	MSTRG.26799	LOC105119566	yes	GO:0003674(molecular_function);GO:0005634(nucleus);GO:0008150(biological_process);GO:0016021(integral component of membrane)	NA	NA	NA	NA	MSTRG.21947.1	1.16417	1.16862	1.22785	3.53545	2.99858	3.26027	-1.02499	0.0152117	yes	u	chrNW_011500221.1	249556	249820	MSTRG.21947
XM_011022057.1	66.6759	58.8475	60.7761	30.5128	32.2101	34.7096	1.22536	0.0107213	yes	"="	chrNW_011499845.1	4469941	4478169	MSTRG.561	LOC105122752	yes	GO:0001077(transcriptional activator activity, RNA polymerase II core promoter proximal region sequence-specific binding);GO:0005634(nucleus);GO:0043565(sequence-specific DNA binding);GO:0045944(positive regulation of transcription from RNA polymerase II promoter)	NA	NA	NA	NA	MSTRG.3797.1	8.10069	9.45774	9.7522	13.3392	15.6214	14.6502	-1.02033	0.0362496	yes	u	chrNW_011499852.1	717491	718264	MSTRG.3797
XM_011031132.1	21.733	19.4453	21.9184	52.0348	48.4994	49.5822	-1.26175	0.0120133	yes	"="	chrNW_011499880.1	398173	399068	MSTRG.8979	LOC105129174	yes	NA	NA	NA	NA	NA	MSTRG.3335.1	80.259	96.5557	81.3595	216.504	231.395	215.375	-1.40193	0.0275114	yes	u	chrNW_011499850.1	2462009	2462618	MSTRG.3335
XM_011042942.1	6.8525	6.06478	4.69435	2.63677	2.43013	3.08364	1.83852	0.000657047	yes	"="	chrNW_011499943.1	602615	606486	MSTRG.14491	LOC105137250	yes	GO:0004181(metallocarboxypeptidase activity);GO:0005615(extracellular space)	NA	NA	NA	NA	MSTRG.20656.8	2.99473	3.5739	2.13021	0	0	0	2.59485	0.0118049	yes	j	chrNW_011500132.1	240097	242588	MSTRG.20656
XM_011043193.1	56.1576	51.6758	56.575	7.04067	8.04361	7.57018	2.66863	0.00164021	yes	"="	chrNW_011499945.1	466726	470919	MSTRG.14632	LOC105137454	yes	NA	NA	NA	NA	NA	MSTRG.16797.1	9.5768	8.67922	10.1774	34.4182	35.9519	37.0127	-1.92275	0.00454812	yes	i	chrNW_011499994.1	552096	552325	MSTRG.16797
XM_011028050.1	1.04535	1.02936	0.969642	4.12521	4.12552	3.85962	-1.28301	0.00152617	yes	"="	chrNW_011499870.1	80858	84966	MSTRG.7469	LOC105126989	yes	GO:0005737(cytoplasm);GO:0005975(carbohydrate metabolic process);GO:0005986(sucrose biosynthetic process);GO:0006979(response to oxidative stress);GO:0009414(response to water deprivation);GO:0009507(chloroplast);GO:0009737(response to abscisic acid);GO:0010325(raffinose family oligosaccharide biosynthetic process);GO:0019593(mannitol biosynthetic process);GO:0047274(galactinol-sucrose galactosyl…	00052(Galactose metabolism)	K06617	EC:2.4.1.82	hypothetical protein	MSTRG.20637.1	4.55253	5.60679	4.8908	0.755247	1.20646	1.05927	1.49711	0.0488437	yes	u	chrNW_011500132.1	69628	70951	MSTRG.20637
XM_011029572.1	20.3867	21.6744	20.5769	9.10485	8.89409	8.64805	1.09846	0.00285434	yes	"="	chrNW_011499874.1	1417430	1418958	MSTRG.8192	LOC105128061	yes	GO:0004066(asparagine synthase (glutamine-hydrolyzing) activity);GO:0005829(cytosol);GO:0006529(asparagine biosynthetic process);GO:0006541(glutamine metabolic process);GO:0042803(protein homodimerization activity)	NA	NA	NA	NA	MSTRG.5613.1	0.507948	0.365077	0.668635	2.99664	3.25772	3.44488	-1.6904	0.0158446	yes	u	chrNW_011499859.1	1365569	1366855	MSTRG.5613
XM_011037010.1	3.51125	3.50487	2.91281	0.884792	1.11656	1.20779	1.51872	0.00821334	yes	"="	chrNW_011499903.1	1051715	1055299	MSTRG.11698	LOC105133155	yes	GO:0004674(protein serine/threonine kinase activity);GO:0004713(protein tyrosine kinase activity);GO:0005524(ATP binding);GO:0005886(plasma membrane);GO:0006468(protein phosphorylation);GO:0009507(chloroplast);GO:0016301(kinase activity)	04626(Plant-pathogen interaction)	K13430	EC:2.7.11.1	serine/threonine-protein kinase PBS1-like	MSTRG.17422.1	0.632218	1.20734	1.24238	7.42825	6.10518	6.20411	-2.73141	0.00716892	yes	u	chrNW_011500011.1	548098	548325	MSTRG.17422
XM_011002196.1	9.18145	7.76829	7.58621	0.055746	0	0.521838	3.79489	0.00824328	yes	"="	chrNW_011500060.1	395904	402115	MSTRG.18981	LOC105108051	yes	GO:0003674(molecular_function);GO:0005634(nucleus);GO:0005737(cytoplasm);GO:0005886(plasma membrane);GO:0006970(response to osmotic stress);GO:0009738(abscisic acid-activated signaling pathway)	NA	NA	NA	NA	MSTRG.22023.1	1.80951	1.84177	2.2174	0.082803	0.071427	0.082123	1.11273	0.00306593	yes	u	chrNW_011500230.1	95513	96235	MSTRG.22023
XM_011002197.1	9.72378	9.11277	10.4301	17.7038	18.1158	16.2197	-1.04572	0.0143143	yes	"="	chrNW_011500060.1	395904	402132	MSTRG.18981	LOC105108051	yes	GO:0003674(molecular_function);GO:0005634(nucleus);GO:0005737(cytoplasm);GO:0005886(plasma membrane);GO:0006970(response to osmotic stress);GO:0009738(abscisic acid-activated signaling pathway)	NA	NA	NA	NA	MSTRG.22023.1	1.80951	1.84177	2.2174	0.082803	0.071427	0.082123	1.11273	0.00306593	yes	u	chrNW_011500230.1	95513	96235	MSTRG.22023
XM_011005659.1	63.7064	63.7093	61.0231	12.6789	11.2672	9.63745	2.30334	0.0108806	yes	"="	chrNW_011499847.1	5836582	5840512	MSTRG.2212	LOC105110579	yes	GO:0004066(asparagine synthase (glutamine-hydrolyzing) activity);GO:0005829(cytosol);GO:0006529(asparagine biosynthetic process);GO:0006541(glutamine metabolic process);GO:0009646(response to absence of light);GO:0042803(protein homodimerization activity)	00250(Alanine, aspartate and glutamate metabolism)	K01953	EC:6.3.5.4	asparagine synthetase family protein	MSTRG.7065.1	2.20342	1.47371	1.69137	0	0	0	1.86918	0.0123616	yes	u	chrNW_011499867.1	854607	854945	MSTRG.7065
XM_011033787.1	10.8304	10.7607	51.5538	112.832	133.094	124.271	-6.49105	0.023735	yes	"="	chrNW_011499890.1	390857	391991	MSTRG.10250	LOC105131029	yes	GO:0005737(cytoplasm);GO:0030001(metal ion transport);GO:0046914(transition metal ion binding);GO:0046916(cellular transition metal ion homeostasis)	NA	NA	NA	NA	MSTRG.2318.1	143.039	166.502	219.957	241.333	264.304	252.78	-1.61094	0.0105415	yes	x	chrNW_011499848.1	1043213	1043972	MSTRG.2318
XM_011028801.1	1.4979	1.58237	1.44923	5.3237	5.38847	5.7118	-1.25368	0.00159854	yes	"="	chrNW_011499872.1	473502	475440	MSTRG.7811	LOC105127482	yes	GO:0003674(molecular_function);GO:0009507(chloroplast);GO:0032502(developmental process)	NA	NA	NA	NA	MSTRG.21836.2	0	0	0	2.22984	3.27522	2.57801	-1.93835	0.023234	yes	x	chrNW_011500213.1	150794	151336	MSTRG.21836
XM_011008779.1	5.27187	5.9586	7.04771	10.2844	11.9496	12.4576	-1.34435	0.0402169	yes	"="	chrNW_011500264.1	91978	98134	MSTRG.22348	LOC105112889	yes	GO:0005524(ATP binding);GO:0005774(vacuolar membrane);GO:0005886(plasma membrane);GO:0008559(xenobiotic-transporting ATPase activity);GO:0016021(integral component of membrane);GO:0042626(ATPase activity, coupled to transmembrane movement of substances)	02010(ABC transporters)	K05665	NA	ABC transporter C family member 8-like	MSTRG.5613.1	0.507948	0.365077	0.668635	2.99664	3.25772	3.44488	-1.6904	0.0158446	yes	u	chrNW_011499859.1	1365569	1366855	MSTRG.5613
XM_011015764.1	3.25307	4.66982	5.13812	8.0377	8.35874	8.01457	-1.69756	0.00947164	yes	"="	chrNW_011501470.1	8021	10723	MSTRG.25823	LOC105117938	yes	GO:0005829(cytosol);GO:0009860(pollen tube growth);GO:0010183(pollen tube guidance);GO:0045454(cell redox homeostasis);GO:0046686(response to cadmium ion);GO:0047134(protein-disulfide reductase activity);GO:0055114(oxidation-reduction process);GO:0080092(regulation of pollen tube growth)	NA	NA	NA	NA	MSTRG.17202.1	74.4651	118.881	143.054	212.684	188.866	191.123	-2.46873	0.0138854	yes	u	chrNW_011500006.1	96938	97319	MSTRG.17202
XM_011021288.1	0.76451	0.957065	1.28362	2.53647	3.09454	2.88175	-1.57578	0.0117464	yes	"="	chrNW_011499853.1	2052477	2063226	MSTRG.4179	LOC105122268	yes	GO:0005634(nucleus)	NA	NA	NA	NA	MSTRG.20656.1	7.11851	9.21579	6.81352	0	0	0	3.25382	0.00563335	yes	o	chrNW_011500132.1	240096	247487	MSTRG.20656
XM_011021288.1	0.76451	0.957065	1.28362	2.53647	3.09454	2.88175	-1.57578	0.0117464	yes	"="	chrNW_011499853.1	2052477	2063226	MSTRG.4179	LOC105122268	yes	GO:0005634(nucleus)	NA	NA	NA	NA	MSTRG.20656.6	3.28496	2.78412	1.85209	0	0	0	2.862	0.00146679	yes	o	chrNW_011500132.1	240097	247402	MSTRG.20656
XM_011021288.1	0.76451	0.957065	1.28362	2.53647	3.09454	2.88175	-1.57578	0.0117464	yes	"="	chrNW_011499853.1	2052477	2063226	MSTRG.4179	LOC105122268	yes	GO:0005634(nucleus)	NA	NA	NA	NA	MSTRG.20656.11	2.67606	2.61673	1.91921	0	0	0	2.34616	0.00145935	yes	o	chrNW_011500132.1	240098	247475	MSTRG.20656
XM_011021288.1	0.76451	0.957065	1.28362	2.53647	3.09454	2.88175	-1.57578	0.0117464	yes	"="	chrNW_011499853.1	2052477	2063226	MSTRG.4179	LOC105122268	yes	GO:0005634(nucleus)	NA	NA	NA	NA	MSTRG.20656.9	13.0052	13.0169	11.9406	0	0	0.000724	3.97309	1.7727e-05	yes	o	chrNW_011500132.1	240098	247487	MSTRG.20656
XM_011032273.1	4.91383	4.58804	5.07163	0.085519	0	0	2.39536	0.00108948	yes	"="	chrNW_011499884.1	877556	884242	MSTRG.9520	LOC105129976	yes	GO:0000373(Group II intron splicing);GO:0003723(RNA binding);GO:0005739(mitochondrion);GO:0006397(mRNA processing);GO:0009507(chloroplast);GO:0030529(intracellular ribonucleoprotein complex);GO:0048316(seed development)	03018(RNA degradation)	K01148	EC:3.1.13.4	uncharacterized CRM domain-containing protein At3g25440	MSTRG.20656.2	7.86653	7.12033	9.00561	0	0	0	2.83876	0.00184806	yes	j	chrNW_011500132.1	240096	242615	MSTRG.20656
XM_011032273.1	4.91383	4.58804	5.07163	0.085519	0	0	2.39536	0.00108948	yes	"="	chrNW_011499884.1	877556	884242	MSTRG.9520	LOC105129976	yes	GO:0000373(Group II intron splicing);GO:0003723(RNA binding);GO:0005739(mitochondrion);GO:0006397(mRNA processing);GO:0009507(chloroplast);GO:0030529(intracellular ribonucleoprotein complex);GO:0048316(seed development)	03018(RNA degradation)	K01148	EC:3.1.13.4	uncharacterized CRM domain-containing protein At3g25440	MSTRG.20656.5	2.86066	3.43424	3.4002	0	0	0	1.7694	0.00169299	yes	j	chrNW_011500132.1	240096	247401	MSTRG.20656
XM_011032273.1	4.91383	4.58804	5.07163	0.085519	0	0	2.39536	0.00108948	yes	"="	chrNW_011499884.1	877556	884242	MSTRG.9520	LOC105129976	yes	GO:0000373(Group II intron splicing);GO:0003723(RNA binding);GO:0005739(mitochondrion);GO:0006397(mRNA processing);GO:0009507(chloroplast);GO:0030529(intracellular ribonucleoprotein complex);GO:0048316(seed development)	03018(RNA degradation)	K01148	EC:3.1.13.4	uncharacterized CRM domain-containing protein At3g25440	MSTRG.20656.1	7.11851	9.21579	6.81352	0	0	0	3.25382	0.00563335	yes	o	chrNW_011500132.1	240096	247487	MSTRG.20656
XM_011032273.1	4.91383	4.58804	5.07163	0.085519	0	0	2.39536	0.00108948	yes	"="	chrNW_011499884.1	877556	884242	MSTRG.9520	LOC105129976	yes	GO:0000373(Group II intron splicing);GO:0003723(RNA binding);GO:0005739(mitochondrion);GO:0006397(mRNA processing);GO:0009507(chloroplast);GO:0030529(intracellular ribonucleoprotein complex);GO:0048316(seed development)	03018(RNA degradation)	K01148	EC:3.1.13.4	uncharacterized CRM domain-containing protein At3g25440	MSTRG.20656.7	3.3172	2.68633	3.22965	0	0	0	2.04742	0.00496034	yes	j	chrNW_011500132.1	240097	242589	MSTRG.20656
XM_011032273.1	4.91383	4.58804	5.07163	0.085519	0	0	2.39536	0.00108948	yes	"="	chrNW_011499884.1	877556	884242	MSTRG.9520	LOC105129976	yes	GO:0000373(Group II intron splicing);GO:0003723(RNA binding);GO:0005739(mitochondrion);GO:0006397(mRNA processing);GO:0009507(chloroplast);GO:0030529(intracellular ribonucleoprotein complex);GO:0048316(seed development)	03018(RNA degradation)	K01148	EC:3.1.13.4	uncharacterized CRM domain-containing protein At3g25440	MSTRG.20656.11	2.67606	2.61673	1.91921	0	0	0	2.34616	0.00145935	yes	o	chrNW_011500132.1	240098	247475	MSTRG.20656
XM_011032273.1	4.91383	4.58804	5.07163	0.085519	0	0	2.39536	0.00108948	yes	"="	chrNW_011499884.1	877556	884242	MSTRG.9520	LOC105129976	yes	GO:0000373(Group II intron splicing);GO:0003723(RNA binding);GO:0005739(mitochondrion);GO:0006397(mRNA processing);GO:0009507(chloroplast);GO:0030529(intracellular ribonucleoprotein complex);GO:0048316(seed development)	03018(RNA degradation)	K01148	EC:3.1.13.4	uncharacterized CRM domain-containing protein At3g25440	MSTRG.20656.9	13.0052	13.0169	11.9406	0	0	0.000724	3.97309	1.7727e-05	yes	o	chrNW_011500132.1	240098	247487	MSTRG.20656
XM_011033878.1	60.5076	58.9141	68.9536	165.469	161.674	171.662	-1.67485	0.00497222	yes	"="	chrNW_011499890.1	953211	954601	MSTRG.10300	LOC105131087	yes	GO:0003674(molecular_function);GO:0005634(nucleus);GO:0009793(embryo development ending in seed dormancy)	NA	NA	NA	NA	MSTRG.20656.2	7.86653	7.12033	9.00561	0	0	0	2.83876	0.00184806	yes	j	chrNW_011500132.1	240096	242615	MSTRG.20656
XM_011033878.1	60.5076	58.9141	68.9536	165.469	161.674	171.662	-1.67485	0.00497222	yes	"="	chrNW_011499890.1	953211	954601	MSTRG.10300	LOC105131087	yes	GO:0003674(molecular_function);GO:0005634(nucleus);GO:0009793(embryo development ending in seed dormancy)	NA	NA	NA	NA	MSTRG.20656.5	2.86066	3.43424	3.4002	0	0	0	1.7694	0.00169299	yes	j	chrNW_011500132.1	240096	247401	MSTRG.20656
XM_011033878.1	60.5076	58.9141	68.9536	165.469	161.674	171.662	-1.67485	0.00497222	yes	"="	chrNW_011499890.1	953211	954601	MSTRG.10300	LOC105131087	yes	GO:0003674(molecular_function);GO:0005634(nucleus);GO:0009793(embryo development ending in seed dormancy)	NA	NA	NA	NA	MSTRG.20656.1	7.11851	9.21579	6.81352	0	0	0	3.25382	0.00563335	yes	o	chrNW_011500132.1	240096	247487	MSTRG.20656
XM_011033878.1	60.5076	58.9141	68.9536	165.469	161.674	171.662	-1.67485	0.00497222	yes	"="	chrNW_011499890.1	953211	954601	MSTRG.10300	LOC105131087	yes	GO:0003674(molecular_function);GO:0005634(nucleus);GO:0009793(embryo development ending in seed dormancy)	NA	NA	NA	NA	MSTRG.20656.7	3.3172	2.68633	3.22965	0	0	0	2.04742	0.00496034	yes	j	chrNW_011500132.1	240097	242589	MSTRG.20656
XM_011033878.1	60.5076	58.9141	68.9536	165.469	161.674	171.662	-1.67485	0.00497222	yes	"="	chrNW_011499890.1	953211	954601	MSTRG.10300	LOC105131087	yes	GO:0003674(molecular_function);GO:0005634(nucleus);GO:0009793(embryo development ending in seed dormancy)	NA	NA	NA	NA	MSTRG.20656.6	3.28496	2.78412	1.85209	0	0	0	2.862	0.00146679	yes	o	chrNW_011500132.1	240097	247402	MSTRG.20656
XM_011033878.1	60.5076	58.9141	68.9536	165.469	161.674	171.662	-1.67485	0.00497222	yes	"="	chrNW_011499890.1	953211	954601	MSTRG.10300	LOC105131087	yes	GO:0003674(molecular_function);GO:0005634(nucleus);GO:0009793(embryo development ending in seed dormancy)	NA	NA	NA	NA	MSTRG.20656.11	2.67606	2.61673	1.91921	0	0	0	2.34616	0.00145935	yes	o	chrNW_011500132.1	240098	247475	MSTRG.20656
XM_011033878.1	60.5076	58.9141	68.9536	165.469	161.674	171.662	-1.67485	0.00497222	yes	"="	chrNW_011499890.1	953211	954601	MSTRG.10300	LOC105131087	yes	GO:0003674(molecular_function);GO:0005634(nucleus);GO:0009793(embryo development ending in seed dormancy)	NA	NA	NA	NA	MSTRG.20656.9	13.0052	13.0169	11.9406	0	0	0.000724	3.97309	1.7727e-05	yes	o	chrNW_011500132.1	240098	247487	MSTRG.20656
XM_011041799.1	0	0	0	1.90865	1.96737	2.35069	-1.48029	0.00758879	yes	"="	chrNW_011499936.1	86679	87580	MSTRG.13945	LOC105136444	yes	GO:0004857(enzyme inhibitor activity)	NA	NA	NA	NA	MSTRG.4696.1	18.3004	28.0142	34.6492	85.4031	89.9857	86.753	-3.21287	0.00426329	yes	u	chrNW_011499855.1	1686946	1687515	MSTRG.4696
XM_011010748.1	1.23775	1.39258	1.70788	3.66662	3.87404	4.20011	-1.3967	0.0134392	yes	"="	chrNW_011500383.1	55380	57669	MSTRG.23325	LOC105114254	yes	GO:0005524(ATP binding);GO:0005739(mitochondrion);GO:0006952(defense response);GO:0043531(ADP binding)	04626(Plant-pathogen interaction)	K13459	NA	hypothetical protein	MSTRG.11366.1	1.49273	1.62468	1.81065	3.78285	3.54764	3.31781	-1.15925	0.00181609	yes	i	chrNW_011499900.1	681507	683466	MSTRG.11366
XM_011010748.1	1.23775	1.39258	1.70788	3.66662	3.87404	4.20011	-1.3967	0.0134392	yes	"="	chrNW_011500383.1	55380	57669	MSTRG.23325	LOC105114254	yes	GO:0005524(ATP binding);GO:0005739(mitochondrion);GO:0006952(defense response);GO:0043531(ADP binding)	04626(Plant-pathogen interaction)	K13459	NA	hypothetical protein	MSTRG.20369.1	1.58629	1.95433	1.7114	5.0102	4.85765	4.58449	-1.24047	0.0119892	yes	u	chrNW_011500119.1	378	966	MSTRG.20369
XM_011045228.1	0.294458	0.398241	0.584369	2.71461	2.80679	2.77928	-1.90603	0.000649056	yes	"="	chrNW_011499966.1	377440	380083	MSTRG.15688	LOC105138963	yes	GO:0004252(serine-type endopeptidase activity);GO:0005618(cell wall)	04144(Endocytosis)	K18443	NA	peptidase	MSTRG.21859.1	9.74514	8.0131	9.59411	3.66358	3.43913	3.84716	1.19268	0.0389948	yes	x	chrNW_011500214.1	193857	195907	MSTRG.21859
XM_011010508.1	16.1137	14.1162	14.825	6.57739	5.59466	5.22487	1.29318	0.0419369	yes	"="	chrNW_011500365.1	434	3853	MSTRG.23198	LOC105114089	yes	GO:0004506(squalene monooxygenase activity);GO:0005576(extracellular region);GO:0009414(response to water deprivation);GO:0016021(integral component of membrane);GO:0016126(sterol biosynthetic process);GO:0050660(flavin adenine dinucleotide binding);GO:0055114(oxidation-reduction process)	00100(Steroid biosynthesis);00909(Sesquiterpenoid and triterpenoid biosynthesis)	K00511	EC:1.14.14.17	hypothetical protein	MSTRG.5613.1	0.507948	0.365077	0.668635	2.99664	3.25772	3.44488	-1.6904	0.0158446	yes	u	chrNW_011499859.1	1365569	1366855	MSTRG.5613
XM_011034195.1	0.271558	0.100983	0.246467	2.64897	2.70792	2.10891	-1.68565	0.0224169	yes	"="	chrNW_011499846.1	2557816	2558621	MSTRG.1136	LOC105131279	yes	GO:0007165(signal transduction);GO:0016020(membrane)	NA	NA	NA	NA	MSTRG.3335.1	80.259	96.5557	81.3595	216.504	231.395	215.375	-1.40193	0.0275114	yes	u	chrNW_011499850.1	2462009	2462618	MSTRG.3335
XM_011006841.1	1.07666	1.47002	11.0754	15.7221	14.3769	13.1109	-6.55717	0.017805	yes	"="	chrNW_011500178.1	241244	242079	MSTRG.21365	LOC105111477	yes	GO:0003735(structural constituent of ribosome);GO:0006412(translation)	03010(Ribosome)	K02935	NA	50S ribosomal protein L12-2	MSTRG.2318.1	143.039	166.502	219.957	241.333	264.304	252.78	-1.61094	0.0105415	yes	x	chrNW_011499848.1	1043213	1043972	MSTRG.2318
XR_841299.1	0	0	2.9e-05	383.656	340.545	304.239	-8.59155	0.000153546	yes	"="	chrNW_011506155.1	1241	1976	MSTRG.27150	LOC105120297	yes	NA	NA	NA	NA	NA	MSTRG.5613.1	0.507948	0.365077	0.668635	2.99664	3.25772	3.44488	-1.6904	0.0158446	yes	u	chrNW_011499859.1	1365569	1366855	MSTRG.5613
XM_011008670.1	2.20106	2.32535	1.46854	31.0586	36.1607	35.6078	-2.8434	0.0049352	yes	"="	chrNW_011499848.1	1043825	1046248	MSTRG.2319	LOC105112808	yes	GO:0009055(electron carrier activity);GO:0009507(chloroplast);GO:0009536(plastid);GO:0022900(electron transport chain);GO:0046872(metal ion binding);GO:0051537(2 iron, 2 sulfur cluster binding)	00195(Photosynthesis)	K02639	NA	ferredoxin family protein	MSTRG.23989.1	2.62905	3.67599	3.26794	0.166587	0.156462	0.072794	1.43033	0.0243549	yes	u	chrNW_011500530.1	96890	99040	MSTRG.23989
XM_011022866.1	3.43285	3.58731	4.88992	9.43792	9.64933	8.65855	-1.86984	0.00161231	yes	"="	chrNW_011499856.1	1273066	1276482	MSTRG.4928	LOC105123323	yes	GO:0000162(tryptophan biosynthetic process);GO:0005737(cytoplasm);GO:0030170(pyridoxal phosphate binding);GO:0052684(L-serine hydro-lyase (adding indole, L-tryptophan-forming) activity)	01230(Biosynthesis of amino acids);00260(Glycine, serine and threonine metabolism);00400(Phenylalanine, tyrosine and tryptophan biosynthesis)	K06001	EC:4.2.1.20	hypothetical protein	MSTRG.12836.1	1.95131	1.66895	2.06704	4.8041	4.21898	4.40749	-1.04756	0.0322561	yes	u	chrNW_011499918.1	88380	89689	MSTRG.12836
XM_011024734.1	0	0	0	175.899	168.325	170.19	-7.43799	2.04505e-06	yes	"="	chrNW_011499860.1	2162721	2163933	MSTRG.5851	LOC105124635	yes	GO:0003735(structural constituent of ribosome);GO:0006412(translation)	NA	NA	NA	NA	MSTRG.24332.1	2.1927	2.36783	1.89675	0	0	0	1.91241	0.00199254	yes	u	chrNW_011500624.1	23280	24577	MSTRG.24332
XM_011041887.1	83.5729	80.7036	82.3887	0	0.556724	0.680879	6.22578	0.0057495	yes	"="	chrNW_011499936.1	482505	486418	MSTRG.13990	LOC105136508	yes	GO:0003700(transcription factor activity, sequence-specific DNA binding);GO:0005634(nucleus);GO:0006355(regulation of transcription, DNA-templated);GO:0043565(sequence-specific DNA binding)	04075(Plant hormone signal transduction)	K14494	NA	hypothetical protein	MSTRG.21947.1	1.16417	1.16862	1.22785	3.53545	2.99858	3.26027	-1.02499	0.0152117	yes	u	chrNW_011500221.1	249556	249820	MSTRG.21947
XM_011044477.1	1.38799	1.50339	0.101533	48.3955	48.6719	49.3268	-2.72717	0.0466774	yes	"="	chrNW_011499957.1	382820	393003	MSTRG.15238	LOC105138416	yes	GO:0005765(lysosomal membrane);GO:0006465(signal peptide processing);GO:0030660(Golgi-associated vesicle membrane);GO:0033619(membrane protein proteolysis);GO:0042500(aspartic endopeptidase activity, intramembrane cleaving);GO:0071458(integral component of cytoplasmic side of endoplasmic reticulum membrane);GO:0071556(integral component of lumenal side of endoplasmic reticulum membrane)	NA	NA	NA	NA	MSTRG.21859.1	9.74514	8.0131	9.59411	3.66358	3.43913	3.84716	1.19268	0.0389948	yes	x	chrNW_011500214.1	193857	195907	MSTRG.21859
XR_840127.1	3.79061	4.59755	5.07618	0.006486	0	0	1.86413	0.00127626	yes	"="	chrNW_011500399.1	52942	65639	MSTRG.23416	LOC105114411	yes	NA	NA	NA	NA	NA	MSTRG.3335.1	80.259	96.5557	81.3595	216.504	231.395	215.375	-1.40193	0.0275114	yes	u	chrNW_011499850.1	2462009	2462618	MSTRG.3335
XM_011014419.1	0	0	0	175.66	168.11	169.764	-7.43679	2.08549e-06	yes	"="	chrNW_011500959.1	6312	7523	MSTRG.25148	LOC105116913	yes	GO:0003735(structural constituent of ribosome);GO:0006412(translation)	NA	NA	NA	NA	MSTRG.24332.1	2.1927	2.36783	1.89675	0	0	0	1.91241	0.00199254	yes	u	chrNW_011500624.1	23280	24577	MSTRG.24332
XM_011017715.1	1.4172	1.26792	1.53985	15.8273	15.562	14.7489	-2.96566	0.00044579	yes	"="	chrNW_011502935.1	2218	3850	MSTRG.26799	LOC105119566	yes	GO:0003674(molecular_function);GO:0005634(nucleus);GO:0008150(biological_process);GO:0016021(integral component of membrane)	NA	NA	NA	NA	MSTRG.4764.1	7.66514	8.93632	8.45758	0.230658	0.698573	0.825864	2.60173	0.0346454	yes	i	chrNW_011499855.1	2458304	2458609	MSTRG.4764
XM_011024734.1	0	0	0	175.899	168.325	170.19	-7.43799	2.04505e-06	yes	"="	chrNW_011499860.1	2162721	2163933	MSTRG.5851	LOC105124635	yes	GO:0003735(structural constituent of ribosome);GO:0006412(translation)	NA	NA	NA	NA	MSTRG.3335.1	80.259	96.5557	81.3595	216.504	231.395	215.375	-1.40193	0.0275114	yes	u	chrNW_011499850.1	2462009	2462618	MSTRG.3335
XM_011014419.1	0	0	0	175.66	168.11	169.764	-7.43679	2.08549e-06	yes	"="	chrNW_011500959.1	6312	7523	MSTRG.25148	LOC105116913	yes	GO:0003735(structural constituent of ribosome);GO:0006412(translation)	NA	NA	NA	NA	MSTRG.3335.1	80.259	96.5557	81.3595	216.504	231.395	215.375	-1.40193	0.0275114	yes	u	chrNW_011499850.1	2462009	2462618	MSTRG.3335
XM_011024162.1	2.04642	2.51045	2.93205	0.039318	0.110865	0.062618	1.056	0.0074321	yes	"="	chrNW_011499859.1	1064976	1068297	MSTRG.5577	LOC105124234	yes	GO:0004693(cyclin-dependent protein serine/threonine kinase activity);GO:0005515(protein binding);GO:0005524(ATP binding);GO:0005634(nucleus);GO:0006468(protein phosphorylation);GO:0007049(cell cycle);GO:0008353(RNA polymerase II carboxy-terminal domain kinase activity);GO:0016301(kinase activity);GO:0051301(cell division)	03022(Basal transcription factors);03420(Nucleotide excision repair)	K02202	EC:2.7.11.22 2.7.11.23	cyclin-dependent kinase D-1	MSTRG.3331.1	6997.75	9894.21	9124.42	661.368	777.267	785.458	3.0043	0.0133542	yes	i	chrNW_011499850.1	2436286	2436590	MSTRG.3331
105136590	10.3159	9.49939	10.0623	2.65038	2.43738	1.79529	1.54059	0.0410676	yes	"="	chrNW_011499937.1	311197	315325	MSTRG.14045	LOC105136590	yes	NA	NA	NA	NA	NA	MSTRG.21836.2	0	0	0	2.22984	3.27522	2.57801	-1.93835	0.023234	yes	x	chrNW_011500213.1	150794	151336	MSTRG.21836
XM_011005513.1	0	0	5.11278	3.01898	3.61994	3.41705	-5.86473	0.049683	yes	"="	chrNW_011500134.1	209268	210466	MSTRG.20689	LOC105110460	yes	GO:0004222(metalloendopeptidase activity);GO:0005576(extracellular region);GO:0005886(plasma membrane);GO:0006508(proteolysis);GO:0008270(zinc ion binding);GO:0031012(extracellular matrix);GO:0031225(anchored component of membrane)	NA	NA	NA	NA	MSTRG.794.1	0	0	2.54405	2.23052	2.45512	2.539	-4.34051	0.0465118	yes	x	chrNW_011499845.1	7291986	7292371	MSTRG.794
XM_011033878.1	60.5076	58.9141	68.9536	165.469	161.674	171.662	-1.67485	0.00497222	yes	"="	chrNW_011499890.1	953211	954601	MSTRG.10300	LOC105131087	yes	GO:0003674(molecular_function);GO:0005634(nucleus);GO:0009793(embryo development ending in seed dormancy)	NA	NA	NA	NA	MSTRG.3331.1	6997.75	9894.21	9124.42	661.368	777.267	785.458	3.0043	0.0133542	yes	i	chrNW_011499850.1	2436286	2436590	MSTRG.3331
XM_011035344.1	3.13945	8.67739	16.1286	14.1863	14.2793	16.0333	-4.1997	0.0284674	yes	"="	chrNW_011499896.1	696961	707531	MSTRG.10959	LOC105132063	yes	GO:0004721(phosphoprotein phosphatase activity);GO:0004722(protein serine/threonine phosphatase activity);GO:0005515(protein binding);GO:0005634(nucleus);GO:0005829(cytosol);GO:0005886(plasma membrane);GO:0009742(brassinosteroid mediated signaling pathway);GO:0046872(metal ion binding)	04075(Plant hormone signal transduction)	K14501	EC:3.1.3.16	Serine/threonine-protein phosphatase BSU1	MSTRG.4123.1	2.74905	2.1559	0	0.016508	0	0	4.52152	0.0249604	yes	i	chrNW_011499853.1	1395929	1396959	MSTRG.4123
XM_011014734.1	5.66523	5.63394	7.10807	9.21219	8.94088	8.77183	-1.02184	0.0119781	yes	"="	chrNW_011501054.1	5016	11094	MSTRG.25312	LOC105117167	yes	GO:0005886(plasma membrane);GO:0008150(biological_process);GO:0016021(integral component of membrane);GO:0005739(mitochondrion)	04144(Endocytosis)	K18442	NA	hypothetical protein	MSTRG.17202.1	74.4651	118.881	143.054	212.684	188.866	191.123	-2.46873	0.0138854	yes	u	chrNW_011500006.1	96938	97319	MSTRG.17202
XM_011019802.1	18.2189	17.3273	15.0972	8.55603	8.84362	8.40107	1.30275	0.00486893	yes	"="	chrNW_011499850.1	3667779	3672638	MSTRG.3439	LOC105121245	yes	GO:0003824(catalytic activity);GO:0005506(iron ion binding);GO:0005789(endoplasmic reticulum membrane);GO:0005886(plasma membrane);GO:0006633(fatty acid biosynthetic process);GO:0006723(cuticle hydrocarbon biosynthetic process);GO:0010025(wax biosynthetic process);GO:0016020(membrane);GO:0016021(integral component of membrane);GO:0016491(oxidoreductase activity);GO:0042335(cuticle development);GO…	00073(Cutin, suberine and wax biosynthesis)	K15404	EC:4.1.99.5	hypothetical protein	MSTRG.20637.1	4.55253	5.60679	4.8908	0.755247	1.20646	1.05927	1.49711	0.0488437	yes	u	chrNW_011500132.1	69628	70951	MSTRG.20637
XM_011027408.1	8.53221	8.8268	10.99	1.28879	1.04529	1.41044	1.75479	0.0207345	yes	"="	chrNW_011499868.1	463882	465623	MSTRG.7154	LOC105126524	yes	GO:0005634(nucleus);GO:0005777(peroxisome);GO:0016021(integral component of membrane)	NA	NA	NA	NA	MSTRG.5613.1	0.507948	0.365077	0.668635	2.99664	3.25772	3.44488	-1.6904	0.0158446	yes	u	chrNW_011499859.1	1365569	1366855	MSTRG.5613
XM_011048075.1	1.07568	0.877263	0.853425	5.80046	7.06057	5.50761	-1.7548	0.0226928	yes	"="	chrNW_011500003.1	103766	111916	MSTRG.17059	LOC105141011	yes	NA	NA	NA	NA	NA	MSTRG.3331.1	6997.75	9894.21	9124.42	661.368	777.267	785.458	3.0043	0.0133542	yes	i	chrNW_011499850.1	2436286	2436590	MSTRG.3331
XM_011049220.1	5.76222	5.5795	4.89938	0	0	0	3.02279	7.66706e-05	yes	"="	chrNW_011500019.1	531538	533843	MSTRG.17691	LOC105141847	yes	GO:0004674(protein serine/threonine kinase activity);GO:0005524(ATP binding);GO:0005886(plasma membrane);GO:0006468(protein phosphorylation);GO:0007169(transmembrane receptor protein tyrosine kinase signaling pathway);GO:0016021(integral component of membrane)	04626(Plant-pathogen interaction)	K13420	EC:2.7.11.1	LRR receptor-like serine/threonine-protein kinase FLS2	MSTRG.12836.1	1.95131	1.66895	2.06704	4.8041	4.21898	4.40749	-1.04756	0.0322561	yes	u	chrNW_011499918.1	88380	89689	MSTRG.12836
XM_011010228.1	10.1188	11.6097	11.5546	39.027	36.8508	39.4752	-1.94892	0.00262081	yes	"="	chrNW_011500344.1	170627	178323	MSTRG.23064	LOC105113876	yes	GO:0004702(receptor signaling protein serine/threonine kinase activity);GO:0005737(cytoplasm)	04626(Plant-pathogen interaction)	K05391	NA	Cyclic nucleotide-gated ion channel	MSTRG.3331.1	6997.75	9894.21	9124.42	661.368	777.267	785.458	3.0043	0.0133542	yes	i	chrNW_011499850.1	2436286	2436590	MSTRG.3331
XM_011048653.1	6.5742	9.20942	13.9818	11.9776	13.2929	13.3496	-2.04199	0.0246638	yes	"="	chrNW_011499847.1	2133663	2137810	MSTRG.1849	LOC105141430	yes	GO:0005509(calcium ion binding);GO:0005634(nucleus)	NA	NA	NA	NA	MSTRG.4123.1	2.74905	2.1559	0	0.016508	0	0	4.52152	0.0249604	yes	i	chrNW_011499853.1	1395929	1396959	MSTRG.4123
XM_011034860.1	8.93364	7.84423	7.37845	1.51355	1.32907	2.09452	2.46244	0.00626413	yes	"="	chrNW_011499894.1	193404	195980	MSTRG.10732	LOC105131738	yes	GO:0003674(molecular_function);GO:0005575(cellular_component);GO:0008150(biological_process)	03040(Spliceosome)	NA	NA	NA	MSTRG.18251.1	11.5717	11.2026	10.7521	1.43362	1.26532	1.32899	2.54199	0.000246381	yes	u	chrNW_011500035.1	277536	280901	MSTRG.18251
XM_011045697.1	75.8198	74.6819	72.9831	161.096	164.913	136.877	-1.12816	0.0396172	yes	"="	chrNW_011499971.1	681910	689808	MSTRG.15913	LOC105139307	yes	GO:0004553(hydrolase activity, hydrolyzing O-glycosyl compounds);GO:0005576(extracellular region);GO:0005618(cell wall);GO:0005794(Golgi apparatus);GO:0010411(xyloglucan metabolic process);GO:0016762(xyloglucan:xyloglucosyl transferase activity);GO:0016798(hydrolase activity, acting on glycosyl bonds);GO:0042546(cell wall biogenesis);GO:0048046(apoplast);GO:0071555(cell wall organization)	04075(Plant hormone signal transduction)	K14504	EC:2.4.1.207	hypothetical protein	MSTRG.21859.1	9.74514	8.0131	9.59411	3.66358	3.43913	3.84716	1.19268	0.0389948	yes	x	chrNW_011500214.1	193857	195907	MSTRG.21859
XM_011045696.1	18.4825	18.809	17.8042	43.0198	41.0859	40.2937	-1.07925	0.00374014	yes	"="	chrNW_011499971.1	688624	689808	MSTRG.15913	LOC105139307	yes	GO:0004553(hydrolase activity, hydrolyzing O-glycosyl compounds);GO:0005576(extracellular region);GO:0005618(cell wall);GO:0005794(Golgi apparatus);GO:0010411(xyloglucan metabolic process);GO:0016762(xyloglucan:xyloglucosyl transferase activity);GO:0016798(hydrolase activity, acting on glycosyl bonds);GO:0042546(cell wall biogenesis);GO:0048046(apoplast);GO:0071555(cell wall organization)	04075(Plant hormone signal transduction)	K14504	EC:2.4.1.207	hypothetical protein	MSTRG.21859.1	9.74514	8.0131	9.59411	3.66358	3.43913	3.84716	1.19268	0.0389948	yes	x	chrNW_011500214.1	193857	195907	MSTRG.21859
XM_011005503.1	0.789939	1.918	2.02776	4.06211	3.93541	3.54393	-2.30092	0.0181583	yes	"="	chrNW_011500134.1	158011	160368	MSTRG.20687	LOC105110456	yes	GO:0005575(cellular_component);GO:0008168(methyltransferase activity);GO:0032259(methylation)	NA	NA	NA	NA	MSTRG.11366.1	1.49273	1.62468	1.81065	3.78285	3.54764	3.31781	-1.15925	0.00181609	yes	i	chrNW_011499900.1	681507	683466	MSTRG.11366
XM_011039290.1	1.141	1.20868	1.84898	5.62372	5.33621	5.67375	-2.14923	0.00506959	yes	"="	chrNW_011499846.1	5440455	5444816	MSTRG.1406	LOC105134750	yes	GO:0000176(nuclear exosome (RNase complex));GO:0000177(cytoplasmic exosome (RNase complex));GO:0005730(nucleolus);GO:0016075(rRNA catabolic process);GO:0031125(rRNA 3'-end processing);GO:0034427(nuclear-transcribed mRNA catabolic process, exonucleolytic, 3'-5');GO:0034475(U4 snRNA 3'-end processing);GO:0071028(nuclear mRNA surveillance);GO:0071051(polyadenylation-dependent snoRNA 3'-end processin…	03018(RNA degradation)	K11600	NA	exonuclease RRP41 family protein	MSTRG.20656.2	7.86653	7.12033	9.00561	0	0	0	2.83876	0.00184806	yes	j	chrNW_011500132.1	240096	242615	MSTRG.20656
XM_011039290.1	1.141	1.20868	1.84898	5.62372	5.33621	5.67375	-2.14923	0.00506959	yes	"="	chrNW_011499846.1	5440455	5444816	MSTRG.1406	LOC105134750	yes	GO:0000176(nuclear exosome (RNase complex));GO:0000177(cytoplasmic exosome (RNase complex));GO:0005730(nucleolus);GO:0016075(rRNA catabolic process);GO:0031125(rRNA 3'-end processing);GO:0034427(nuclear-transcribed mRNA catabolic process, exonucleolytic, 3'-5');GO:0034475(U4 snRNA 3'-end processing);GO:0071028(nuclear mRNA surveillance);GO:0071051(polyadenylation-dependent snoRNA 3'-end processin…	03018(RNA degradation)	K11600	NA	exonuclease RRP41 family protein	MSTRG.20656.8	2.99473	3.5739	2.13021	0	0	0	2.59485	0.0118049	yes	j	chrNW_011500132.1	240097	242588	MSTRG.20656
XM_011039290.1	1.141	1.20868	1.84898	5.62372	5.33621	5.67375	-2.14923	0.00506959	yes	"="	chrNW_011499846.1	5440455	5444816	MSTRG.1406	LOC105134750	yes	GO:0000176(nuclear exosome (RNase complex));GO:0000177(cytoplasmic exosome (RNase complex));GO:0005730(nucleolus);GO:0016075(rRNA catabolic process);GO:0031125(rRNA 3'-end processing);GO:0034427(nuclear-transcribed mRNA catabolic process, exonucleolytic, 3'-5');GO:0034475(U4 snRNA 3'-end processing);GO:0071028(nuclear mRNA surveillance);GO:0071051(polyadenylation-dependent snoRNA 3'-end processin…	03018(RNA degradation)	K11600	NA	exonuclease RRP41 family protein	MSTRG.20656.7	3.3172	2.68633	3.22965	0	0	0	2.04742	0.00496034	yes	j	chrNW_011500132.1	240097	242589	MSTRG.20656
XR_839441.1	5.26559	5.36569	5.86602	15.0833	15.295	15.6194	-1.53487	0.000772412	yes	"="	chrNW_011499847.1	5485661	5501848	MSTRG.2189	LOC105110268	yes	NA	NA	NA	NA	NA	MSTRG.19548.1	0	0	1.85549	4.26415	5.00376	5.0956	-4.63428	0.0271958	yes	x	chrNW_011500081.1	244727	245068	MSTRG.19548
105119010	20.9766	19.8408	22.1515	6.47846	6.38075	6.16814	1.40146	0.00236538	yes	"="	chrNW_011499848.1	493117	502291	MSTRG.2264	LOC105119010	yes	NA	NA	NA	NA	NA	MSTRG.20637.1	4.55253	5.60679	4.8908	0.755247	1.20646	1.05927	1.49711	0.0488437	yes	u	chrNW_011500132.1	69628	70951	MSTRG.20637
XM_011023640.1	3.16344	3.8217	7.33918	12.5104	13.9042	13.1019	-3.12566	0.00826414	yes	"="	chrNW_011499858.1	415585	418049	MSTRG.5320	LOC105123875	yes	GO:0000288(nuclear-transcribed mRNA catabolic process, deadenylation-dependent decay);GO:0000932(cytoplasmic mRNA processing body);GO:0003697(single-stranded DNA binding);GO:0003727(single-stranded RNA binding);GO:0003899(DNA-directed RNA polymerase activity);GO:0005665(DNA-directed RNA polymerase II, core complex);GO:0006367(transcription initiation from RNA polymerase II promoter);GO:0031369(tr…	00230(Purine metabolism);00240(Pyrimidine metabolism);03020(RNA polymerase)	K03012	NA	hypothetical protein	MSTRG.19548.1	0	0	1.85549	4.26415	5.00376	5.0956	-4.63428	0.0271958	yes	x	chrNW_011500081.1	244727	245068	MSTRG.19548
XM_011033785.1	30.2204	29.1004	29.0529	72.235	67.9737	71.1435	-1.11846	0.00155656	yes	"="	chrNW_011499890.1	357688	358573	MSTRG.10249	LOC105131028	yes	GO:0005737(cytoplasm);GO:0030001(metal ion transport);GO:0046914(transition metal ion binding);GO:0046916(cellular transition metal ion homeostasis)	NA	NA	NA	NA	MSTRG.20637.1	4.55253	5.60679	4.8908	0.755247	1.20646	1.05927	1.49711	0.0488437	yes	u	chrNW_011500132.1	69628	70951	MSTRG.20637
XM_011033786.1	0.397635	0.31819	0.673373	2.96755	2.45799	2.80389	-1.79256	0.0172559	yes	"="	chrNW_011499890.1	391166	391991	MSTRG.10250	LOC105131029	yes	GO:0005737(cytoplasm);GO:0030001(metal ion transport);GO:0046914(transition metal ion binding);GO:0046916(cellular transition metal ion homeostasis)	NA	NA	NA	NA	MSTRG.20637.1	4.55253	5.60679	4.8908	0.755247	1.20646	1.05927	1.49711	0.0488437	yes	u	chrNW_011500132.1	69628	70951	MSTRG.20637
XM_011009446.1	121.139	116.851	119.197	246.428	247.097	246.133	-1.01265	0.000335726	yes	"="	chrNW_011500296.1	199494	201348	MSTRG.22654	LOC105113312	yes	GO:0005634(nucleus);GO:0005774(vacuolar membrane);GO:0005886(plasma membrane);GO:0009507(chloroplast);GO:0016020(membrane)	NA	NA	NA	NA	MSTRG.21947.1	1.16417	1.16862	1.22785	3.53545	2.99858	3.26027	-1.02499	0.0152117	yes	u	chrNW_011500221.1	249556	249820	MSTRG.21947
XM_011017835.1	3.90348	4.24271	3.97451	0.727629	0.871598	0.730404	1.43324	0.00407854	yes	"="	chrNW_011503154.1	48	11300	MSTRG.26858	LOC105119671	yes	GO:0000139(Golgi membrane);GO:0000271(polysaccharide biosynthetic process);GO:0005794(Golgi apparatus);GO:0016021(integral component of membrane);GO:0016740(transferase activity);GO:0016757(transferase activity, transferring glycosyl groups);GO:0016759(cellulose synthase activity);GO:0016760(cellulose synthase (UDP-forming) activity);GO:0030244(cellulose biosynthetic process);GO:0071555(cell wall…	00500(Starch and sucrose metabolism);00520(Amino sugar and nucleotide sugar metabolism)	K00770	EC:2.4.2.24	mixed-linked glucan synthase 2-like	MSTRG.4764.1	7.66514	8.93632	8.45758	0.230658	0.698573	0.825864	2.60173	0.0346454	yes	i	chrNW_011499855.1	2458304	2458609	MSTRG.4764
XM_011018824.1	286.019	288.575	276.306	0	0	0	8.24242	4.57745e-07	yes	"="	chrNW_011499849.1	2334327	2335507	MSTRG.2931	LOC105120566	yes	GO:0003700(transcription factor activity, sequence-specific DNA binding);GO:0005634(nucleus);GO:0043565(sequence-specific DNA binding);GO:0044212(transcription regulatory region DNA binding)	NA	NA	NA	NA	MSTRG.21859.1	9.74514	8.0131	9.59411	3.66358	3.43913	3.84716	1.19268	0.0389948	yes	x	chrNW_011500214.1	193857	195907	MSTRG.21859
XM_011017711.1	2.32584	3.51627	3.25734	19.2526	18.7705	17.6123	-2.93796	0.00400098	yes	"="	chrNW_011502927.1	771	3981	MSTRG.26797	LOC105119563	yes	GO:0003700(transcription factor activity, sequence-specific DNA binding);GO:0005634(nucleus);GO:0006355(regulation of transcription, DNA-templated);GO:0043565(sequence-specific DNA binding)	04075(Plant hormone signal transduction)	K14494	NA	DELLA protein RGL1-like	MSTRG.3331.1	6997.75	9894.21	9124.42	661.368	777.267	785.458	3.0043	0.0133542	yes	i	chrNW_011499850.1	2436286	2436590	MSTRG.3331
XM_011033099.1	13.6062	14.1712	10.735	6.58129	8.00744	7.37595	1.29548	0.0458083	yes	"="	chrNW_011499887.1	1155277	1160588	MSTRG.9922	LOC105130544	yes	GO:0004722(protein serine/threonine phosphatase activity);GO:0005886(plasma membrane);GO:0006470(protein dephosphorylation);GO:0042742(defense response to bacterium);GO:0044419(interspecies interaction between organisms);GO:0046872(metal ion binding)	04075(Plant hormone signal transduction);04931(Insulin resistance)	K14497	EC:3.1.3.16	probable protein phosphatase 2C 8	MSTRG.6124.1	4.4162	4.07859	5.18904	8.30677	7.72351	7.30915	-1.0959	0.0244654	yes	i	chrNW_011499862.1	597228	598882	MSTRG.6124
XM_011017715.1	1.4172	1.26792	1.53985	15.8273	15.562	14.7489	-2.96566	0.00044579	yes	"="	chrNW_011502935.1	2218	3850	MSTRG.26799	LOC105119566	yes	GO:0003674(molecular_function);GO:0005634(nucleus);GO:0008150(biological_process);GO:0016021(integral component of membrane)	NA	NA	NA	NA	MSTRG.3335.1	80.259	96.5557	81.3595	216.504	231.395	215.375	-1.40193	0.0275114	yes	u	chrNW_011499850.1	2462009	2462618	MSTRG.3335
XM_011027369.1	0	0	22.8902	25.8081	29.6091	29.8309	-11.4002	0.0391001	yes	"="	chrNW_011499868.1	127501	128267	MSTRG.7131	LOC105126496	yes	GO:0003674(molecular_function);GO:0008150(biological_process);GO:0009507(chloroplast);GO:0009534(chloroplast thylakoid);GO:0009535(chloroplast thylakoid membrane);GO:0009543(chloroplast thylakoid lumen);GO:0009579(thylakoid)	NA	NA	NA	NA	MSTRG.1522.1	0	0.086419	1.80827	2.88288	2.89299	2.5595	-4.09987	0.0153407	yes	x	chrNW_011499846.1	6787533	6787835	MSTRG.1522
XM_011032596.1	29.8168	28.6964	28.319	0	0	0	5.02447	1.00537e-06	yes	"="	chrNW_011499885.1	1045401	1051758	MSTRG.9682	LOC105130195	yes	GO:0003779(actin binding);GO:0005618(cell wall);GO:0005737(cytoplasm);GO:0005886(plasma membrane);GO:0009524(phragmoplast);GO:0009960(endosperm development);GO:0016021(integral component of membrane);GO:0030041(actin filament polymerization);GO:0045010(actin nucleation);GO:0048317(seed morphogenesis)	NA	NA	NA	NA	MSTRG.3797.1	8.10069	9.45774	9.7522	13.3392	15.6214	14.6502	-1.02033	0.0362496	yes	u	chrNW_011499852.1	717491	718264	MSTRG.3797
XM_011046151.1	24.305	23.0809	16.5243	10.7166	10.8823	11.3279	1.85512	0.00512699	yes	"="	chrNW_011499978.1	453121	459363	MSTRG.16153	LOC105139638	yes	GO:0005739(mitochondrion);GO:0009507(chloroplast);GO:0015979(photosynthesis);GO:0016301(kinase activity);GO:0016310(phosphorylation);GO:0016773(phosphotransferase activity, alcohol group as acceptor)	NA	NA	NA	NA	MSTRG.1522.1	0	0.086419	1.80827	2.88288	2.89299	2.5595	-4.09987	0.0153407	yes	x	chrNW_011499846.1	6787533	6787835	MSTRG.1522
XM_011049492.1	0	0	1.91862	53.461	49.7128	48.5102	-7.96931	0.00445531	yes	"="	chrNW_011500023.1	432334	433853	MSTRG.17823	LOC105142044	yes	GO:0004842(ubiquitin-protein transferase activity);GO:0005634(nucleus);GO:0010200(response to chitin);GO:0016567(protein ubiquitination);GO:0016874(ligase activity)	00970(Aminoacyl-tRNA biosynthesis)	K01876	EC:6.1.1.12	uncharacterized LOC104440434	MSTRG.3331.1	6997.75	9894.21	9124.42	661.368	777.267	785.458	3.0043	0.0133542	yes	i	chrNW_011499850.1	2436286	2436590	MSTRG.3331
XM_011011800.1	1.99604	2.35722	2.3199	5.05238	5.08303	4.35615	-1.22807	0.00923506	yes	"="	chrNW_011500498.1	50921	62073	MSTRG.23846	LOC105115034	yes	GO:0000938(GARP complex);GO:0042147(retrograde transport, endosome to Golgi)	NA	NA	NA	NA	MSTRG.21859.1	9.74514	8.0131	9.59411	3.66358	3.43913	3.84716	1.19268	0.0389948	yes	x	chrNW_011500214.1	193857	195907	MSTRG.21859
XR_841299.1	0	0	2.9e-05	383.656	340.545	304.239	-8.59155	0.000153546	yes	"="	chrNW_011506155.1	1241	1976	MSTRG.27150	LOC105120297	yes	NA	NA	NA	NA	NA	MSTRG.17663.1	100.978	95.3868	99.8544	6.78983	5.4946	5.01514	3.74489	0.00309325	yes	u	chrNW_011500019.1	197388	197982	MSTRG.17663
XM_011018580.1	93.8471	80.8414	79.5115	48.5207	43.557	46.354	1.26912	0.0109537	yes	"="	chrNW_011499849.1	724251	726363	MSTRG.2818	LOC105120406	yes	GO:0009507(chloroplast)	04070(Phosphatidylinositol signaling system);04626(Plant-pathogen interaction)	K02183	NA	hypothetical protein	MSTRG.1637.1	14.2386	19.808	22.2295	46.8629	60.6912	62.9025	-2.4292	0.0376363	yes	u	chrNW_011499847.1	4369	5716	MSTRG.1637
XM_011033651.1	3.18419	3.84379	4.3571	0	0	0	1.64919	0.00168854	yes	"="	chrNW_011499889.1	869934	871677	MSTRG.10170	LOC105130920	yes	GO:0004806(triglyceride lipase activity);GO:0006629(lipid metabolic process);GO:0008970(phosphatidylcholine 1-acylhydrolase activity);GO:0009507(chloroplast);GO:0016042(lipid catabolic process);GO:0047714(galactolipase activity)	00564(Glycerophospholipid metabolism);00592(alpha-Linolenic acid metabolism)	K16818	EC:3.1.1.32	triacylglycerol lipase	MSTRG.23989.1	2.62905	3.67599	3.26794	0.166587	0.156462	0.072794	1.43033	0.0243549	yes	u	chrNW_011500530.1	96890	99040	MSTRG.23989
XM_011004808.1	1.06606	1.53413	1.7834	3.19852	3.29772	3.55758	-1.48402	0.0180978	yes	"="	chrNW_011500116.1	15600	17611	MSTRG.20312	LOC105109937	yes	GO:0005576(extracellular region);GO:0009505(plant-type cell wall);GO:0009506(plasmodesma);GO:0016042(lipid catabolic process);GO:0016788(hydrolase activity, acting on ester bonds);GO:0052689(carboxylic ester hydrolase activity)	00511(Other glycan degradation)	K01206	EC:3.2.1.51	GDSL-like Lipase/Acylhydrolase superfamily protein	MSTRG.24271.1	4.71079	5.09133	3.66069	1.74732	1.59794	1.56767	1.5426	0.0217314	yes	u	chrNW_011500605.1	69618	70660	MSTRG.24271
XM_011006561.1	1.94997	2.06896	1.7208	0	0	0	1.75502	0.00126217	yes	"="	chrNW_011500166.1	137748	139731	MSTRG.21224	LOC105111250	yes	GO:0004190(aspartic-type endopeptidase activity);GO:0006508(proteolysis);GO:0030163(protein catabolic process)	NA	NA	NA	NA	MSTRG.18251.1	11.5717	11.2026	10.7521	1.43362	1.26532	1.32899	2.54199	0.000246381	yes	u	chrNW_011500035.1	277536	280901	MSTRG.18251
XM_011012660.1	119.989	100.102	114.76	0	0.114803	0	6.77223	0.000326916	yes	"="	chrNW_011500616.1	88351	90379	MSTRG.24306	LOC105115699	yes	GO:0030599(pectinesterase activity);GO:0046910(pectinesterase inhibitor activity);GO:0071944(cell periphery)	00040(Pentose and glucuronate interconversions);00500(Starch and sucrose metabolism)	K01051	EC:3.1.1.11	pectinesterase family protein	MSTRG.16797.1	9.5768	8.67922	10.1774	34.4182	35.9519	37.0127	-1.92275	0.00454812	yes	i	chrNW_011499994.1	552096	552325	MSTRG.16797
XM_011012660.1	119.989	100.102	114.76	0	0.114803	0	6.77223	0.000326916	yes	"="	chrNW_011500616.1	88351	90379	MSTRG.24306	LOC105115699	yes	GO:0030599(pectinesterase activity);GO:0046910(pectinesterase inhibitor activity);GO:0071944(cell periphery)	00040(Pentose and glucuronate interconversions);00500(Starch and sucrose metabolism)	K01051	EC:3.1.1.11	pectinesterase family protein	MSTRG.17422.1	0.632218	1.20734	1.24238	7.42825	6.10518	6.20411	-2.73141	0.00716892	yes	u	chrNW_011500011.1	548098	548325	MSTRG.17422
XM_011013229.1	0	0	0	5.85743	4.33553	4.94735	-2.5861	0.00760655	yes	"="	chrNW_011500706.1	553	1565	MSTRG.24554	LOC105116063	yes	GO:0009416(response to light stimulus);GO:0009535(chloroplast thylakoid membrane);GO:0009768(photosynthesis, light harvesting in photosystem I);GO:0009941(chloroplast envelope);GO:0010287(plastoglobule);GO:0016168(chlorophyll binding);GO:0031409(pigment binding)	00196(Photosynthesis - antenna proteins)	K08912	NA	Chlorophyll a-b binding protein 2	MSTRG.3335.1	80.259	96.5557	81.3595	216.504	231.395	215.375	-1.40193	0.0275114	yes	u	chrNW_011499850.1	2462009	2462618	MSTRG.3335
XM_011045481.1	0.085257	0.073224	0.060177	41.4698	44.1448	41.1914	-5.31968	2.82668e-05	yes	"="	chrNW_011499969.1	181931	185225	MSTRG.15806	LOC105139145	yes	GO:0003677(DNA binding);GO:0003700(transcription factor activity, sequence-specific DNA binding);GO:0005634(nucleus);GO:0006355(regulation of transcription, DNA-templated);GO:0046872(metal ion binding)	NA	NA	NA	NA	MSTRG.1637.1	14.2386	19.808	22.2295	46.8629	60.6912	62.9025	-2.4292	0.0376363	yes	u	chrNW_011499847.1	4369	5716	MSTRG.1637
XM_011012408.1	14.1252	11.1525	12.694	0.220773	0.301557	0.269251	3.64438	0.00174351	yes	"="	chrNW_011500581.1	101932	106500	MSTRG.24189	LOC105115503	yes	GO:0005739(mitochondrion);GO:0008150(biological_process);GO:0009507(chloroplast)	03018(RNA degradation)	K14442	EC:3.6.4.13	putative pentatricopeptide repeat-containing protein At5g59900	MSTRG.17663.1	100.978	95.3868	99.8544	6.78983	5.4946	5.01514	3.74489	0.00309325	yes	u	chrNW_011500019.1	197388	197982	MSTRG.17663
XM_011005638.1	3.44362	3.41437	4.14608	11.6075	11.4281	10.4329	-1.85468	0.00122099	yes	"="	chrNW_011499847.1	5808956	5811232	MSTRG.2211	LOC105110559	yes	GO:0004722(protein serine/threonine phosphatase activity);GO:0005634(nucleus);GO:0006470(protein dephosphorylation);GO:0009536(plastid);GO:0009611(response to wounding);GO:0009620(response to fungus);GO:0009738(abscisic acid-activated signaling pathway);GO:0046872(metal ion binding);GO:0050832(defense response to fungus)	04075(Plant hormone signal transduction);04931(Insulin resistance)	K14497	EC:3.1.3.16	probable protein phosphatase 2C 8	MSTRG.16797.1	9.5768	8.67922	10.1774	34.4182	35.9519	37.0127	-1.92275	0.00454812	yes	i	chrNW_011499994.1	552096	552325	MSTRG.16797
XM_011037049.1	95.6991	20.5724	12.8283	24.6987	23.4327	27	5.05703	0.0403255	yes	"="	chrNW_011499904.1	166580	167783	MSTRG.11715	LOC105133185	yes	GO:0005737(cytoplasm);GO:0030001(metal ion transport);GO:0046914(transition metal ion binding);GO:0046916(cellular transition metal ion homeostasis)	03040(Spliceosome)	K12823	EC:3.6.4.13	DEAD-box ATP-dependent RNA helicase 40	MSTRG.3020.3	3.28153	1.11463	0	0.551951	0.539627	1.04924	4.18449	0.0011986	yes	u	chrNW_011499849.1	3312537	3318054	MSTRG.3020
XM_011005638.1	3.44362	3.41437	4.14608	11.6075	11.4281	10.4329	-1.85468	0.00122099	yes	"="	chrNW_011499847.1	5808956	5811232	MSTRG.2211	LOC105110559	yes	GO:0004722(protein serine/threonine phosphatase activity);GO:0005634(nucleus);GO:0006470(protein dephosphorylation);GO:0009536(plastid);GO:0009611(response to wounding);GO:0009620(response to fungus);GO:0009738(abscisic acid-activated signaling pathway);GO:0046872(metal ion binding);GO:0050832(defense response to fungus)	04075(Plant hormone signal transduction);04931(Insulin resistance)	K14497	EC:3.1.3.16	probable protein phosphatase 2C 8	MSTRG.26753.1	6.43376	4.44371	6.03022	0.024985	0	0.014397	2.7878	0.0133317	yes	x	chrNW_011502814.1	230	1640	MSTRG.26753
XM_011029173.1	0	0	0	10.3761	10.8814	11.9383	-3.48091	0.000402135	yes	"="	chrNW_011499873.1	659678	662084	MSTRG.7999	LOC105127763	yes	GO:0003674(molecular_function);GO:0005576(extracellular region);GO:0005773(vacuole);GO:0005774(vacuolar membrane);GO:0008150(biological_process);GO:0009505(plant-type cell wall)	NA	NA	NA	NA	MSTRG.4696.1	18.3004	28.0142	34.6492	85.4031	89.9857	86.753	-3.21287	0.00426329	yes	u	chrNW_011499855.1	1686946	1687515	MSTRG.4696
XM_011029173.1	0	0	0	10.3761	10.8814	11.9383	-3.48091	0.000402135	yes	"="	chrNW_011499873.1	659678	662084	MSTRG.7999	LOC105127763	yes	GO:0003674(molecular_function);GO:0005576(extracellular region);GO:0005773(vacuole);GO:0005774(vacuolar membrane);GO:0008150(biological_process);GO:0009505(plant-type cell wall)	NA	NA	NA	NA	MSTRG.19548.1	0	0	1.85549	4.26415	5.00376	5.0956	-4.63428	0.0271958	yes	x	chrNW_011500081.1	244727	245068	MSTRG.19548
XM_011038959.1	0	0	0	13.8316	18.6274	17.1341	-4.08014	0.00303061	yes	"="	chrNW_011499915.1	750425	751078	MSTRG.12649	LOC105134515	yes	GO:0003674(molecular_function);GO:0008150(biological_process);GO:0016021(integral component of membrane)	NA	NA	NA	NA	MSTRG.17663.1	100.978	95.3868	99.8544	6.78983	5.4946	5.01514	3.74489	0.00309325	yes	u	chrNW_011500019.1	197388	197982	MSTRG.17663
XM_011007352.1	0	0	0	15.9866	14.5847	14.7507	-4.03601	0.000110551	yes	"="	chrNW_011500201.1	47759	49795	MSTRG.21650	LOC105111882	yes	GO:0000166(nucleotide binding);GO:0005737(cytoplasm);GO:0005834(heterotrimeric G-protein complex);GO:0008150(biological_process)	00565(Ether lipid metabolism)	K16794	NA	myosin heavy chain kinase B-like	MSTRG.20637.1	4.55253	5.60679	4.8908	0.755247	1.20646	1.05927	1.49711	0.0488437	yes	u	chrNW_011500132.1	69628	70951	MSTRG.20637
XM_011007226.1	57.7929	55.3715	54.1683	0	0	0	5.98173	8.33941e-07	yes	"="	chrNW_011499909.1	532644	540087	MSTRG.12105	LOC105133742	yes	GO:0003674(molecular_function);GO:0005634(nucleus);GO:0005886(plasma membrane);GO:0008150(biological_process)	NA	NA	NA	NA	MSTRG.4696.1	18.3004	28.0142	34.6492	85.4031	89.9857	86.753	-3.21287	0.00426329	yes	u	chrNW_011499855.1	1686946	1687515	MSTRG.4696
XM_011007226.1	57.7929	55.3715	54.1683	0	0	0	5.98173	8.33941e-07	yes	"="	chrNW_011500195.1	199554	202279	MSTRG.21576	LOC105111775	yes	GO:0005739(mitochondrion);GO:0005743(mitochondrial inner membrane);GO:0009409(response to cold);GO:0009916(alternative oxidase activity);GO:0016021(integral component of membrane);GO:0031930(mitochondria-nucleus signaling pathway);GO:0045333(cellular respiration);GO:0046872(metal ion binding);GO:0055114(oxidation-reduction process);GO:0070469(respiratory chain)	00970(Aminoacyl-tRNA biosynthesis)	K01868	EC:6.1.1.3	threonyl-tRNA synthetase	MSTRG.3335.1	80.259	96.5557	81.3595	216.504	231.395	215.375	-1.40193	0.0275114	yes	u	chrNW_011499850.1	2462009	2462618	MSTRG.3335
XM_011030141.1	50.4385	51.3996	37.526	39.5363	37.0361	39.9258	1.03141	0.0410517	yes	"="	chrNW_011499876.1	1388586	1391375	MSTRG.8498	LOC105128457	yes	GO:0003677(DNA binding);GO:0003700(transcription factor activity, sequence-specific DNA binding);GO:0005634(nucleus);GO:0006351(transcription, DNA-templated);GO:0006355(regulation of transcription, DNA-templated);GO:0007275(multicellular organism development)	00561(Glycerolipid metabolism)	K01054	EC:3.1.1.23	uncharacterized LOC106399005	MSTRG.4123.1	2.74905	2.1559	0	0.016508	0	0	4.52152	0.0249604	yes	i	chrNW_011499853.1	1395929	1396959	MSTRG.4123
XM_011045814.1	0.146954	0.052571	8.50968	7.63006	7.49092	7.55933	-7.34935	0.0468411	yes	"="	chrNW_011499847.1	573979	577606	MSTRG.1706	LOC105139400	yes	GO:0003924(GTPase activity);GO:0005622(intracellular);GO:0006412(translation);GO:0042256(mature ribosome assembly)	03008(Ribosome biogenesis in eukaryotes)	K14536	EC:3.6.5.-	translation elongation factor	MSTRG.25118.1	8.62765	9.96726	0	0.231173	0	0.163476	7.95222	0.0467779	yes	u	chrNW_011500942.1	46669	49108	MSTRG.25118
XM_011020422.1	3.54732	1.9576	0.184079	0.339526	0.087581	0.221849	4.44594	0.0132129	yes	"="	chrNW_011499852.1	47199	51053	MSTRG.3751	LOC105121692	yes	GO:0004672(protein kinase activity);GO:0005524(ATP binding);GO:0005886(plasma membrane);GO:0006468(protein phosphorylation);GO:0016301(kinase activity)	04626(Plant-pathogen interaction)	K13430	EC:2.7.11.1	serine/threonine-protein kinase PBS1	MSTRG.26517.1	5.61712	3.93168	0	0	0	0	6.45545	0.0219606	yes	x	chrNW_011502319.1	514	854	MSTRG.26517
XM_011013229.1	0	0	0	5.85743	4.33553	4.94735	-2.5861	0.00760655	yes	"="	chrNW_011500706.1	553	1565	MSTRG.24554	LOC105116063	yes	GO:0009416(response to light stimulus);GO:0009535(chloroplast thylakoid membrane);GO:0009768(photosynthesis, light harvesting in photosystem I);GO:0009941(chloroplast envelope);GO:0010287(plastoglobule);GO:0016168(chlorophyll binding);GO:0031409(pigment binding)	00196(Photosynthesis - antenna proteins)	K08912	NA	Chlorophyll a-b binding protein 2	MSTRG.4764.1	7.66514	8.93632	8.45758	0.230658	0.698573	0.825864	2.60173	0.0346454	yes	i	chrNW_011499855.1	2458304	2458609	MSTRG.4764
XM_011031886.1	2.09099	1.84748	2.60958	4.76453	4.05689	4.43137	-1.16742	0.0499817	yes	"="	chrNW_011499882.1	558628	561676	MSTRG.9256	LOC105129701	yes	GO:0000139(Golgi membrane);GO:0003824(catalytic activity);GO:0005794(Golgi apparatus);GO:0008378(galactosyltransferase activity);GO:0009969(xyloglucan biosynthetic process);GO:0016020(membrane);GO:0016021(integral component of membrane)	NA	NA	NA	NA	MSTRG.73.1	1.06693	1.01944	1.67281	3.86719	3.2904	2.79067	-1.792	0.0175314	yes	x	chrNC_024747.1	81468	81752	MSTRG.73
XM_011003601.1	20.2171	17.7458	15.0659	6.46492	4.14706	6.37053	2.40074	0.0273582	yes	"="	chrNW_011500087.1	309930	321021	MSTRG.19707	LOC105109026	yes	GO:0005737(cytoplasm);GO:0006537(glutamate biosynthetic process);GO:0015930(glutamate synthase activity);GO:0019676(ammonia assimilation cycle)	01230(Biosynthesis of amino acids);00910(Nitrogen metabolism);00250(Alanine, aspartate and glutamate metabolism)	K00264	EC:1.4.1.13 1.4.1.14	NADH-dependent glutamate synthase family protein	MSTRG.18251.1	11.5717	11.2026	10.7521	1.43362	1.26532	1.32899	2.54199	0.000246381	yes	u	chrNW_011500035.1	277536	280901	MSTRG.18251
XM_011010228.1	10.1188	11.6097	11.5546	39.027	36.8508	39.4752	-1.94892	0.00262081	yes	"="	chrNW_011500344.1	170627	178323	MSTRG.23064	LOC105113876	yes	GO:0004702(receptor signaling protein serine/threonine kinase activity);GO:0005737(cytoplasm)	04626(Plant-pathogen interaction)	K05391	NA	Cyclic nucleotide-gated ion channel	MSTRG.22023.1	1.80951	1.84177	2.2174	0.082803	0.071427	0.082123	1.11273	0.00306593	yes	u	chrNW_011500230.1	95513	96235	MSTRG.22023
XM_011023813.1	11.2295	11.3358	11.3924	27.1163	25.5647	25.4465	-1.19624	0.00142875	yes	"="	chrNW_011499845.1	5449910	5452163	MSTRG.643	LOC105123992	yes	GO:0003700(transcription factor activity, sequence-specific DNA binding);GO:0005634(nucleus);GO:0006355(regulation of transcription, DNA-templated);GO:0008270(zinc ion binding);GO:0016020(membrane)	04712(Circadian rhythm - plant)	K12135	NA	zinc finger protein CONSTANS	MSTRG.21947.1	1.16417	1.16862	1.22785	3.53545	2.99858	3.26027	-1.02499	0.0152117	yes	u	chrNW_011500221.1	249556	249820	MSTRG.21947
XM_011024523.1	4.20455	4.4682	4.57039	10.0928	11.3694	11.8001	-1.23604	0.0175362	yes	"="	chrNW_011499860.1	765848	772398	MSTRG.5747	LOC105124489	yes	GO:0003824(catalytic activity);GO:0005737(cytoplasm);GO:0019898(extrinsic component of membrane)	NA	NA	NA	NA	MSTRG.17663.1	100.978	95.3868	99.8544	6.78983	5.4946	5.01514	3.74489	0.00309325	yes	u	chrNW_011500019.1	197388	197982	MSTRG.17663
XM_011027470.1	3.11446	2.99412	3.9016	6.17019	6.4362	6.20033	-1.22204	0.0112052	yes	"="	chrNW_011499868.1	924609	927141	MSTRG.7191	LOC105126571	yes	GO:0003700(transcription factor activity, sequence-specific DNA binding);GO:0005634(nucleus);GO:0006355(regulation of transcription, DNA-templated);GO:0043565(sequence-specific DNA binding)	04075(Plant hormone signal transduction)	K14494	NA	hypothetical protein	MSTRG.5613.1	0.507948	0.365077	0.668635	2.99664	3.25772	3.44488	-1.6904	0.0158446	yes	u	chrNW_011499859.1	1365569	1366855	MSTRG.5613
XM_011044889.1	2.86808	2.46433	2.63911	11.0968	14.3134	11.2218	-1.8431	0.0279799	yes	"="	chrNW_011499961.1	488987	491172	MSTRG.15478	LOC105138720	yes	GO:0009416(response to light stimulus);GO:0009813(flavonoid biosynthetic process);GO:0045486(naringenin 3-dioxygenase activity)	00941(Flavonoid biosynthesis)	K00475	EC:1.14.11.9	hypothetical protein	MSTRG.16797.1	9.5768	8.67922	10.1774	34.4182	35.9519	37.0127	-1.92275	0.00454812	yes	i	chrNW_011499994.1	552096	552325	MSTRG.16797
XM_011048519.1	116.65	113.482	106.598	57.1248	67.2496	60.4769	1.04175	0.03278	yes	"="	chrNW_011500009.1	237424	239554	MSTRG.17326	LOC105141338	yes	GO:0003735(structural constituent of ribosome);GO:0006412(translation);GO:0022627(cytosolic small ribosomal subunit)	03010(Ribosome)	K02987	NA	hypothetical protein	MSTRG.21947.1	1.16417	1.16862	1.22785	3.53545	2.99858	3.26027	-1.02499	0.0152117	yes	u	chrNW_011500221.1	249556	249820	MSTRG.21947
XM_011002795.1	2.43366	3.43502	3.29991	0	0	0	1.48294	0.01751	yes	"="	chrNW_011500071.1	309842	310800	MSTRG.19306	LOC105108473	yes	GO:0003674(molecular_function);GO:0005634(nucleus)	NA	NA	NA	NA	MSTRG.5613.1	0.507948	0.365077	0.668635	2.99664	3.25772	3.44488	-1.6904	0.0158446	yes	u	chrNW_011499859.1	1365569	1366855	MSTRG.5613
105111594	59.6228	58.5997	58.1513	19.392	16.0916	18.5884	1.78105	0.00855119	yes	"="	chrNW_011500185.1	105080	107133	MSTRG.21456	LOC105111594	yes	NA	NA	NA	NA	NA	MSTRG.21836.2	0	0	0	2.22984	3.27522	2.57801	-1.93835	0.023234	yes	x	chrNW_011500213.1	150794	151336	MSTRG.21836
XM_011032302.1	12.2723	14.5917	0	0	0	4.6653	10.2122	0.0369132	yes	"="	chrNW_011499884.1	1042847	1045548	MSTRG.9538	LOC105130000	yes	GO:0005634(nucleus);GO:0006633(fatty acid biosynthetic process);GO:0009409(response to cold);GO:0009416(response to light stimulus);GO:0009922(fatty acid elongase activity);GO:0016021(integral component of membrane)	00062(Fatty acid elongation)	K15397	EC:2.3.1.199	hypothetical protein	MSTRG.25118.1	8.62765	9.96726	0	0.231173	0	0.163476	7.95222	0.0467779	yes	u	chrNW_011500942.1	46669	49108	MSTRG.25118
XM_011011907.1	1.13507	1.23472	1.19327	7.45145	8.38632	8.19557	-2.0761	0.00166287	yes	"="	chrNW_011500511.1	28828	29415	MSTRG.23905	LOC105115115	yes	GO:0003674(molecular_function);GO:0008150(biological_process);GO:0009507(chloroplast);GO:0016021(integral component of membrane)	NA	NA	NA	NA	MSTRG.20656.5	2.86066	3.43424	3.4002	0	0	0	1.7694	0.00169299	yes	j	chrNW_011500132.1	240096	247401	MSTRG.20656
XM_011011907.1	1.13507	1.23472	1.19327	7.45145	8.38632	8.19557	-2.0761	0.00166287	yes	"="	chrNW_011500511.1	28828	29415	MSTRG.23905	LOC105115115	yes	GO:0003674(molecular_function);GO:0008150(biological_process);GO:0009507(chloroplast);GO:0016021(integral component of membrane)	NA	NA	NA	NA	MSTRG.20656.1	7.11851	9.21579	6.81352	0	0	0	3.25382	0.00563335	yes	o	chrNW_011500132.1	240096	247487	MSTRG.20656
XM_011011907.1	1.13507	1.23472	1.19327	7.45145	8.38632	8.19557	-2.0761	0.00166287	yes	"="	chrNW_011500511.1	28828	29415	MSTRG.23905	LOC105115115	yes	GO:0003674(molecular_function);GO:0008150(biological_process);GO:0009507(chloroplast);GO:0016021(integral component of membrane)	NA	NA	NA	NA	MSTRG.20656.11	2.67606	2.61673	1.91921	0	0	0	2.34616	0.00145935	yes	o	chrNW_011500132.1	240098	247475	MSTRG.20656
XM_011011907.1	1.13507	1.23472	1.19327	7.45145	8.38632	8.19557	-2.0761	0.00166287	yes	"="	chrNW_011500511.1	28828	29415	MSTRG.23905	LOC105115115	yes	GO:0003674(molecular_function);GO:0008150(biological_process);GO:0009507(chloroplast);GO:0016021(integral component of membrane)	NA	NA	NA	NA	MSTRG.20656.9	13.0052	13.0169	11.9406	0	0	0.000724	3.97309	1.7727e-05	yes	o	chrNW_011500132.1	240098	247487	MSTRG.20656
XM_011013849.1	23.4763	21.1091	20.8944	82.0467	92.0436	91.6858	-1.65929	0.00440026	yes	"="	chrNW_011500816.1	83885	85464	MSTRG.24854	LOC105116467	yes	GO:0004190(aspartic-type endopeptidase activity);GO:0006508(proteolysis);GO:0030163(protein catabolic process)	NA	NA	NA	NA	MSTRG.3335.1	80.259	96.5557	81.3595	216.504	231.395	215.375	-1.40193	0.0275114	yes	u	chrNW_011499850.1	2462009	2462618	MSTRG.3335
XM_011046653.1	5.19926	4.27628	4.34505	0.107096	0.111271	0.084493	2.66983	0.00107365	yes	"="	chrNW_011499984.1	125324	150324	MSTRG.16383	LOC105139996	yes	GO:0004672(protein kinase activity);GO:0004674(protein serine/threonine kinase activity);GO:0005524(ATP binding);GO:0005886(plasma membrane);GO:0006468(protein phosphorylation);GO:0016021(integral component of membrane)	04626(Plant-pathogen interaction)	K13420	EC:2.7.11.1	LRR receptor-like serine/threonine-protein kinase EFR	MSTRG.21859.1	9.74514	8.0131	9.59411	3.66358	3.43913	3.84716	1.19268	0.0389948	yes	x	chrNW_011500214.1	193857	195907	MSTRG.21859
XR_840620.1	10.6708	11.3767	10.7971	0	0	0	3.56159	4.76926e-05	yes	"="	chrNW_011500942.1	54596	63345	MSTRG.25119	LOC105116870	yes	NA	NA	NA	NA	NA	MSTRG.17663.1	100.978	95.3868	99.8544	6.78983	5.4946	5.01514	3.74489	0.00309325	yes	u	chrNW_011500019.1	197388	197982	MSTRG.17663
XM_011017711.1	2.32584	3.51627	3.25734	19.2526	18.7705	17.6123	-2.93796	0.00400098	yes	"="	chrNW_011502927.1	771	3981	MSTRG.26797	LOC105119563	yes	GO:0003700(transcription factor activity, sequence-specific DNA binding);GO:0005634(nucleus);GO:0006355(regulation of transcription, DNA-templated);GO:0043565(sequence-specific DNA binding)	04075(Plant hormone signal transduction)	K14494	NA	DELLA protein RGL1-like	MSTRG.24332.1	2.1927	2.36783	1.89675	0	0	0	1.91241	0.00199254	yes	u	chrNW_011500624.1	23280	24577	MSTRG.24332
XM_011018398.1	12.6688	11.0644	10.4458	0	0	0	4.05832	7.06862e-05	yes	"="	chrNW_011505325.1	402	1239	MSTRG.27121	LOC105120210	yes	GO:0003674(molecular_function);GO:0008150(biological_process);GO:0009507(chloroplast);GO:0009570(chloroplast stroma)	NA	NA	NA	NA	MSTRG.20656.2	7.86653	7.12033	9.00561	0	0	0	2.83876	0.00184806	yes	j	chrNW_011500132.1	240096	242615	MSTRG.20656
XM_011018398.1	12.6688	11.0644	10.4458	0	0	0	4.05832	7.06862e-05	yes	"="	chrNW_011505325.1	402	1239	MSTRG.27121	LOC105120210	yes	GO:0003674(molecular_function);GO:0008150(biological_process);GO:0009507(chloroplast);GO:0009570(chloroplast stroma)	NA	NA	NA	NA	MSTRG.20656.5	2.86066	3.43424	3.4002	0	0	0	1.7694	0.00169299	yes	j	chrNW_011500132.1	240096	247401	MSTRG.20656
XM_011018398.1	12.6688	11.0644	10.4458	0	0	0	4.05832	7.06862e-05	yes	"="	chrNW_011505325.1	402	1239	MSTRG.27121	LOC105120210	yes	GO:0003674(molecular_function);GO:0008150(biological_process);GO:0009507(chloroplast);GO:0009570(chloroplast stroma)	NA	NA	NA	NA	MSTRG.20656.1	7.11851	9.21579	6.81352	0	0	0	3.25382	0.00563335	yes	o	chrNW_011500132.1	240096	247487	MSTRG.20656
XM_011018398.1	12.6688	11.0644	10.4458	0	0	0	4.05832	7.06862e-05	yes	"="	chrNW_011505325.1	402	1239	MSTRG.27121	LOC105120210	yes	GO:0003674(molecular_function);GO:0008150(biological_process);GO:0009507(chloroplast);GO:0009570(chloroplast stroma)	NA	NA	NA	NA	MSTRG.20656.7	3.3172	2.68633	3.22965	0	0	0	2.04742	0.00496034	yes	j	chrNW_011500132.1	240097	242589	MSTRG.20656
XM_011018398.1	12.6688	11.0644	10.4458	0	0	0	4.05832	7.06862e-05	yes	"="	chrNW_011505325.1	402	1239	MSTRG.27121	LOC105120210	yes	GO:0003674(molecular_function);GO:0008150(biological_process);GO:0009507(chloroplast);GO:0009570(chloroplast stroma)	NA	NA	NA	NA	MSTRG.20656.6	3.28496	2.78412	1.85209	0	0	0	2.862	0.00146679	yes	o	chrNW_011500132.1	240097	247402	MSTRG.20656
XM_011018398.1	12.6688	11.0644	10.4458	0	0	0	4.05832	7.06862e-05	yes	"="	chrNW_011505325.1	402	1239	MSTRG.27121	LOC105120210	yes	GO:0003674(molecular_function);GO:0008150(biological_process);GO:0009507(chloroplast);GO:0009570(chloroplast stroma)	NA	NA	NA	NA	MSTRG.20656.11	2.67606	2.61673	1.91921	0	0	0	2.34616	0.00145935	yes	o	chrNW_011500132.1	240098	247475	MSTRG.20656
XM_011018398.1	12.6688	11.0644	10.4458	0	0	0	4.05832	7.06862e-05	yes	"="	chrNW_011505325.1	402	1239	MSTRG.27121	LOC105120210	yes	GO:0003674(molecular_function);GO:0008150(biological_process);GO:0009507(chloroplast);GO:0009570(chloroplast stroma)	NA	NA	NA	NA	MSTRG.20656.9	13.0052	13.0169	11.9406	0	0	0.000724	3.97309	1.7727e-05	yes	o	chrNW_011500132.1	240098	247487	MSTRG.20656
XM_011035904.1	1.4223	0.998694	1.30012	6.98437	7.60122	7.51939	-1.78506	0.0129278	yes	"="	chrNW_011499845.1	1128154	1134800	MSTRG.245	LOC105132338	yes	GO:0005768(endosome);GO:0005774(vacuolar membrane);GO:0005802(trans-Golgi network);GO:0008757(S-adenosylmethionine-dependent methyltransferase activity);GO:0032259(methylation)	NA	NA	NA	NA	MSTRG.17422.1	0.632218	1.20734	1.24238	7.42825	6.10518	6.20411	-2.73141	0.00716892	yes	u	chrNW_011500011.1	548098	548325	MSTRG.17422
XM_011024276.1	0	0	0	6.03799	6.67369	4.68674	-3.03296	0.00721726	yes	"="	chrNW_011499859.1	1665843	1666607	MSTRG.5644	LOC105124311	yes	GO:0009699(phenylpropanoid biosynthetic process);GO:0042349(guiding stereospecific synthesis activity)	NA	NA	NA	NA	MSTRG.21947.1	1.16417	1.16862	1.22785	3.53545	2.99858	3.26027	-1.02499	0.0152117	yes	u	chrNW_011500221.1	249556	249820	MSTRG.21947
XM_011025974.1	5.6171	4.12313	5.09271	0.225039	0.344906	0.539129	2.46459	0.0172039	yes	"="	chrNW_011499863.1	1742679	1746053	MSTRG.6468	LOC105125502	yes	GO:0003674(molecular_function);GO:0005634(nucleus);GO:0008150(biological_process)	00562(Inositol phosphate metabolism);04070(Phosphatidylinositol signaling system)	K18081	EC:3.1.3.64 3.1.3.95	phosphatidylinositol-3-phosphatase myotubularin-2-like	MSTRG.11366.1	1.49273	1.62468	1.81065	3.78285	3.54764	3.31781	-1.15925	0.00181609	yes	i	chrNW_011499900.1	681507	683466	MSTRG.11366
XM_011027470.1	3.11446	2.99412	3.9016	6.17019	6.4362	6.20033	-1.22204	0.0112052	yes	"="	chrNW_011499868.1	924609	927141	MSTRG.7191	LOC105126571	yes	GO:0003700(transcription factor activity, sequence-specific DNA binding);GO:0005634(nucleus);GO:0006355(regulation of transcription, DNA-templated);GO:0043565(sequence-specific DNA binding)	04075(Plant hormone signal transduction)	K14494	NA	hypothetical protein	MSTRG.23989.1	2.62905	3.67599	3.26794	0.166587	0.156462	0.072794	1.43033	0.0243549	yes	u	chrNW_011500530.1	96890	99040	MSTRG.23989
XM_011014345.1	54.5786	53.355	53.5366	26.0265	24.3061	24.2726	1.09761	0.00334055	yes	"="	chrNW_011500932.1	64397	70464	MSTRG.25100	LOC105116849	yes	GO:0004970(ionotropic glutamate receptor activity);GO:0005217(intracellular ligand-gated ion channel activity);GO:0006874(cellular calcium ion homeostasis);GO:0009416(response to light stimulus);GO:0016021(integral component of membrane)	NA	NA	NA	NA	MSTRG.3331.1	6997.75	9894.21	9124.42	661.368	777.267	785.458	3.0043	0.0133542	yes	i	chrNW_011499850.1	2436286	2436590	MSTRG.3331
XM_011018398.1	12.6688	11.0644	10.4458	0	0	0	4.05832	7.06862e-05	yes	"="	chrNW_011505325.1	402	1239	MSTRG.27121	LOC105120210	yes	GO:0003674(molecular_function);GO:0008150(biological_process);GO:0009507(chloroplast);GO:0009570(chloroplast stroma)	NA	NA	NA	NA	MSTRG.20656.8	2.99473	3.5739	2.13021	0	0	0	2.59485	0.0118049	yes	j	chrNW_011500132.1	240097	242588	MSTRG.20656
105134406	0.407563	0.321607	0.182742	6.31013	6.13794	5.7148	-2.08034	0.00276222	yes	"="	chrNW_011499914.1	873034	882451	MSTRG.12575	LOC105134406	yes	NA	NA	NA	NA	NA	MSTRG.26727.1	1.27834	1.03397	1.34065	4.22645	3.95167	3.25922	-1.38894	0.035178	yes	u	chrNW_011502757.1	6519	7442	MSTRG.26727
XM_011001549.1	12.4066	8.83341	7.51083	7.30597	8.65343	8.4371	1.33786	0.0350564	yes	"="	chrNW_011500048.1	427171	430217	MSTRG.18659	LOC105107575	yes	GO:0004842(ubiquitin-protein transferase activity);GO:0005634(nucleus);GO:0006511(ubiquitin-dependent protein catabolic process);GO:0010286(heat acclimation);GO:0051603(proteolysis involved in cellular protein catabolic process);GO:1901332(negative regulation of lateral root development)	04120(Ubiquitin mediated proteolysis)	K03875	NA	F-box family protein	MSTRG.3020.3	3.28153	1.11463	0	0.551951	0.539627	1.04924	4.18449	0.0011986	yes	u	chrNW_011499849.1	3312537	3318054	MSTRG.3020
XM_011010050.1	0.430809	0.370815	0.659263	2.26763	2.5621	3.03945	-1.49913	0.0443628	yes	"="	chrNW_011500334.1	2568	9544	MSTRG.22976	LOC105113751	yes	GO:0004518(nuclease activity);GO:0005515(protein binding);GO:0005634(nucleus);GO:0005847(mRNA cleavage and polyadenylation specificity factor complex);GO:0006378(mRNA polyadenylation);GO:0006397(mRNA processing)	03015(mRNA surveillance pathway)	K14403	EC:3.1.27.-	hypothetical protein	MSTRG.24271.1	4.71079	5.09133	3.66069	1.74732	1.59794	1.56767	1.5426	0.0217314	yes	u	chrNW_011500605.1	69618	70660	MSTRG.24271
XM_011018580.1	93.8471	80.8414	79.5115	48.5207	43.557	46.354	1.26912	0.0109537	yes	"="	chrNW_011499849.1	724251	726363	MSTRG.2818	LOC105120406	yes	GO:0009507(chloroplast)	04070(Phosphatidylinositol signaling system);04626(Plant-pathogen interaction)	K02183	NA	hypothetical protein	MSTRG.18251.1	11.5717	11.2026	10.7521	1.43362	1.26532	1.32899	2.54199	0.000246381	yes	u	chrNW_011500035.1	277536	280901	MSTRG.18251
XM_011028838.1	32.9949	31.5532	28.0647	98.5142	99.7439	97.7966	-1.27059	0.00199755	yes	"="	chrNW_011499872.1	690641	692449	MSTRG.7830	LOC105127506	yes	GO:0003735(structural constituent of ribosome)	03010(Ribosome)	K02957	NA	hypothetical protein	MSTRG.17663.1	100.978	95.3868	99.8544	6.78983	5.4946	5.01514	3.74489	0.00309325	yes	u	chrNW_011500019.1	197388	197982	MSTRG.17663
XM_011031589.1	3.85747	3.5465	3.33651	0.686849	0.837595	1.19957	1.7776	0.0153241	yes	"="	chrNW_011499881.1	1664549	1666982	MSTRG.9205	LOC105129495	yes	GO:0003700(transcription factor activity, sequence-specific DNA binding);GO:0005515(protein binding);GO:0005634(nucleus);GO:0006351(transcription, DNA-templated);GO:0009733(response to auxin);GO:0009734(auxin-activated signaling pathway);GO:0010102(lateral root morphogenesis);GO:0045892(negative regulation of transcription, DNA-templated)	04075(Plant hormone signal transduction)	K14484	NA	aux/IAA family protein	MSTRG.6124.1	4.4162	4.07859	5.18904	8.30677	7.72351	7.30915	-1.0959	0.0244654	yes	i	chrNW_011499862.1	597228	598882	MSTRG.6124
XM_011038072.1	0	0	0	10.371	9.0486	8.22031	-3.49365	0.00171511	yes	"="	chrNW_011499910.1	662620	668859	MSTRG.12191	LOC105133909	yes	GO:0003677(DNA binding);GO:0003700(transcription factor activity, sequence-specific DNA binding);GO:0005515(protein binding);GO:0005634(nucleus);GO:0005681(spliceosomal complex);GO:0006281(DNA repair);GO:0006351(transcription, DNA-templated);GO:0006355(regulation of transcription, DNA-templated);GO:0006397(mRNA processing);GO:0007049(cell cycle);GO:0008380(RNA splicing);GO:0009507(chloroplast);GO…	03040(Spliceosome)	K12860	NA	hypothetical protein	MSTRG.21859.1	9.74514	8.0131	9.59411	3.66358	3.43913	3.84716	1.19268	0.0389948	yes	x	chrNW_011500214.1	193857	195907	MSTRG.21859
XM_011042378.1	1.0315	1.23906	1.02468	6.38805	6.54256	5.56204	-1.88207	0.00770589	yes	"="	chrNW_011499940.1	134908	137481	MSTRG.14218	LOC105136877	yes	GO:0009507(chloroplast)	04070(Phosphatidylinositol signaling system);04626(Plant-pathogen interaction)	K02183	NA	family of serine hydrolases 3-like	MSTRG.4696.1	18.3004	28.0142	34.6492	85.4031	89.9857	86.753	-3.21287	0.00426329	yes	u	chrNW_011499855.1	1686946	1687515	MSTRG.4696
XM_011006450.1	8.55685	9.5902	9.23115	17.7596	18.2286	18.9131	-1.03867	0.0105177	yes	"="	chrNW_011500160.1	160531	164620	MSTRG.21166	LOC105111166	yes	GO:0000062(fatty-acyl-CoA binding);GO:0003995(acyl-CoA dehydrogenase activity);GO:0005777(peroxisome);GO:0009055(electron carrier activity);GO:0033539(fatty acid beta-oxidation using acyl-CoA dehydrogenase);GO:0050660(flavin adenine dinucleotide binding);GO:0052890(oxidoreductase activity, acting on the CH-CH group of donors, with a flavin as acceptor);GO:0055088(lipid homeostasis)	01212(Fatty acid metabolism);00071(Fatty acid degradation);00592(alpha-Linolenic acid metabolism);01040(Biosynthesis of unsaturated fatty acids);04146(Peroxisome)	K00232	EC:1.3.3.6	hypothetical protein	MSTRG.4696.1	18.3004	28.0142	34.6492	85.4031	89.9857	86.753	-3.21287	0.00426329	yes	u	chrNW_011499855.1	1686946	1687515	MSTRG.4696
XM_011009942.1	7.52124	5.64857	7.23578	1.55912	1.20171	1.25638	1.73224	0.0406923	yes	"="	chrNW_011500327.1	178268	182792	MSTRG.22921	LOC105113672	yes	NA	NA	NA	NA	NA	MSTRG.5613.1	0.507948	0.365077	0.668635	2.99664	3.25772	3.44488	-1.6904	0.0158446	yes	u	chrNW_011499859.1	1365569	1366855	MSTRG.5613
XM_011030720.1	137.864	133.901	132.247	0	0	0	7.18402	1.59307e-07	yes	"="	chrNW_011499878.1	1536632	1537317	MSTRG.8782	LOC105128875	yes	GO:0003755(peptidyl-prolyl cis-trans isomerase activity)	03040(Spliceosome)	K09567	EC:5.2.1.8	cyclophilin (ISS)	MSTRG.20656.1	7.11851	9.21579	6.81352	0	0	0	3.25382	0.00563335	yes	o	chrNW_011500132.1	240096	247487	MSTRG.20656
XM_011030720.1	137.864	133.901	132.247	0	0	0	7.18402	1.59307e-07	yes	"="	chrNW_011499878.1	1536632	1537317	MSTRG.8782	LOC105128875	yes	GO:0003755(peptidyl-prolyl cis-trans isomerase activity)	03040(Spliceosome)	K09567	EC:5.2.1.8	cyclophilin (ISS)	MSTRG.20656.11	2.67606	2.61673	1.91921	0	0	0	2.34616	0.00145935	yes	o	chrNW_011500132.1	240098	247475	MSTRG.20656
XM_011030720.1	137.864	133.901	132.247	0	0	0	7.18402	1.59307e-07	yes	"="	chrNW_011499878.1	1536632	1537317	MSTRG.8782	LOC105128875	yes	GO:0003755(peptidyl-prolyl cis-trans isomerase activity)	03040(Spliceosome)	K09567	EC:5.2.1.8	cyclophilin (ISS)	MSTRG.20656.9	13.0052	13.0169	11.9406	0	0	0.000724	3.97309	1.7727e-05	yes	o	chrNW_011500132.1	240098	247487	MSTRG.20656
XM_011033844.1	0	0	0	34.5372	34.9379	31.5151	-5.21494	6.84226e-05	yes	"="	chrNW_011499890.1	795466	796733	MSTRG.10286	LOC105131071	yes	GO:0003674(molecular_function);GO:0005575(cellular_component);GO:0008150(biological_process)	04144(Endocytosis)	K05747	NA	formin-like protein 20	MSTRG.5613.1	0.507948	0.365077	0.668635	2.99664	3.25772	3.44488	-1.6904	0.0158446	yes	u	chrNW_011499859.1	1365569	1366855	MSTRG.5613
XM_011017670.1	0.26157	0.028615	1.12319	4.15285	4.53379	4.2826	-3.3109	0.0305403	yes	"="	chrNW_011502874.1	2965	5527	MSTRG.26779	LOC105119527	yes	GO:0003700(transcription factor activity, sequence-specific DNA binding);GO:0005634(nucleus);GO:0006355(regulation of transcription, DNA-templated);GO:0043565(sequence-specific DNA binding)	04075(Plant hormone signal transduction)	K14494	NA	hypothetical protein	MSTRG.19548.1	0	0	1.85549	4.26415	5.00376	5.0956	-4.63428	0.0271958	yes	x	chrNW_011500081.1	244727	245068	MSTRG.19548
XM_011019782.1	0.549985	2.0654	1.72735	9.8871	9.4038	9.0359	-3.52932	0.0232986	yes	"="	chrNW_011499850.1	3479942	3481389	MSTRG.3423	LOC105121222	yes	GO:0005829(cytosol);GO:0008233(peptidase activity);GO:0019760(glucosinolate metabolic process)	NA	NA	NA	NA	MSTRG.24332.1	2.1927	2.36783	1.89675	0	0	0	1.91241	0.00199254	yes	u	chrNW_011500624.1	23280	24577	MSTRG.24332
XM_011031675.1	5.11308	4.99954	5.40621	0.125264	0.599289	0.579759	2.1444	0.045066	yes	"="	chrNW_011499882.1	413223	415276	MSTRG.9242	LOC105129560	yes	GO:0004034(aldose 1-epimerase activity);GO:0005737(cytoplasm);GO:0006012(galactose metabolic process);GO:0019318(hexose metabolic process);GO:0030246(carbohydrate binding)	00010(Glycolysis / Gluconeogenesis);00052(Galactose metabolism)	K01785	EC:5.1.3.3	aldose 1-epimerase family protein	MSTRG.16797.1	9.5768	8.67922	10.1774	34.4182	35.9519	37.0127	-1.92275	0.00454812	yes	i	chrNW_011499994.1	552096	552325	MSTRG.16797
XR_840601.1	0	2.3095	4.1318	13.9235	10.8324	12.8588	-6.28878	0.0194295	yes	"="	chrNW_011500913.1	44668	54814	MSTRG.25064	LOC105116807	yes	NA	NA	NA	NA	NA	MSTRG.20656.7	3.3172	2.68633	3.22965	0	0	0	2.04742	0.00496034	yes	j	chrNW_011500132.1	240097	242589	MSTRG.20656
XR_840601.1	0	2.3095	4.1318	13.9235	10.8324	12.8588	-6.28878	0.0194295	yes	"="	chrNW_011500913.1	44668	54814	MSTRG.25064	LOC105116807	yes	NA	NA	NA	NA	NA	MSTRG.20656.6	3.28496	2.78412	1.85209	0	0	0	2.862	0.00146679	yes	o	chrNW_011500132.1	240097	247402	MSTRG.20656
XR_840601.1	0	2.3095	4.1318	13.9235	10.8324	12.8588	-6.28878	0.0194295	yes	"="	chrNW_011500913.1	44668	54814	MSTRG.25064	LOC105116807	yes	NA	NA	NA	NA	NA	MSTRG.20656.11	2.67606	2.61673	1.91921	0	0	0	2.34616	0.00145935	yes	o	chrNW_011500132.1	240098	247475	MSTRG.20656
XR_840601.1	0	2.3095	4.1318	13.9235	10.8324	12.8588	-6.28878	0.0194295	yes	"="	chrNW_011500913.1	44668	54814	MSTRG.25064	LOC105116807	yes	NA	NA	NA	NA	NA	MSTRG.20656.9	13.0052	13.0169	11.9406	0	0	0.000724	3.97309	1.7727e-05	yes	o	chrNW_011500132.1	240098	247487	MSTRG.20656
XM_011020172.1	20.6819	20.1026	19.0958	9.15762	9.33519	9.28363	1.2219	0.00014485	yes	"="	chrNW_011499851.1	1689049	1693861	MSTRG.3611	LOC105121510	yes	GO:0000139(Golgi membrane);GO:0000271(polysaccharide biosynthetic process);GO:0005768(endosome);GO:0005783(endoplasmic reticulum);GO:0005794(Golgi apparatus);GO:0005802(trans-Golgi network);GO:0005886(plasma membrane);GO:0009409(response to cold);GO:0009832(plant-type cell wall biogenesis);GO:0016021(integral component of membrane);GO:0016757(transferase activity, transferring glycosyl groups);GO…	00500(Starch and sucrose metabolism);00520(Amino sugar and nucleotide sugar metabolism)	K00770	EC:2.4.2.24	cellulose synthase-like protein D5	MSTRG.21859.1	9.74514	8.0131	9.59411	3.66358	3.43913	3.84716	1.19268	0.0389948	yes	x	chrNW_011500214.1	193857	195907	MSTRG.21859
XM_011023439.1	13.0826	10.8418	12.9783	3.21418	3.60493	3.40027	1.56879	0.0196369	yes	"="	chrNW_011499845.1	5207448	5210086	MSTRG.619	LOC105123731	yes	GO:0003677(DNA binding);GO:0003700(transcription factor activity, sequence-specific DNA binding);GO:0005634(nucleus);GO:0006351(transcription, DNA-templated);GO:0006355(regulation of transcription, DNA-templated);GO:0009737(response to abscisic acid)	04075(Plant hormone signal transduction)	K14491	NA	two-component response regulator ARR12-like	MSTRG.12836.1	1.95131	1.66895	2.06704	4.8041	4.21898	4.40749	-1.04756	0.0322561	yes	u	chrNW_011499918.1	88380	89689	MSTRG.12836
XM_011023813.1	11.2295	11.3358	11.3924	27.1163	25.5647	25.4465	-1.19624	0.00142875	yes	"="	chrNW_011499845.1	5449910	5452163	MSTRG.643	LOC105123992	yes	GO:0003700(transcription factor activity, sequence-specific DNA binding);GO:0005634(nucleus);GO:0006355(regulation of transcription, DNA-templated);GO:0008270(zinc ion binding);GO:0016020(membrane)	04712(Circadian rhythm - plant)	K12135	NA	zinc finger protein CONSTANS	MSTRG.21859.1	9.74514	8.0131	9.59411	3.66358	3.43913	3.84716	1.19268	0.0389948	yes	x	chrNW_011500214.1	193857	195907	MSTRG.21859
XM_011048075.1	1.07568	0.877263	0.853425	5.80046	7.06057	5.50761	-1.7548	0.0226928	yes	"="	chrNW_011500003.1	103766	111916	MSTRG.17059	LOC105141011	yes	NA	NA	NA	NA	NA	MSTRG.21859.1	9.74514	8.0131	9.59411	3.66358	3.43913	3.84716	1.19268	0.0389948	yes	x	chrNW_011500214.1	193857	195907	MSTRG.21859
XM_011004808.1	1.06606	1.53413	1.7834	3.19852	3.29772	3.55758	-1.48402	0.0180978	yes	"="	chrNW_011500116.1	15600	17611	MSTRG.20312	LOC105109937	yes	GO:0005576(extracellular region);GO:0009505(plant-type cell wall);GO:0009506(plasmodesma);GO:0016042(lipid catabolic process);GO:0016788(hydrolase activity, acting on ester bonds);GO:0052689(carboxylic ester hydrolase activity)	00511(Other glycan degradation)	K01206	EC:3.2.1.51	GDSL-like Lipase/Acylhydrolase superfamily protein	MSTRG.3335.1	80.259	96.5557	81.3595	216.504	231.395	215.375	-1.40193	0.0275114	yes	u	chrNW_011499850.1	2462009	2462618	MSTRG.3335
XM_011009653.1	0.079476	0.05407	0.246646	14.7225	13.2329	13.2814	-4.12633	0.000387543	yes	"="	chrNW_011500308.1	86446	87716	MSTRG.22745	LOC105113472	yes	GO:0009416(response to light stimulus);GO:0009535(chloroplast thylakoid membrane);GO:0009768(photosynthesis, light harvesting in photosystem I);GO:0009941(chloroplast envelope);GO:0010287(plastoglobule);GO:0016168(chlorophyll binding);GO:0031409(pigment binding)	00196(Photosynthesis - antenna proteins)	K08917	NA	chlorophyll A-B binding family protein	MSTRG.4764.1	7.66514	8.93632	8.45758	0.230658	0.698573	0.825864	2.60173	0.0346454	yes	i	chrNW_011499855.1	2458304	2458609	MSTRG.4764
XM_011041799.1	0	0	0	1.90865	1.96737	2.35069	-1.48029	0.00758879	yes	"="	chrNW_011499936.1	86679	87580	MSTRG.13945	LOC105136444	yes	GO:0004857(enzyme inhibitor activity)	NA	NA	NA	NA	MSTRG.20637.1	4.55253	5.60679	4.8908	0.755247	1.20646	1.05927	1.49711	0.0488437	yes	u	chrNW_011500132.1	69628	70951	MSTRG.20637
XM_011001373.1	8.81878	8.99126	8.37707	26.2557	26.2614	26.8868	-1.35271	0.00031205	yes	"="	chrNW_011500046.1	68005	79618	MSTRG.18565	LOC105107446	yes	GO:0005576(extracellular region);GO:0005768(endosome);GO:0005794(Golgi apparatus);GO:0005802(trans-Golgi network);GO:0009269(response to desiccation);GO:0009651(response to salt stress);GO:0009737(response to abscisic acid);GO:0045735(nutrient reservoir activity)	NA	NA	NA	NA	MSTRG.12836.1	1.95131	1.66895	2.06704	4.8041	4.21898	4.40749	-1.04756	0.0322561	yes	u	chrNW_011499918.1	88380	89689	MSTRG.12836
XM_011001373.1	8.81878	8.99126	8.37707	26.2557	26.2614	26.8868	-1.35271	0.00031205	yes	"="	chrNW_011500046.1	68005	79618	MSTRG.18565	LOC105107446	yes	GO:0005576(extracellular region);GO:0005768(endosome);GO:0005794(Golgi apparatus);GO:0005802(trans-Golgi network);GO:0009269(response to desiccation);GO:0009651(response to salt stress);GO:0009737(response to abscisic acid);GO:0045735(nutrient reservoir activity)	NA	NA	NA	NA	MSTRG.25621.1	1.63529	1.58619	2.15329	0	0	0	1.01268	0.0167749	yes	u	chrNW_011501291.1	46052	47253	MSTRG.25621
XM_011003377.1	0	0	0	8.23095	8.93996	8.42871	-3.275	0.000110405	yes	"="	chrNW_011500083.1	242406	245935	MSTRG.19605	LOC105108882	yes	GO:0004672(protein kinase activity);GO:0004674(protein serine/threonine kinase activity);GO:0005515(protein binding);GO:0005524(ATP binding);GO:0005576(extracellular region);GO:0005886(plasma membrane);GO:0007338(single fertilization);GO:0009506(plasmodesma);GO:0009723(response to ethylene);GO:0009738(abscisic acid-activated signaling pathway);GO:0009741(response to brassinosteroid);GO:0009742(br…	04626(Plant-pathogen interaction)	K13430	EC:2.7.11.1	serine/threonine-protein kinase PBS1	MSTRG.23989.1	2.62905	3.67599	3.26794	0.166587	0.156462	0.072794	1.43033	0.0243549	yes	u	chrNW_011500530.1	96890	99040	MSTRG.23989
XR_841299.1	0	0	2.9e-05	383.656	340.545	304.239	-8.59155	0.000153546	yes	"="	chrNW_011506155.1	1241	1976	MSTRG.27150	LOC105120297	yes	NA	NA	NA	NA	NA	MSTRG.20637.1	4.55253	5.60679	4.8908	0.755247	1.20646	1.05927	1.49711	0.0488437	yes	u	chrNW_011500132.1	69628	70951	MSTRG.20637
XM_011047297.1	8.03036	7.87691	8.89662	0	0	0	2.9731	0.000140759	yes	"="	chrNW_011499992.1	583420	584089	MSTRG.16729	LOC105140454	yes	GO:0005515(protein binding);GO:0005634(nucleus);GO:0008150(biological_process)	NA	NA	NA	NA	MSTRG.20369.1	1.58629	1.95433	1.7114	5.0102	4.85765	4.58449	-1.24047	0.0119892	yes	u	chrNW_011500119.1	378	966	MSTRG.20369
XM_011003601.1	20.2171	17.7458	15.0659	6.46492	4.14706	6.37053	2.40074	0.0273582	yes	"="	chrNW_011500087.1	309930	321021	MSTRG.19707	LOC105109026	yes	GO:0005737(cytoplasm);GO:0006537(glutamate biosynthetic process);GO:0015930(glutamate synthase activity);GO:0019676(ammonia assimilation cycle)	01230(Biosynthesis of amino acids);00910(Nitrogen metabolism);00250(Alanine, aspartate and glutamate metabolism)	K00264	EC:1.4.1.13 1.4.1.14	NADH-dependent glutamate synthase family protein	MSTRG.1637.1	14.2386	19.808	22.2295	46.8629	60.6912	62.9025	-2.4292	0.0376363	yes	u	chrNW_011499847.1	4369	5716	MSTRG.1637
XM_011012145.1	11.6939	12.9312	13.247	33.2912	32.6308	32.3349	-1.60664	0.000388979	yes	"="	chrNW_011500544.1	79512	82837	MSTRG.24050	LOC105115311	yes	GO:0005515(protein binding);GO:0005737(cytoplasm);GO:0006559(L-phenylalanine catabolic process);GO:0006952(defense response);GO:0006979(response to oxidative stress);GO:0009555(pollen development);GO:0009611(response to wounding);GO:0009699(phenylpropanoid biosynthetic process);GO:0009800(cinnamic acid biosynthetic process);GO:0009819(drought recovery);GO:0010224(response to UV-B);GO:0045548(phen…	00360(Phenylalanine metabolism);00940(Phenylpropanoid biosynthesis)	K10775	EC:4.3.1.24	phenylalanine ammonia-lyase family protein	MSTRG.3331.1	6997.75	9894.21	9124.42	661.368	777.267	785.458	3.0043	0.0133542	yes	i	chrNW_011499850.1	2436286	2436590	MSTRG.3331
XM_011004961.1	0.31306	0.83209	0.54877	5.82897	5.49526	5.86872	-2.44172	0.0167769	yes	"="	chrNW_011499847.1	5401641	5402578	MSTRG.2179	LOC105110057	yes	GO:0003674(molecular_function);GO:0005634(nucleus);GO:0008150(biological_process)	NA	NA	NA	NA	MSTRG.3335.1	80.259	96.5557	81.3595	216.504	231.395	215.375	-1.40193	0.0275114	yes	u	chrNW_011499850.1	2462009	2462618	MSTRG.3335
XM_011038216.1	0	0	0	10.8641	11.7578	9.73107	-3.70592	0.000764923	yes	"="	chrNW_011499911.1	801591	802337	MSTRG.12269	LOC105133998	yes	GO:0003674(molecular_function);GO:0005634(nucleus);GO:0009733(response to auxin)	04075(Plant hormone signal transduction)	K14488	NA	auxin-induced protein 15A-like	MSTRG.21859.1	9.74514	8.0131	9.59411	3.66358	3.43913	3.84716	1.19268	0.0389948	yes	x	chrNW_011500214.1	193857	195907	MSTRG.21859
XM_011016709.1	3.77974	2.43343	2.64723	0.096754	0	0.005924	2.51581	0.0121885	yes	"="	chrNW_011501980.1	7538	10101	MSTRG.26283	LOC105118699	yes	GO:0004842(ubiquitin-protein transferase activity);GO:0005524(ATP binding);GO:0005737(cytoplasm);GO:0006511(ubiquitin-dependent protein catabolic process);GO:0016567(protein ubiquitination)	04141(Protein processing in endoplasmic reticulum);04120(Ubiquitin mediated proteolysis)	K06689	EC:2.3.2.23	ubiquitin conjugating-like enzyme family protein	MSTRG.20369.1	1.58629	1.95433	1.7114	5.0102	4.85765	4.58449	-1.24047	0.0119892	yes	u	chrNW_011500119.1	378	966	MSTRG.20369
XM_011009653.1	0.079476	0.05407	0.246646	14.7225	13.2329	13.2814	-4.12633	0.000387543	yes	"="	chrNW_011500308.1	86446	87716	MSTRG.22745	LOC105113472	yes	GO:0009416(response to light stimulus);GO:0009535(chloroplast thylakoid membrane);GO:0009768(photosynthesis, light harvesting in photosystem I);GO:0009941(chloroplast envelope);GO:0010287(plastoglobule);GO:0016168(chlorophyll binding);GO:0031409(pigment binding)	00196(Photosynthesis - antenna proteins)	K08917	NA	chlorophyll A-B binding family protein	MSTRG.5613.1	0.507948	0.365077	0.668635	2.99664	3.25772	3.44488	-1.6904	0.0158446	yes	u	chrNW_011499859.1	1365569	1366855	MSTRG.5613
XM_011016263.1	5.06231	4.96631	4.67602	1.69075	1.68164	1.96937	1.35871	0.00223419	yes	"="	chrNW_011501728.1	14874	16820	MSTRG.26062	LOC105118339	yes	GO:0004503(monophenol monooxygenase activity);GO:0036263(L-DOPA monooxygenase activity)	00350(Tyrosine metabolism);00950(Isoquinoline alkaloid biosynthesis)	K00422	EC:1.10.3.1	hypothetical protein	MSTRG.17422.1	0.632218	1.20734	1.24238	7.42825	6.10518	6.20411	-2.73141	0.00716892	yes	u	chrNW_011500011.1	548098	548325	MSTRG.17422
XM_011016850.1	15.5947	16.7433	18.0448	34.1633	35.2549	33.8643	-1.36312	0.000151087	yes	"="	chrNW_011502076.1	19264	22286	MSTRG.26359	LOC105118809	yes	GO:0003674(molecular_function);GO:0005576(extracellular region);GO:0005794(Golgi apparatus);GO:0005886(plasma membrane);GO:0007568(aging);GO:0009506(plasmodesma);GO:0016020(membrane);GO:0016021(integral component of membrane);GO:0050829(defense response to Gram-negative bacterium)	NA	NA	NA	NA	MSTRG.17663.1	100.978	95.3868	99.8544	6.78983	5.4946	5.01514	3.74489	0.00309325	yes	u	chrNW_011500019.1	197388	197982	MSTRG.17663
XM_011032630.1	2.8715	3.77446	2.32069	0.015565	0	0.080461	2.44175	0.0174818	yes	"="	chrNW_011499885.1	1495552	1499406	MSTRG.9710	LOC105130226	yes	GO:0004674(protein serine/threonine kinase activity);GO:0005886(plasma membrane);GO:0006468(protein phosphorylation);GO:0006952(defense response);GO:0009506(plasmodesma)	00520(Amino sugar and nucleotide sugar metabolism)	K01183	EC:3.2.1.14	G-type lectin S-receptor-like serine/threonine-protein kinase At1g11300	MSTRG.20637.1	4.55253	5.60679	4.8908	0.755247	1.20646	1.05927	1.49711	0.0488437	yes	u	chrNW_011500132.1	69628	70951	MSTRG.20637
XM_011034245.1	37.3513	48.598	49.9052	65.9134	70.3369	67.5217	-1.27605	0.0222751	yes	"="	chrNW_011499891.1	1347911	1350901	MSTRG.10453	LOC105131320	yes	GO:0004784(superoxide dismutase activity);GO:0005507(copper ion binding);GO:0005737(cytoplasm);GO:0008270(zinc ion binding);GO:0019430(removal of superoxide radicals)	04146(Peroxisome)	K04565	EC:1.15.1.1	Cu/Zn superoxide dismutase family protein	MSTRG.20656.6	3.28496	2.78412	1.85209	0	0	0	2.862	0.00146679	yes	o	chrNW_011500132.1	240097	247402	MSTRG.20656
XM_011034245.1	37.3513	48.598	49.9052	65.9134	70.3369	67.5217	-1.27605	0.0222751	yes	"="	chrNW_011499891.1	1347911	1350901	MSTRG.10453	LOC105131320	yes	GO:0004784(superoxide dismutase activity);GO:0005507(copper ion binding);GO:0005737(cytoplasm);GO:0008270(zinc ion binding);GO:0019430(removal of superoxide radicals)	04146(Peroxisome)	K04565	EC:1.15.1.1	Cu/Zn superoxide dismutase family protein	MSTRG.20656.11	2.67606	2.61673	1.91921	0	0	0	2.34616	0.00145935	yes	o	chrNW_011500132.1	240098	247475	MSTRG.20656
XM_011037586.1	11.4875	13.206	18.8801	17.9763	18.5567	17.6976	-1.52512	0.0094105	yes	"="	chrNW_011499908.1	121121	124638	MSTRG.11973	LOC105133545	yes	GO:0003743(translation initiation factor activity);GO:0005840(ribosome);GO:0005850(eukaryotic translation initiation factor 2 complex);GO:0005851(eukaryotic translation initiation factor 2B complex);GO:0006413(translational initiation);GO:0033290(eukaryotic 48S preinitiation complex);GO:0043022(ribosome binding);GO:0043614(multi-eIF complex)	03013(RNA transport);04141(Protein processing in endoplasmic reticulum)	K03237	NA	hypothetical protein	MSTRG.794.1	0	0	2.54405	2.23052	2.45512	2.539	-4.34051	0.0465118	yes	x	chrNW_011499845.1	7291986	7292371	MSTRG.794
XM_011022866.1	3.43285	3.58731	4.88992	9.43792	9.64933	8.65855	-1.86984	0.00161231	yes	"="	chrNW_011499856.1	1273066	1276482	MSTRG.4928	LOC105123323	yes	GO:0000162(tryptophan biosynthetic process);GO:0005737(cytoplasm);GO:0030170(pyridoxal phosphate binding);GO:0052684(L-serine hydro-lyase (adding indole, L-tryptophan-forming) activity)	01230(Biosynthesis of amino acids);00260(Glycine, serine and threonine metabolism);00400(Phenylalanine, tyrosine and tryptophan biosynthesis)	K06001	EC:4.2.1.20	hypothetical protein	MSTRG.18251.1	11.5717	11.2026	10.7521	1.43362	1.26532	1.32899	2.54199	0.000246381	yes	u	chrNW_011500035.1	277536	280901	MSTRG.18251
XM_011028979.1	2.08857	2.00983	1.86769	0	0	0	1.76386	3.36113e-05	yes	"="	chrNW_011499872.1	1520429	1522993	MSTRG.7910	LOC105127614	yes	GO:0003674(molecular_function);GO:0008150(biological_process)	NA	NA	NA	NA	MSTRG.22023.1	1.80951	1.84177	2.2174	0.082803	0.071427	0.082123	1.11273	0.00306593	yes	u	chrNW_011500230.1	95513	96235	MSTRG.22023
XM_011005659.1	63.7064	63.7093	61.0231	12.6789	11.2672	9.63745	2.30334	0.0108806	yes	"="	chrNW_011499847.1	5836582	5840512	MSTRG.2212	LOC105110579	yes	GO:0004066(asparagine synthase (glutamine-hydrolyzing) activity);GO:0005829(cytosol);GO:0006529(asparagine biosynthetic process);GO:0006541(glutamine metabolic process);GO:0009646(response to absence of light);GO:0042803(protein homodimerization activity)	00250(Alanine, aspartate and glutamate metabolism)	K01953	EC:6.3.5.4	asparagine synthetase family protein	MSTRG.11366.1	1.49273	1.62468	1.81065	3.78285	3.54764	3.31781	-1.15925	0.00181609	yes	i	chrNW_011499900.1	681507	683466	MSTRG.11366
XM_011005659.1	63.7064	63.7093	61.0231	12.6789	11.2672	9.63745	2.30334	0.0108806	yes	"="	chrNW_011499847.1	5836582	5840512	MSTRG.2212	LOC105110579	yes	GO:0004066(asparagine synthase (glutamine-hydrolyzing) activity);GO:0005829(cytosol);GO:0006529(asparagine biosynthetic process);GO:0006541(glutamine metabolic process);GO:0009646(response to absence of light);GO:0042803(protein homodimerization activity)	00250(Alanine, aspartate and glutamate metabolism)	K01953	EC:6.3.5.4	asparagine synthetase family protein	MSTRG.20369.1	1.58629	1.95433	1.7114	5.0102	4.85765	4.58449	-1.24047	0.0119892	yes	u	chrNW_011500119.1	378	966	MSTRG.20369
XM_011002488.1	14.5417	15.7045	12.2091	8.105	7.33706	8.65667	1.28751	0.0246782	yes	"="	chrNW_011500066.1	66875	74582	MSTRG.19140	LOC105108245	yes	GO:0004004(ATP-dependent RNA helicase activity);GO:0010501(RNA secondary structure unwinding)	03040(Spliceosome)	K12823	EC:3.6.4.13	DEAD box RNA helicase family protein	MSTRG.24332.1	2.1927	2.36783	1.89675	0	0	0	1.91241	0.00199254	yes	u	chrNW_011500624.1	23280	24577	MSTRG.24332
XM_011040638.1	0	0	0	4.26924	3.76176	4.41945	-2.27076	0.0016938	yes	"="	chrNW_011499926.1	191242	193668	MSTRG.13439	LOC105135653	yes	GO:0008270(zinc ion binding);GO:0009451(RNA modification);GO:0009507(chloroplast)	00561(Glycerolipid metabolism);00564(Glycerophospholipid metabolism);04070(Phosphatidylinositol signaling system)	K00901	EC:2.7.1.107	hypothetical protein	MSTRG.21947.1	1.16417	1.16862	1.22785	3.53545	2.99858	3.26027	-1.02499	0.0152117	yes	u	chrNW_011500221.1	249556	249820	MSTRG.21947
XM_011045048.1	29.3106	32.093	39.4474	42.9165	41.6332	42.2438	-1.05225	0.0111961	yes	"="	chrNW_011499963.1	655832	660935	MSTRG.15590	LOC105138839	yes	GO:0005739(mitochondrion)	00190(Oxidative phosphorylation)	K02261	NA	cytochrome c oxidase subunit 2	MSTRG.8393.1	12.5893	16.0486	18.7424	23.4702	19.8567	22.133	-1.33134	0.0403068	yes	u	chrNW_011499876.1	93142	93728	MSTRG.8393
XM_011014875.1	4.81422	5.20453	5.87153	10.0747	12.8984	11.6332	-1.40514	0.0335695	yes	"="	chrNW_011501117.1	43707	45743	MSTRG.25392	LOC105117269	yes	GO:0005737(cytoplasm);GO:0030001(metal ion transport);GO:0046914(transition metal ion binding);GO:0046916(cellular transition metal ion homeostasis)	NA	NA	NA	NA	MSTRG.3797.1	8.10069	9.45774	9.7522	13.3392	15.6214	14.6502	-1.02033	0.0362496	yes	u	chrNW_011499852.1	717491	718264	MSTRG.3797
XM_011018071.1	2.21961	2.59828	2.43795	8.10955	9.72057	9.41709	-1.66287	0.0143074	yes	"="	chrNW_011503631.1	5598	7963	MSTRG.26964	LOC105119878	yes	GO:0003700(transcription factor activity, sequence-specific DNA binding);GO:0005634(nucleus);GO:0006355(regulation of transcription, DNA-templated);GO:0008270(zinc ion binding);GO:0016020(membrane)	04712(Circadian rhythm - plant)	K12129	NA	two-component response regulator-like APRR3	MSTRG.1637.1	14.2386	19.808	22.2295	46.8629	60.6912	62.9025	-2.4292	0.0376363	yes	u	chrNW_011499847.1	4369	5716	MSTRG.1637
XM_011043311.1	3.93745	2.8617	1.78114	0.239703	0.073358	0.80272	3.39633	0.00622452	yes	"="	chrNW_011499946.1	101140	108332	MSTRG.14682	LOC105137533	yes	GO:0005634(nucleus);GO:0006351(transcription, DNA-templated);GO:0006355(regulation of transcription, DNA-templated);GO:0009908(flower development);GO:0030154(cell differentiation)	01200(Carbon metabolism);00630(Glyoxylate and dicarboxylate metabolism);04146(Peroxisome)	K11517	EC:1.1.3.15	peroxisomal (S)-2-hydroxy-acid oxidase GLO5-like	MSTRG.20656.6	3.28496	2.78412	1.85209	0	0	0	2.862	0.00146679	yes	o	chrNW_011500132.1	240097	247402	MSTRG.20656
XM_011043309.1	4.47649	3.36815	2.01345	0.247324	0.101727	1.11939	3.66694	0.0141147	yes	"="	chrNW_011499946.1	101140	108335	MSTRG.14682	LOC105137533	yes	GO:0005634(nucleus);GO:0006351(transcription, DNA-templated);GO:0006355(regulation of transcription, DNA-templated);GO:0009908(flower development);GO:0030154(cell differentiation)	01200(Carbon metabolism);00630(Glyoxylate and dicarboxylate metabolism);04146(Peroxisome)	K11517	EC:1.1.3.15	peroxisomal (S)-2-hydroxy-acid oxidase GLO5-like	MSTRG.20656.6	3.28496	2.78412	1.85209	0	0	0	2.862	0.00146679	yes	o	chrNW_011500132.1	240097	247402	MSTRG.20656
XM_011012220.1	7.47624	11.1037	11.1362	17.0376	15.0733	13.7893	-1.58676	0.0321757	yes	"="	chrNW_011500554.1	62592	67814	MSTRG.24084	LOC105115364	yes	GO:0003677(DNA binding);GO:0003700(transcription factor activity, sequence-specific DNA binding);GO:0005515(protein binding);GO:0005634(nucleus);GO:0006351(transcription, DNA-templated);GO:0006355(regulation of transcription, DNA-templated);GO:0008289(lipid binding);GO:0009845(seed germination);GO:0009913(epidermal cell differentiation);GO:0043565(sequence-specific DNA binding);GO:0048825(cotyled…	00750(Vitamin B6 metabolism)	K05275	EC:1.1.1.65	uncharacterized LOC104455787	MSTRG.4941.1	7.62763	9.35322	11.5104	15.9399	14.7493	14.0093	-1.61424	0.00175905	yes	x	chrNW_011499856.1	1380428	1385253	MSTRG.4941
XM_011010228.1	10.1188	11.6097	11.5546	39.027	36.8508	39.4752	-1.94892	0.00262081	yes	"="	chrNW_011500344.1	170627	178323	MSTRG.23064	LOC105113876	yes	GO:0004702(receptor signaling protein serine/threonine kinase activity);GO:0005737(cytoplasm)	04626(Plant-pathogen interaction)	K05391	NA	Cyclic nucleotide-gated ion channel	MSTRG.20656.8	2.99473	3.5739	2.13021	0	0	0	2.59485	0.0118049	yes	j	chrNW_011500132.1	240097	242588	MSTRG.20656
XM_011010508.1	16.1137	14.1162	14.825	6.57739	5.59466	5.22487	1.29318	0.0419369	yes	"="	chrNW_011500365.1	434	3853	MSTRG.23198	LOC105114089	yes	GO:0004506(squalene monooxygenase activity);GO:0005576(extracellular region);GO:0009414(response to water deprivation);GO:0016021(integral component of membrane);GO:0016126(sterol biosynthetic process);GO:0050660(flavin adenine dinucleotide binding);GO:0055114(oxidation-reduction process)	00100(Steroid biosynthesis);00909(Sesquiterpenoid and triterpenoid biosynthesis)	K00511	EC:1.14.14.17	hypothetical protein	MSTRG.21836.2	0	0	0	2.22984	3.27522	2.57801	-1.93835	0.023234	yes	x	chrNW_011500213.1	150794	151336	MSTRG.21836
XM_011030445.1	20.9451	20.3467	19.8273	133.618	128.08	125.538	-2.51668	0.000233992	yes	"="	chrNW_011499878.1	92423	93781	MSTRG.8653	LOC105128673	yes	GO:0000786(nucleosome);GO:0003677(DNA binding);GO:0005634(nucleus);GO:0005730(nucleolus);GO:0005739(mitochondrion);GO:0006334(nucleosome assembly)	NA	NA	NA	NA	MSTRG.25621.1	1.63529	1.58619	2.15329	0	0	0	1.01268	0.0167749	yes	u	chrNW_011501291.1	46052	47253	MSTRG.25621
XM_011045697.1	75.8198	74.6819	72.9831	161.096	164.913	136.877	-1.12816	0.0396172	yes	"="	chrNW_011499971.1	681910	689808	MSTRG.15913	LOC105139307	yes	GO:0004553(hydrolase activity, hydrolyzing O-glycosyl compounds);GO:0005576(extracellular region);GO:0005618(cell wall);GO:0005794(Golgi apparatus);GO:0010411(xyloglucan metabolic process);GO:0016762(xyloglucan:xyloglucosyl transferase activity);GO:0016798(hydrolase activity, acting on glycosyl bonds);GO:0042546(cell wall biogenesis);GO:0048046(apoplast);GO:0071555(cell wall organization)	04075(Plant hormone signal transduction)	K14504	EC:2.4.1.207	hypothetical protein	MSTRG.11366.1	1.49273	1.62468	1.81065	3.78285	3.54764	3.31781	-1.15925	0.00181609	yes	i	chrNW_011499900.1	681507	683466	MSTRG.11366
XM_011045696.1	18.4825	18.809	17.8042	43.0198	41.0859	40.2937	-1.07925	0.00374014	yes	"="	chrNW_011499971.1	688624	689808	MSTRG.15913	LOC105139307	yes	GO:0004553(hydrolase activity, hydrolyzing O-glycosyl compounds);GO:0005576(extracellular region);GO:0005618(cell wall);GO:0005794(Golgi apparatus);GO:0010411(xyloglucan metabolic process);GO:0016762(xyloglucan:xyloglucosyl transferase activity);GO:0016798(hydrolase activity, acting on glycosyl bonds);GO:0042546(cell wall biogenesis);GO:0048046(apoplast);GO:0071555(cell wall organization)	04075(Plant hormone signal transduction)	K14504	EC:2.4.1.207	hypothetical protein	MSTRG.11366.1	1.49273	1.62468	1.81065	3.78285	3.54764	3.31781	-1.15925	0.00181609	yes	i	chrNW_011499900.1	681507	683466	MSTRG.11366
XM_011018404.1	2.39994	3.05185	2.09616	0.021392	0.058056	0.036305	2.01612	0.0160262	yes	"="	chrNW_011505349.1	2204	3683	MSTRG.27125	LOC105120216	yes	GO:0005829(cytosol);GO:0008202(steroid metabolic process);GO:0009611(response to wounding);GO:0010051(xylem and phloem pattern formation);GO:0035671(enone reductase activity);GO:0047787(delta4-3-oxosteroid 5beta-reductase activity);GO:0055114(oxidation-reduction process)	NA	NA	NA	NA	MSTRG.16797.1	9.5768	8.67922	10.1774	34.4182	35.9519	37.0127	-1.92275	0.00454812	yes	i	chrNW_011499994.1	552096	552325	MSTRG.16797
XM_011045457.1	1.4463	1.68746	1.745	4.18627	4.13973	4.31301	-1.23695	0.00294613	yes	"="	chrNW_011499847.1	352868	355741	MSTRG.1684	LOC105139123	yes	GO:0004128(cytochrome-b5 reductase activity, acting on NAD(P)H);GO:0005515(protein binding);GO:0005737(cytoplasm);GO:0005741(mitochondrial outer membrane);GO:0005783(endoplasmic reticulum);GO:0005886(plasma membrane);GO:0009505(plant-type cell wall);GO:0016021(integral component of membrane);GO:0022900(electron transport chain)	00520(Amino sugar and nucleotide sugar metabolism)	K00326	EC:1.6.2.2	hypothetical protein	MSTRG.4764.1	7.66514	8.93632	8.45758	0.230658	0.698573	0.825864	2.60173	0.0346454	yes	i	chrNW_011499855.1	2458304	2458609	MSTRG.4764
XM_011037844.1	2.57366	2.3005	3.00441	5.41477	5.19985	5.41944	-1.09573	0.0258852	yes	"="	chrNW_011499909.1	564964	567937	MSTRG.12107	LOC105133745	yes	GO:0003700(transcription factor activity, sequence-specific DNA binding);GO:0005634(nucleus);GO:0006355(regulation of transcription, DNA-templated);GO:0008270(zinc ion binding)	04712(Circadian rhythm - plant)	K12135	NA	hypothetical protein	MSTRG.19548.1	0	0	1.85549	4.26415	5.00376	5.0956	-4.63428	0.0271958	yes	x	chrNW_011500081.1	244727	245068	MSTRG.19548
XM_011037610.1	30.8788	27.6404	18.8992	14.6516	17.4637	16.3587	1.81332	0.0218359	yes	"="	chrNW_011499846.1	4545311	4551782	MSTRG.1309	LOC105133564	yes	GO:0000932(cytoplasmic mRNA processing body);GO:0004004(ATP-dependent RNA helicase activity);GO:0006417(regulation of translation);GO:0010494(cytoplasmic stress granule);GO:0010501(RNA secondary structure unwinding);GO:0033962(cytoplasmic mRNA processing body assembly)	03018(RNA degradation)	K12614	EC:3.6.4.13	hypothetical protein	MSTRG.17202.1	74.4651	118.881	143.054	212.684	188.866	191.123	-2.46873	0.0138854	yes	u	chrNW_011500006.1	96938	97319	MSTRG.17202
XM_011006450.1	8.55685	9.5902	9.23115	17.7596	18.2286	18.9131	-1.03867	0.0105177	yes	"="	chrNW_011500160.1	160531	164620	MSTRG.21166	LOC105111166	yes	GO:0000062(fatty-acyl-CoA binding);GO:0003995(acyl-CoA dehydrogenase activity);GO:0005777(peroxisome);GO:0009055(electron carrier activity);GO:0033539(fatty acid beta-oxidation using acyl-CoA dehydrogenase);GO:0050660(flavin adenine dinucleotide binding);GO:0052890(oxidoreductase activity, acting on the CH-CH group of donors, with a flavin as acceptor);GO:0055088(lipid homeostasis)	01212(Fatty acid metabolism);00071(Fatty acid degradation);00592(alpha-Linolenic acid metabolism);01040(Biosynthesis of unsaturated fatty acids);04146(Peroxisome)	K00232	EC:1.3.3.6	hypothetical protein	MSTRG.17663.1	100.978	95.3868	99.8544	6.78983	5.4946	5.01514	3.74489	0.00309325	yes	u	chrNW_011500019.1	197388	197982	MSTRG.17663
XM_011012410.1	0.543219	0.339036	0.579023	2.39673	2.10311	2.51086	-1.16255	0.0451976	yes	"="	chrNW_011500583.1	28344	31927	MSTRG.24190	LOC105115507	yes	GO:0003676(nucleic acid binding);GO:0003677(DNA binding);GO:0003700(transcription factor activity, sequence-specific DNA binding);GO:0005634(nucleus);GO:0006351(transcription, DNA-templated);GO:0006355(regulation of transcription, DNA-templated);GO:0008270(zinc ion binding);GO:0046872(metal ion binding)	00052(Galactose metabolism);00600(Sphingolipid metabolism);00531(Glycosaminoglycan degradation);00604(Glycosphingolipid biosynthesis - ganglio series);00511(Other glycan degradation)	K12309	EC:3.2.1.23	Beta-galactosidase 17	MSTRG.24332.1	2.1927	2.36783	1.89675	0	0	0	1.91241	0.00199254	yes	u	chrNW_011500624.1	23280	24577	MSTRG.24332
XM_011028610.1	9.82397	12.0806	9.90435	2.8203	3.01963	3.02747	1.58829	0.0207657	yes	"="	chrNW_011499871.1	1414192	1416300	MSTRG.7730	LOC105127351	yes	GO:0003824(catalytic activity);GO:0005634(nucleus);GO:0045551(cinnamyl-alcohol dehydrogenase activity);GO:0050662(coenzyme binding)	00941(Flavonoid biosynthesis)	K13082	EC:1.1.1.219 1.1.1.234	dihydroflavonol-4-reductase	MSTRG.3335.1	80.259	96.5557	81.3595	216.504	231.395	215.375	-1.40193	0.0275114	yes	u	chrNW_011499850.1	2462009	2462618	MSTRG.3335
XM_011043787.1	6.3109	6.49543	8.56012	9.19167	8.69542	8.45345	-1.00885	0.0166339	yes	"="	chrNW_011499950.1	232360	238858	MSTRG.14894	LOC105137877	yes	GO:0003674(molecular_function);GO:0005739(mitochondrion);GO:0009507(chloroplast);GO:0009536(plastid);GO:0009658(chloroplast organization);GO:0009707(chloroplast outer membrane);GO:0009793(embryo development ending in seed dormancy);GO:0009941(chloroplast envelope);GO:0016020(membrane)	NA	NA	NA	NA	MSTRG.1522.1	0	0.086419	1.80827	2.88288	2.89299	2.5595	-4.09987	0.0153407	yes	x	chrNW_011499846.1	6787533	6787835	MSTRG.1522
XM_011014574.1	2.3422	2.25661	2.74653	4.93549	5.93188	5.00869	-1.24539	0.0217132	yes	"="	chrNW_011501008.1	40111	47786	MSTRG.25242	LOC105117039	yes	GO:0000398(mRNA splicing, via spliceosome);GO:0000974(Prp19 complex);GO:0005662(DNA replication factor A complex);GO:0071011(precatalytic spliceosome);GO:0071013(catalytic step 2 spliceosome);GO:0080008(Cul4-RING E3 ubiquitin ligase complex)	03040(Spliceosome)	K12862	NA	PP1/PP2A phosphatases pleiotropic regulator PRL2 family protein	MSTRG.11366.1	1.49273	1.62468	1.81065	3.78285	3.54764	3.31781	-1.15925	0.00181609	yes	i	chrNW_011499900.1	681507	683466	MSTRG.11366
XM_011033844.1	0	0	0	34.5372	34.9379	31.5151	-5.21494	6.84226e-05	yes	"="	chrNW_011499890.1	795466	796733	MSTRG.10286	LOC105131071	yes	GO:0003674(molecular_function);GO:0005575(cellular_component);GO:0008150(biological_process)	04144(Endocytosis)	K05747	NA	formin-like protein 20	MSTRG.21859.1	9.74514	8.0131	9.59411	3.66358	3.43913	3.84716	1.19268	0.0389948	yes	x	chrNW_011500214.1	193857	195907	MSTRG.21859
XM_011043311.1	3.93745	2.8617	1.78114	0.239703	0.073358	0.80272	3.39633	0.00622452	yes	"="	chrNW_011499946.1	101140	108332	MSTRG.14682	LOC105137533	yes	GO:0005634(nucleus);GO:0006351(transcription, DNA-templated);GO:0006355(regulation of transcription, DNA-templated);GO:0009908(flower development);GO:0030154(cell differentiation)	01200(Carbon metabolism);00630(Glyoxylate and dicarboxylate metabolism);04146(Peroxisome)	K11517	EC:1.1.3.15	peroxisomal (S)-2-hydroxy-acid oxidase GLO5-like	MSTRG.2318.1	143.039	166.502	219.957	241.333	264.304	252.78	-1.61094	0.0105415	yes	x	chrNW_011499848.1	1043213	1043972	MSTRG.2318
XM_011043309.1	4.47649	3.36815	2.01345	0.247324	0.101727	1.11939	3.66694	0.0141147	yes	"="	chrNW_011499946.1	101140	108335	MSTRG.14682	LOC105137533	yes	GO:0005634(nucleus);GO:0006351(transcription, DNA-templated);GO:0006355(regulation of transcription, DNA-templated);GO:0009908(flower development);GO:0030154(cell differentiation)	01200(Carbon metabolism);00630(Glyoxylate and dicarboxylate metabolism);04146(Peroxisome)	K11517	EC:1.1.3.15	peroxisomal (S)-2-hydroxy-acid oxidase GLO5-like	MSTRG.2318.1	143.039	166.502	219.957	241.333	264.304	252.78	-1.61094	0.0105415	yes	x	chrNW_011499848.1	1043213	1043972	MSTRG.2318
XM_011018824.1	286.019	288.575	276.306	0	0	0	8.24242	4.57745e-07	yes	"="	chrNW_011499849.1	2334327	2335507	MSTRG.2931	LOC105120566	yes	GO:0003700(transcription factor activity, sequence-specific DNA binding);GO:0005634(nucleus);GO:0043565(sequence-specific DNA binding);GO:0044212(transcription regulatory region DNA binding)	NA	NA	NA	NA	MSTRG.17422.1	0.632218	1.20734	1.24238	7.42825	6.10518	6.20411	-2.73141	0.00716892	yes	u	chrNW_011500011.1	548098	548325	MSTRG.17422
XM_011013669.1	4.54288	3.75866	3.39162	0.031458	0.056137	0.018127	2.77458	0.00079837	yes	"="	chrNW_011500777.1	29148	34982	MSTRG.24754	LOC105116349	yes	GO:0003700(transcription factor activity, sequence-specific DNA binding);GO:0005634(nucleus);GO:0006351(transcription, DNA-templated);GO:0006355(regulation of transcription, DNA-templated);GO:0009555(pollen development);GO:0009793(embryo development ending in seed dormancy);GO:0043565(sequence-specific DNA binding)	04626(Plant-pathogen interaction)	K13425	NA	WRKY transcription factor 22-like	MSTRG.17422.1	0.632218	1.20734	1.24238	7.42825	6.10518	6.20411	-2.73141	0.00716892	yes	u	chrNW_011500011.1	548098	548325	MSTRG.17422
XM_011043946.1	0.817475	0.75008	0.90594	3.52843	3.31681	3.43532	-1.40074	0.00204699	yes	"="	chrNW_011499846.1	1161091	1171399	MSTRG.1012	LOC105137978	yes	GO:0004556(alpha-amylase activity);GO:0005509(calcium ion binding);GO:0005576(extracellular region);GO:0005975(carbohydrate metabolic process);GO:0009737(response to abscisic acid);GO:0009739(response to gibberellin);GO:0048046(apoplast)	00500(Starch and sucrose metabolism)	K01176	EC:3.2.1.1	pentatricopeptide repeat-containing protein At2g04860	MSTRG.3331.1	6997.75	9894.21	9124.42	661.368	777.267	785.458	3.0043	0.0133542	yes	i	chrNW_011499850.1	2436286	2436590	MSTRG.3331
XM_011027439.1	3.42568	4.62776	4.39269	6.49169	7.36644	6.16197	-1.15643	0.0403587	yes	"="	chrNW_011499868.1	714059	718608	MSTRG.7175	LOC105126546	yes	GO:0000243(commitment complex);GO:0008187(poly-pyrimidine tract binding);GO:0016607(nuclear speck);GO:0030628(pre-mRNA 3'-splice site binding);GO:0071004(U2-type prespliceosome);GO:0089701(U2AF)	03040(Spliceosome)	K12837	NA	hypothetical protein	MSTRG.21859.1	9.74514	8.0131	9.59411	3.66358	3.43913	3.84716	1.19268	0.0389948	yes	x	chrNW_011500214.1	193857	195907	MSTRG.21859
XM_011043311.1	3.93745	2.8617	1.78114	0.239703	0.073358	0.80272	3.39633	0.00622452	yes	"="	chrNW_011499946.1	101140	108332	MSTRG.14682	LOC105137533	yes	GO:0005634(nucleus);GO:0006351(transcription, DNA-templated);GO:0006355(regulation of transcription, DNA-templated);GO:0009908(flower development);GO:0030154(cell differentiation)	01200(Carbon metabolism);00630(Glyoxylate and dicarboxylate metabolism);04146(Peroxisome)	K11517	EC:1.1.3.15	peroxisomal (S)-2-hydroxy-acid oxidase GLO5-like	MSTRG.1522.1	0	0.086419	1.80827	2.88288	2.89299	2.5595	-4.09987	0.0153407	yes	x	chrNW_011499846.1	6787533	6787835	MSTRG.1522
XM_011043309.1	4.47649	3.36815	2.01345	0.247324	0.101727	1.11939	3.66694	0.0141147	yes	"="	chrNW_011499946.1	101140	108335	MSTRG.14682	LOC105137533	yes	GO:0005634(nucleus);GO:0006351(transcription, DNA-templated);GO:0006355(regulation of transcription, DNA-templated);GO:0009908(flower development);GO:0030154(cell differentiation)	01200(Carbon metabolism);00630(Glyoxylate and dicarboxylate metabolism);04146(Peroxisome)	K11517	EC:1.1.3.15	peroxisomal (S)-2-hydroxy-acid oxidase GLO5-like	MSTRG.1522.1	0	0.086419	1.80827	2.88288	2.89299	2.5595	-4.09987	0.0153407	yes	x	chrNW_011499846.1	6787533	6787835	MSTRG.1522
XM_011007386.1	4.70761	5.17665	4.83427	0.689444	0.605017	0.960729	1.90552	0.011715	yes	"="	chrNW_011500202.1	86244	103040	MSTRG.21662	LOC105111903	yes	GO:0004674(protein serine/threonine kinase activity);GO:0005515(protein binding);GO:0005524(ATP binding);GO:0005634(nucleus);GO:0005886(plasma membrane);GO:0006468(protein phosphorylation);GO:0009506(plasmodesma);GO:0010183(pollen tube guidance);GO:0016020(membrane);GO:0016021(integral component of membrane);GO:0016301(kinase activity);GO:0090406(pollen tube)	04075(Plant hormone signal transduction)	K13415	EC:2.7.10.1 2.7.11.1	protein BRASSINOSTEROID INSENSITIVE 1-like	MSTRG.21859.1	9.74514	8.0131	9.59411	3.66358	3.43913	3.84716	1.19268	0.0389948	yes	x	chrNW_011500214.1	193857	195907	MSTRG.21859
XM_011027927.1	56.1576	51.6758	56.575	7.04067	8.04361	7.57018	2.66863	0.00164021	yes	"="	chrNW_011499869.1	1540996	1542798	MSTRG.7416	LOC105126902	yes	GO:0003868(4-hydroxyphenylpyruvate dioxygenase activity);GO:0006559(L-phenylalanine catabolic process);GO:0006572(tyrosine catabolic process)	00350(Tyrosine metabolism);00360(Phenylalanine metabolism);00130(Ubiquinone and other terpenoid-quinone biosynthesis)	K00457	EC:1.13.11.27	4-HYDROXYPHENYLPYRUVATE DIOXYGENASE family protein	MSTRG.17663.1	100.978	95.3868	99.8544	6.78983	5.4946	5.01514	3.74489	0.00309325	yes	u	chrNW_011500019.1	197388	197982	MSTRG.17663
XM_011022544.1	3.32922	4.0085	4.30127	9.80531	8.12317	7.24578	-1.61492	0.0217951	yes	"="	chrNW_011499855.1	2503913	2505943	MSTRG.4770	LOC105123076	yes	GO:0003714(transcription corepressor activity);GO:0005634(nucleus);GO:0009611(response to wounding);GO:0031347(regulation of defense response);GO:1903507(negative regulation of nucleic acid-templated transcription);GO:2000022(regulation of jasmonic acid mediated signaling pathway)	04075(Plant hormone signal transduction)	K13464	NA	hypothetical protein	MSTRG.20369.1	1.58629	1.95433	1.7114	5.0102	4.85765	4.58449	-1.24047	0.0119892	yes	u	chrNW_011500119.1	378	966	MSTRG.20369
XM_011019922.1	47.445	48.0465	40.6429	22.1464	19.288	19.3478	1.45737	0.0196543	yes	"="	chrNW_011499850.1	4067387	4067914	MSTRG.3471	LOC105121334	yes	GO:0005515(protein binding)	NA	NA	NA	NA	MSTRG.18251.1	11.5717	11.2026	10.7521	1.43362	1.26532	1.32899	2.54199	0.000246381	yes	u	chrNW_011500035.1	277536	280901	MSTRG.18251
XM_011014581.1	3.22539	3.9011	3.4093	0.00891	0.022423	0.020827	2.06889	0.00330221	yes	"="	chrNW_011501009.1	22335	37255	MSTRG.25243	LOC105117045	yes	GO:0004674(protein serine/threonine kinase activity);GO:0005524(ATP binding);GO:0005886(plasma membrane);GO:0006468(protein phosphorylation);GO:0007169(transmembrane receptor protein tyrosine kinase signaling pathway);GO:0016021(integral component of membrane)	04626(Plant-pathogen interaction)	K13420	EC:2.7.11.1	hypothetical protein	MSTRG.20656.2	7.86653	7.12033	9.00561	0	0	0	2.83876	0.00184806	yes	j	chrNW_011500132.1	240096	242615	MSTRG.20656
XM_011014581.1	3.22539	3.9011	3.4093	0.00891	0.022423	0.020827	2.06889	0.00330221	yes	"="	chrNW_011501009.1	22335	37255	MSTRG.25243	LOC105117045	yes	GO:0004674(protein serine/threonine kinase activity);GO:0005524(ATP binding);GO:0005886(plasma membrane);GO:0006468(protein phosphorylation);GO:0007169(transmembrane receptor protein tyrosine kinase signaling pathway);GO:0016021(integral component of membrane)	04626(Plant-pathogen interaction)	K13420	EC:2.7.11.1	hypothetical protein	MSTRG.20656.8	2.99473	3.5739	2.13021	0	0	0	2.59485	0.0118049	yes	j	chrNW_011500132.1	240097	242588	MSTRG.20656
XM_011014581.1	3.22539	3.9011	3.4093	0.00891	0.022423	0.020827	2.06889	0.00330221	yes	"="	chrNW_011501009.1	22335	37255	MSTRG.25243	LOC105117045	yes	GO:0004674(protein serine/threonine kinase activity);GO:0005524(ATP binding);GO:0005886(plasma membrane);GO:0006468(protein phosphorylation);GO:0007169(transmembrane receptor protein tyrosine kinase signaling pathway);GO:0016021(integral component of membrane)	04626(Plant-pathogen interaction)	K13420	EC:2.7.11.1	hypothetical protein	MSTRG.20656.7	3.3172	2.68633	3.22965	0	0	0	2.04742	0.00496034	yes	j	chrNW_011500132.1	240097	242589	MSTRG.20656
XM_011030346.1	5.74438	6.59724	5.1464	2.82213	2.9989	3.21859	1.09924	0.0393707	yes	"="	chrNW_011499877.1	1154949	1159654	MSTRG.8609	LOC105128605	yes	GO:0003674(molecular_function);GO:0005737(cytoplasm);GO:0008150(biological_process)	NA	NA	NA	NA	MSTRG.5613.1	0.507948	0.365077	0.668635	2.99664	3.25772	3.44488	-1.6904	0.0158446	yes	u	chrNW_011499859.1	1365569	1366855	MSTRG.5613
XM_011033584.1	4.68502	5.56687	7.02619	8.37587	7.77772	8.09495	-1.28771	0.01149	yes	"="	chrNW_011499889.1	495452	508145	MSTRG.10142	LOC105130877	yes	GO:0005634(nucleus);GO:0009506(plasmodesma)	NA	NA	NA	NA	MSTRG.2318.1	143.039	166.502	219.957	241.333	264.304	252.78	-1.61094	0.0105415	yes	x	chrNW_011499848.1	1043213	1043972	MSTRG.2318
XM_011002451.1	5.64609	5.47961	4.31384	2.72273	2.29445	2.7221	1.41727	0.00852294	yes	"="	chrNW_011500065.1	309031	313442	MSTRG.19129	LOC105108224	yes	GO:0004351(glutamate decarboxylase activity);GO:0005516(calmodulin binding);GO:0006536(glutamate metabolic process);GO:0009506(plasmodesma);GO:0030170(pyridoxal phosphate binding)	00650(Butanoate metabolism);00250(Alanine, aspartate and glutamate metabolism);00410(beta-Alanine metabolism);00430(Taurine and hypotaurine metabolism)	K01580	EC:4.1.1.15	hypothetical protein	MSTRG.1522.1	0	0.086419	1.80827	2.88288	2.89299	2.5595	-4.09987	0.0153407	yes	x	chrNW_011499846.1	6787533	6787835	MSTRG.1522
XM_011042405.1	59.926	59.6781	59.5687	1.99513	3.29584	2.20506	4.00132	0.0070955	yes	"="	chrNW_011499940.1	289928	292380	MSTRG.14234	LOC105136900	yes	GO:0000209(protein polyubiquitination);GO:0042787(protein ubiquitination involved in ubiquitin-dependent protein catabolic process);GO:0043161(proteasome-mediated ubiquitin-dependent protein catabolic process);GO:0061630(ubiquitin protein ligase activity)	03013(RNA transport)	K14317	NA	uncharacterized protein LOC103984394	MSTRG.12836.1	1.95131	1.66895	2.06704	4.8041	4.21898	4.40749	-1.04756	0.0322561	yes	u	chrNW_011499918.1	88380	89689	MSTRG.12836
XM_011042405.1	59.926	59.6781	59.5687	1.99513	3.29584	2.20506	4.00132	0.0070955	yes	"="	chrNW_011499940.1	289928	292380	MSTRG.14234	LOC105136900	yes	GO:0000209(protein polyubiquitination);GO:0042787(protein ubiquitination involved in ubiquitin-dependent protein catabolic process);GO:0043161(proteasome-mediated ubiquitin-dependent protein catabolic process);GO:0061630(ubiquitin protein ligase activity)	03013(RNA transport)	K14317	NA	uncharacterized protein LOC103984394	MSTRG.25621.1	1.63529	1.58619	2.15329	0	0	0	1.01268	0.0167749	yes	u	chrNW_011501291.1	46052	47253	MSTRG.25621
XM_011013327.1	0.97749	1.04835	0.953356	3.13159	3.24142	3.33955	-1.01429	0.00214626	yes	"="	chrNW_011500718.1	53604	61129	MSTRG.24592	LOC105116122	yes	GO:0005160(transforming growth factor beta receptor binding);GO:0005769(early endosome);GO:0006355(regulation of transcription, DNA-templated);GO:0006886(intracellular protein transport);GO:0007165(signal transduction);GO:0008333(endosome to lysosome transport);GO:0016020(membrane);GO:0033263(CORVET complex);GO:0034058(endosomal vesicle fusion);GO:0046332(SMAD binding)	NA	NA	NA	NA	MSTRG.3331.1	6997.75	9894.21	9124.42	661.368	777.267	785.458	3.0043	0.0133542	yes	i	chrNW_011499850.1	2436286	2436590	MSTRG.3331
XM_011041389.1	2.71436	1.89402	2.26183	0.419406	0.326532	0.466225	1.5841	0.0235318	yes	"="	chrNW_011499846.1	6644421	6648988	MSTRG.1506	LOC105136155	yes	GO:0004519(endonuclease activity);GO:0004527(exonuclease activity);GO:0005509(calcium ion binding)	03018(RNA degradation)	K12603	EC:3.1.13.4	carbon catabolite repressor protein 4 homolog 1-like	MSTRG.11366.1	1.49273	1.62468	1.81065	3.78285	3.54764	3.31781	-1.15925	0.00181609	yes	i	chrNW_011499900.1	681507	683466	MSTRG.11366
XM_011041389.1	2.71436	1.89402	2.26183	0.419406	0.326532	0.466225	1.5841	0.0235318	yes	"="	chrNW_011499846.1	6644421	6648988	MSTRG.1506	LOC105136155	yes	GO:0004519(endonuclease activity);GO:0004527(exonuclease activity);GO:0005509(calcium ion binding)	03018(RNA degradation)	K12603	EC:3.1.13.4	carbon catabolite repressor protein 4 homolog 1-like	MSTRG.20369.1	1.58629	1.95433	1.7114	5.0102	4.85765	4.58449	-1.24047	0.0119892	yes	u	chrNW_011500119.1	378	966	MSTRG.20369
XM_011049734.1	0	0	0	55.4283	57.3199	52.1825	-5.88863	2.98919e-05	yes	"="	chrNW_011500027.1	44377	45239	MSTRG.17924	LOC105142214	yes	GO:0003735(structural constituent of ribosome);GO:0006412(translation);GO:0022627(cytosolic small ribosomal subunit)	03010(Ribosome)	K02981	NA	40S ribosomal protein S2	MSTRG.3331.1	6997.75	9894.21	9124.42	661.368	777.267	785.458	3.0043	0.0133542	yes	i	chrNW_011499850.1	2436286	2436590	MSTRG.3331
XM_011018071.1	2.21961	2.59828	2.43795	8.10955	9.72057	9.41709	-1.66287	0.0143074	yes	"="	chrNW_011503631.1	5598	7963	MSTRG.26964	LOC105119878	yes	GO:0003700(transcription factor activity, sequence-specific DNA binding);GO:0005634(nucleus);GO:0006355(regulation of transcription, DNA-templated);GO:0008270(zinc ion binding);GO:0016020(membrane)	04712(Circadian rhythm - plant)	K12129	NA	two-component response regulator-like APRR3	MSTRG.3331.1	6997.75	9894.21	9124.42	661.368	777.267	785.458	3.0043	0.0133542	yes	i	chrNW_011499850.1	2436286	2436590	MSTRG.3331
105122699	0	0	0	1.69369	1.86668	1.90512	-1.45381	0.00140583	yes	"="	chrNW_011499854.1	2572314	2574508	MSTRG.4495	LOC105122699	yes	NA	NA	NA	NA	NA	MSTRG.4696.1	18.3004	28.0142	34.6492	85.4031	89.9857	86.753	-3.21287	0.00426329	yes	u	chrNW_011499855.1	1686946	1687515	MSTRG.4696
XM_011024564.1	7.0044	8.04254	7.47584	2.59065	2.74984	2.66204	1.08294	0.0109259	yes	"="	chrNW_011499860.1	1122817	1133856	MSTRG.5769	LOC105124520	yes	GO:0004565(beta-galactosidase activity);GO:0005618(cell wall);GO:0005773(vacuole)	00052(Galactose metabolism);00600(Sphingolipid metabolism);00531(Glycosaminoglycan degradation);00604(Glycosphingolipid biosynthesis - ganglio series);00511(Other glycan degradation)	K12309	EC:3.2.1.23	beta-galactosidase 12	MSTRG.3335.1	80.259	96.5557	81.3595	216.504	231.395	215.375	-1.40193	0.0275114	yes	u	chrNW_011499850.1	2462009	2462618	MSTRG.3335
XM_011027407.1	11.7672	8.52392	8.24521	2.51418	2.88656	3.03388	2.30625	0.00592531	yes	"="	chrNW_011499868.1	463882	465623	MSTRG.7154	LOC105126524	yes	GO:0005634(nucleus);GO:0005777(peroxisome);GO:0016021(integral component of membrane)	NA	NA	NA	NA	MSTRG.21859.1	9.74514	8.0131	9.59411	3.66358	3.43913	3.84716	1.19268	0.0389948	yes	x	chrNW_011500214.1	193857	195907	MSTRG.21859
XM_011027408.1	8.53221	8.8268	10.99	1.28879	1.04529	1.41044	1.75479	0.0207345	yes	"="	chrNW_011499868.1	463882	465623	MSTRG.7154	LOC105126524	yes	GO:0005634(nucleus);GO:0005777(peroxisome);GO:0016021(integral component of membrane)	NA	NA	NA	NA	MSTRG.21859.1	9.74514	8.0131	9.59411	3.66358	3.43913	3.84716	1.19268	0.0389948	yes	x	chrNW_011500214.1	193857	195907	MSTRG.21859
XM_011036622.1	6.7186	7.16992	7.11003	1.05096	1.22092	1.15796	1.78965	0.00120954	yes	"="	chrNW_011499901.1	828793	832538	MSTRG.11512	LOC105132889	yes	GO:0004252(serine-type endopeptidase activity);GO:0005737(cytoplasm);GO:0006508(proteolysis)	NA	NA	NA	NA	MSTRG.11366.1	1.49273	1.62468	1.81065	3.78285	3.54764	3.31781	-1.15925	0.00181609	yes	i	chrNW_011499900.1	681507	683466	MSTRG.11366
XM_011042405.1	59.926	59.6781	59.5687	1.99513	3.29584	2.20506	4.00132	0.0070955	yes	"="	chrNW_011499940.1	289928	292380	MSTRG.14234	LOC105136900	yes	GO:0000209(protein polyubiquitination);GO:0042787(protein ubiquitination involved in ubiquitin-dependent protein catabolic process);GO:0043161(proteasome-mediated ubiquitin-dependent protein catabolic process);GO:0061630(ubiquitin protein ligase activity)	03013(RNA transport)	K14317	NA	uncharacterized protein LOC103984394	MSTRG.21947.1	1.16417	1.16862	1.22785	3.53545	2.99858	3.26027	-1.02499	0.0152117	yes	u	chrNW_011500221.1	249556	249820	MSTRG.21947
XM_011032843.1	9.14565	10.7948	21.058	35.3235	33.5367	35.44	-3.29595	0.0128311	yes	"="	chrNW_011499846.1	1774667	1777062	MSTRG.1068	LOC105130368	yes	GO:0003674(molecular_function);GO:0005886(plasma membrane);GO:0008150(biological_process);GO:0009941(chloroplast envelope);GO:0016021(integral component of membrane)	NA	NA	NA	NA	MSTRG.4243.1	0	0.666707	1.41833	2.29539	2.41813	3.15779	-3.11981	0.0387635	yes	x	chrNW_011499853.1	2807814	2808269	MSTRG.4243
XM_011028050.1	1.04535	1.02936	0.969642	4.12521	4.12552	3.85962	-1.28301	0.00152617	yes	"="	chrNW_011499870.1	80858	84966	MSTRG.7469	LOC105126989	yes	GO:0005737(cytoplasm);GO:0005975(carbohydrate metabolic process);GO:0005986(sucrose biosynthetic process);GO:0006979(response to oxidative stress);GO:0009414(response to water deprivation);GO:0009507(chloroplast);GO:0009737(response to abscisic acid);GO:0010325(raffinose family oligosaccharide biosynthetic process);GO:0019593(mannitol biosynthetic process);GO:0047274(galactinol-sucrose galactosyl…	00052(Galactose metabolism)	K06617	EC:2.4.1.82	hypothetical protein	MSTRG.22023.1	1.80951	1.84177	2.2174	0.082803	0.071427	0.082123	1.11273	0.00306593	yes	u	chrNW_011500230.1	95513	96235	MSTRG.22023
XM_011014574.1	2.3422	2.25661	2.74653	4.93549	5.93188	5.00869	-1.24539	0.0217132	yes	"="	chrNW_011501008.1	40111	47786	MSTRG.25242	LOC105117039	yes	GO:0000398(mRNA splicing, via spliceosome);GO:0000974(Prp19 complex);GO:0005662(DNA replication factor A complex);GO:0071011(precatalytic spliceosome);GO:0071013(catalytic step 2 spliceosome);GO:0080008(Cul4-RING E3 ubiquitin ligase complex)	03040(Spliceosome)	K12862	NA	PP1/PP2A phosphatases pleiotropic regulator PRL2 family protein	MSTRG.5613.1	0.507948	0.365077	0.668635	2.99664	3.25772	3.44488	-1.6904	0.0158446	yes	u	chrNW_011499859.1	1365569	1366855	MSTRG.5613
XM_011015461.1	0.965709	1.25311	0.8928	5.39002	5.23481	5.29937	-1.51278	0.0131788	yes	"="	chrNW_011501334.1	12451	16074	MSTRG.25687	LOC105117710	yes	NA	NA	NA	NA	NA	MSTRG.23989.1	2.62905	3.67599	3.26794	0.166587	0.156462	0.072794	1.43033	0.0243549	yes	u	chrNW_011500530.1	96890	99040	MSTRG.23989
XM_011007295.1	10.2307	9.91181	8.87675	3.03784	3.51999	4.24686	1.75188	0.014677	yes	"="	chrNW_011500199.1	34906	36968	MSTRG.21614	LOC105111830	yes	GO:0005576(extracellular region);GO:0016020(membrane);GO:0016829(lyase activity);GO:0030570(pectate lyase activity);GO:0045490(pectin catabolic process);GO:0046872(metal ion binding)	00040(Pentose and glucuronate interconversions)	K01728	EC:4.2.2.2	pectate lyase 22 precursor family protein	MSTRG.24271.1	4.71079	5.09133	3.66069	1.74732	1.59794	1.56767	1.5426	0.0217314	yes	u	chrNW_011500605.1	69618	70660	MSTRG.24271
XM_011024892.1	0.171521	0.47888	0.631516	4.53169	4.74255	5.93121	-2.68241	0.0175816	yes	"="	chrNW_011499861.1	801379	808957	MSTRG.5933	LOC105124772	yes	GO:0003674(molecular_function);GO:0005634(nucleus);GO:0008150(biological_process)	NA	NA	NA	NA	MSTRG.20369.1	1.58629	1.95433	1.7114	5.0102	4.85765	4.58449	-1.24047	0.0119892	yes	u	chrNW_011500119.1	378	966	MSTRG.20369
XM_011007934.1	1.48101	1.31749	1.39324	4.71619	4.14594	4.81042	-1.05053	0.0165943	yes	"="	chrNW_011500221.1	102478	104669	MSTRG.21930	LOC105112285	yes	GO:0004721(phosphoprotein phosphatase activity);GO:0005654(nucleoplasm);GO:0005730(nucleolus);GO:0005737(cytoplasm);GO:0005977(glycogen metabolic process);GO:0006470(protein dephosphorylation);GO:0007049(cell cycle);GO:0016791(phosphatase activity);GO:0032922(circadian regulation of gene expression);GO:0042752(regulation of circadian rhythm);GO:0043153(entrainment of circadian clock by photoperio…	03015(mRNA surveillance pathway);04931(Insulin resistance)	K06269	EC:3.1.3.16	hypothetical protein	MSTRG.18251.1	11.5717	11.2026	10.7521	1.43362	1.26532	1.32899	2.54199	0.000246381	yes	u	chrNW_011500035.1	277536	280901	MSTRG.18251
XM_011011276.1	11.0648	10.6385	14.2714	18.531	21.4599	20.5596	-1.30383	0.0424049	yes	"="	chrNW_011500433.1	140654	142579	MSTRG.23589	LOC105114656	yes	GO:0005737(cytoplasm);GO:0005773(vacuole);GO:0005774(vacuolar membrane);GO:0005794(Golgi apparatus);GO:0005829(cytosol);GO:0005886(plasma membrane);GO:0009742(brassinosteroid mediated signaling pathway);GO:0019904(protein domain specific binding);GO:0045309(protein phosphorylated amino acid binding)	NA	NA	NA	NA	MSTRG.4696.1	18.3004	28.0142	34.6492	85.4031	89.9857	86.753	-3.21287	0.00426329	yes	u	chrNW_011499855.1	1686946	1687515	MSTRG.4696
XM_011049734.1	0	0	0	55.4283	57.3199	52.1825	-5.88863	2.98919e-05	yes	"="	chrNW_011500027.1	44377	45239	MSTRG.17924	LOC105142214	yes	GO:0003735(structural constituent of ribosome);GO:0006412(translation);GO:0022627(cytosolic small ribosomal subunit)	03010(Ribosome)	K02981	NA	40S ribosomal protein S2	MSTRG.24271.1	4.71079	5.09133	3.66069	1.74732	1.59794	1.56767	1.5426	0.0217314	yes	u	chrNW_011500605.1	69618	70660	MSTRG.24271
XM_011007352.1	0	0	0	15.9866	14.5847	14.7507	-4.03601	0.000110551	yes	"="	chrNW_011500201.1	47759	49795	MSTRG.21650	LOC105111882	yes	GO:0000166(nucleotide binding);GO:0005737(cytoplasm);GO:0005834(heterotrimeric G-protein complex);GO:0008150(biological_process)	00565(Ether lipid metabolism)	K16794	NA	myosin heavy chain kinase B-like	MSTRG.16797.1	9.5768	8.67922	10.1774	34.4182	35.9519	37.0127	-1.92275	0.00454812	yes	i	chrNW_011499994.1	552096	552325	MSTRG.16797
XM_011003972.1	0.37517	7.31832	11.8733	29.4343	35.3819	40.5275	-7.9297	0.036142	yes	"="	chrNW_011499847.1	4847637	4848185	MSTRG.2124	LOC105109315	yes	GO:0005576(extracellular region);GO:0005794(Golgi apparatus);GO:0008083(growth factor activity);GO:0008283(cell proliferation);GO:0009887(organ morphogenesis);GO:0030154(cell differentiation);GO:0031012(extracellular matrix)	NA	NA	NA	NA	MSTRG.3797.1	8.10069	9.45774	9.7522	13.3392	15.6214	14.6502	-1.02033	0.0362496	yes	u	chrNW_011499852.1	717491	718264	MSTRG.3797
XM_011013661.1	14.9014	13.3396	13.5057	1.07116	1.01154	0.885847	3.04023	0.000849417	yes	"="	chrNW_011500777.1	81459	89971	MSTRG.24759	LOC105116345	yes	GO:0005515(protein binding)	03040(Spliceosome);04141(Protein processing in endoplasmic reticulum);04144(Endocytosis)	K03283	NA	animal HSPA9 nucleotide-binding domain protein	MSTRG.19548.1	0	0	1.85549	4.26415	5.00376	5.0956	-4.63428	0.0271958	yes	x	chrNW_011500081.1	244727	245068	MSTRG.19548
XM_011027408.1	8.53221	8.8268	10.99	1.28879	1.04529	1.41044	1.75479	0.0207345	yes	"="	chrNW_011499868.1	463882	465623	MSTRG.7154	LOC105126524	yes	GO:0005634(nucleus);GO:0005777(peroxisome);GO:0016021(integral component of membrane)	NA	NA	NA	NA	MSTRG.17663.1	100.978	95.3868	99.8544	6.78983	5.4946	5.01514	3.74489	0.00309325	yes	u	chrNW_011500019.1	197388	197982	MSTRG.17663
XM_011042041.1	15.1639	16.3	25.4364	26.5206	27.133	23.9651	-1.8248	0.00825759	yes	"="	chrNW_011499937.1	514144	516526	MSTRG.14072	LOC105136630	yes	GO:0005739(mitochondrion);GO:0006464(cellular protein modification process);GO:0008113(peptide-methionine (S)-S-oxide reductase activity);GO:0009416(response to light stimulus);GO:0009507(chloroplast);GO:0009570(chloroplast stroma);GO:0009735(response to cytokinin);GO:0009941(chloroplast envelope);GO:0010114(response to red light);GO:0010218(response to far red light);GO:0030091(protein repair);G…	03018(RNA degradation)	K14442	EC:3.6.4.13	hypothetical protein	MSTRG.794.1	0	0	2.54405	2.23052	2.45512	2.539	-4.34051	0.0465118	yes	x	chrNW_011499845.1	7291986	7292371	MSTRG.794
XM_011044477.1	1.38799	1.50339	0.101533	48.3955	48.6719	49.3268	-2.72717	0.0466774	yes	"="	chrNW_011499957.1	382820	393003	MSTRG.15238	LOC105138416	yes	GO:0005765(lysosomal membrane);GO:0006465(signal peptide processing);GO:0030660(Golgi-associated vesicle membrane);GO:0033619(membrane protein proteolysis);GO:0042500(aspartic endopeptidase activity, intramembrane cleaving);GO:0071458(integral component of cytoplasmic side of endoplasmic reticulum membrane);GO:0071556(integral component of lumenal side of endoplasmic reticulum membrane)	NA	NA	NA	NA	MSTRG.21836.2	0	0	0	2.22984	3.27522	2.57801	-1.93835	0.023234	yes	x	chrNW_011500213.1	150794	151336	MSTRG.21836
XM_011006752.1	24.4168	24.5449	24.2335	0	0	0	4.6861	8.42597e-08	yes	"="	chrNW_011500174.1	147246	149508	MSTRG.21327	LOC105111409	yes	GO:0030599(pectinesterase activity);GO:0046910(pectinesterase inhibitor activity);GO:0071944(cell periphery)	00040(Pentose and glucuronate interconversions);00500(Starch and sucrose metabolism)	K01051	EC:3.1.1.11	Pectinesterase PPE8B precursor	MSTRG.17422.1	0.632218	1.20734	1.24238	7.42825	6.10518	6.20411	-2.73141	0.00716892	yes	u	chrNW_011500011.1	548098	548325	MSTRG.17422
XM_011032843.1	9.14565	10.7948	21.058	35.3235	33.5367	35.44	-3.29595	0.0128311	yes	"="	chrNW_011499846.1	1774667	1777062	MSTRG.1068	LOC105130368	yes	GO:0003674(molecular_function);GO:0005886(plasma membrane);GO:0008150(biological_process);GO:0009941(chloroplast envelope);GO:0016021(integral component of membrane)	NA	NA	NA	NA	MSTRG.17202.1	74.4651	118.881	143.054	212.684	188.866	191.123	-2.46873	0.0138854	yes	u	chrNW_011500006.1	96938	97319	MSTRG.17202
XR_839441.1	5.26559	5.36569	5.86602	15.0833	15.295	15.6194	-1.53487	0.000772412	yes	"="	chrNW_011499847.1	5485661	5501848	MSTRG.2189	LOC105110268	yes	NA	NA	NA	NA	NA	MSTRG.22023.1	1.80951	1.84177	2.2174	0.082803	0.071427	0.082123	1.11273	0.00306593	yes	u	chrNW_011500230.1	95513	96235	MSTRG.22023
XM_011044889.1	2.86808	2.46433	2.63911	11.0968	14.3134	11.2218	-1.8431	0.0279799	yes	"="	chrNW_011499961.1	488987	491172	MSTRG.15478	LOC105138720	yes	GO:0009416(response to light stimulus);GO:0009813(flavonoid biosynthetic process);GO:0045486(naringenin 3-dioxygenase activity)	00941(Flavonoid biosynthesis)	K00475	EC:1.14.11.9	hypothetical protein	MSTRG.3331.1	6997.75	9894.21	9124.42	661.368	777.267	785.458	3.0043	0.0133542	yes	i	chrNW_011499850.1	2436286	2436590	MSTRG.3331
XM_011046109.1	0.338681	0.747226	0.443579	2.53863	2.78489	2.71224	-1.42738	0.0489732	yes	"="	chrNW_011499977.1	595402	597800	MSTRG.16136	LOC105139610	yes	GO:0004089(carbonate dehydratase activity);GO:0006730(one-carbon metabolic process);GO:0008270(zinc ion binding);GO:0009507(chloroplast);GO:0009570(chloroplast stroma)	00910(Nitrogen metabolism)	K01674	EC:4.2.1.1	hypothetical protein	MSTRG.17422.1	0.632218	1.20734	1.24238	7.42825	6.10518	6.20411	-2.73141	0.00716892	yes	u	chrNW_011500011.1	548098	548325	MSTRG.17422
XM_011017657.1	2.81309	6.16357	23.0587	21.4344	26.9166	21.295	-6.20512	0.00705877	yes	"="	chrNW_011502861.1	7444	9825	MSTRG.26771	LOC105119515	yes	GO:0000209(protein polyubiquitination);GO:0042787(protein ubiquitination involved in ubiquitin-dependent protein catabolic process);GO:0043161(proteasome-mediated ubiquitin-dependent protein catabolic process);GO:0061630(ubiquitin protein ligase activity)	NA	NA	NA	NA	MSTRG.25118.1	8.62765	9.96726	0	0.231173	0	0.163476	7.95222	0.0467779	yes	u	chrNW_011500942.1	46669	49108	MSTRG.25118
XM_011039290.1	1.141	1.20868	1.84898	5.62372	5.33621	5.67375	-2.14923	0.00506959	yes	"="	chrNW_011499846.1	5440455	5444816	MSTRG.1406	LOC105134750	yes	GO:0000176(nuclear exosome (RNase complex));GO:0000177(cytoplasmic exosome (RNase complex));GO:0005730(nucleolus);GO:0016075(rRNA catabolic process);GO:0031125(rRNA 3'-end processing);GO:0034427(nuclear-transcribed mRNA catabolic process, exonucleolytic, 3'-5');GO:0034475(U4 snRNA 3'-end processing);GO:0071028(nuclear mRNA surveillance);GO:0071051(polyadenylation-dependent snoRNA 3'-end processin…	03018(RNA degradation)	K11600	NA	exonuclease RRP41 family protein	MSTRG.21947.1	1.16417	1.16862	1.22785	3.53545	2.99858	3.26027	-1.02499	0.0152117	yes	u	chrNW_011500221.1	249556	249820	MSTRG.21947
105114159	21.4114	23.5172	24.0257	38.3984	40.7459	37.8521	-1.05453	0.00277961	yes	"="	chrNW_011500373.1	118812	120491	MSTRG.23251	LOC105114159	yes	NA	NA	NA	NA	NA	MSTRG.1637.1	14.2386	19.808	22.2295	46.8629	60.6912	62.9025	-2.4292	0.0376363	yes	u	chrNW_011499847.1	4369	5716	MSTRG.1637
XM_011021288.1	0.76451	0.957065	1.28362	2.53647	3.09454	2.88175	-1.57578	0.0117464	yes	"="	chrNW_011499853.1	2052477	2063226	MSTRG.4179	LOC105122268	yes	GO:0005634(nucleus)	NA	NA	NA	NA	MSTRG.4696.1	18.3004	28.0142	34.6492	85.4031	89.9857	86.753	-3.21287	0.00426329	yes	u	chrNW_011499855.1	1686946	1687515	MSTRG.4696
XM_011023402.1	0.698838	0.719144	0.590952	3.81981	4.19662	3.60009	-1.46941	0.00806037	yes	"="	chrNW_011499857.1	1753882	1754786	MSTRG.5198	LOC105123706	yes	GO:0005576(extracellular region);GO:0006508(proteolysis);GO:0006869(lipid transport);GO:0008233(peptidase activity);GO:0008289(lipid binding);GO:0009506(plasmodesma)	NA	NA	NA	NA	MSTRG.3331.1	6997.75	9894.21	9124.42	661.368	777.267	785.458	3.0043	0.0133542	yes	i	chrNW_011499850.1	2436286	2436590	MSTRG.3331
XM_011040587.1	3.09639	2.43122	3.22238	10.0076	11.2326	10.2942	-1.70736	0.0218359	yes	"="	chrNW_011499925.1	823563	825678	MSTRG.13414	LOC105135618	yes	GO:0005737(cytoplasm);GO:0008270(zinc ion binding);GO:0009735(response to cytokinin);GO:0009809(lignin biosynthetic process);GO:0045551(cinnamyl-alcohol dehydrogenase activity);GO:0048046(apoplast);GO:0052747(sinapyl alcohol dehydrogenase activity);GO:0055114(oxidation-reduction process)	00940(Phenylpropanoid biosynthesis)	K00083	EC:1.1.1.195	probable mannitol dehydrogenase	MSTRG.11366.1	1.49273	1.62468	1.81065	3.78285	3.54764	3.31781	-1.15925	0.00181609	yes	i	chrNW_011499900.1	681507	683466	MSTRG.11366
XM_011043087.1	2.81038	2.3795	2.06363	0.279415	0	0	2.074	0.0270431	yes	"="	chrNW_011499944.1	577395	587428	MSTRG.14567	LOC105137360	yes	GO:0005737(cytoplasm);GO:0006952(defense response);GO:0007165(signal transduction);GO:0009506(plasmodesma);GO:0009507(chloroplast);GO:0016021(integral component of membrane);GO:0043531(ADP binding)	03040(Spliceosome);04141(Protein processing in endoplasmic reticulum);04144(Endocytosis)	K03283	NA	animal HSPA9 nucleotide-binding domain protein	MSTRG.1637.1	14.2386	19.808	22.2295	46.8629	60.6912	62.9025	-2.4292	0.0376363	yes	u	chrNW_011499847.1	4369	5716	MSTRG.1637
XR_845452.1	6.74055	5.67527	6.9735	0.054854	0	0.076947	2.78547	0.00337658	yes	"="	chrNW_011500019.1	222048	225367	MSTRG.17669	LOC105141812	yes	NA	NA	NA	NA	NA	MSTRG.20637.1	4.55253	5.60679	4.8908	0.755247	1.20646	1.05927	1.49711	0.0488437	yes	u	chrNW_011500132.1	69628	70951	MSTRG.20637
XM_011028050.1	1.04535	1.02936	0.969642	4.12521	4.12552	3.85962	-1.28301	0.00152617	yes	"="	chrNW_011499870.1	80858	84966	MSTRG.7469	LOC105126989	yes	GO:0005737(cytoplasm);GO:0005975(carbohydrate metabolic process);GO:0005986(sucrose biosynthetic process);GO:0006979(response to oxidative stress);GO:0009414(response to water deprivation);GO:0009507(chloroplast);GO:0009737(response to abscisic acid);GO:0010325(raffinose family oligosaccharide biosynthetic process);GO:0019593(mannitol biosynthetic process);GO:0047274(galactinol-sucrose galactosyl…	00052(Galactose metabolism)	K06617	EC:2.4.1.82	hypothetical protein	MSTRG.17422.1	0.632218	1.20734	1.24238	7.42825	6.10518	6.20411	-2.73141	0.00716892	yes	u	chrNW_011500011.1	548098	548325	MSTRG.17422
XM_011048658.1	0	0	0	3.76687	3.90092	3.17839	-2.35958	0.00267214	yes	"="	chrNW_011500011.1	154330	155866	MSTRG.17391	LOC105141435	yes	GO:0004702(receptor signaling protein serine/threonine kinase activity);GO:0005737(cytoplasm)	04626(Plant-pathogen interaction)	K13414	EC:2.7.11.25	mitogen-activated protein kinase kinase kinase 1-like	MSTRG.11366.1	1.49273	1.62468	1.81065	3.78285	3.54764	3.31781	-1.15925	0.00181609	yes	i	chrNW_011499900.1	681507	683466	MSTRG.11366
XM_011029734.1	11.4476	11.3123	11.5669	0	0	0	3.61069	1.08649e-06	yes	"="	chrNW_011499875.1	485799	488288	MSTRG.8272	LOC105128183	yes	GO:0003723(RNA binding);GO:0003735(structural constituent of ribosome);GO:0006412(translation);GO:0022625(cytosolic large ribosomal subunit)	03010(Ribosome)	K02873	NA	60S ribosomal protein L13	MSTRG.21947.1	1.16417	1.16862	1.22785	3.53545	2.99858	3.26027	-1.02499	0.0152117	yes	u	chrNW_011500221.1	249556	249820	MSTRG.21947
XM_011044889.1	2.86808	2.46433	2.63911	11.0968	14.3134	11.2218	-1.8431	0.0279799	yes	"="	chrNW_011499961.1	488987	491172	MSTRG.15478	LOC105138720	yes	GO:0009416(response to light stimulus);GO:0009813(flavonoid biosynthetic process);GO:0045486(naringenin 3-dioxygenase activity)	00941(Flavonoid biosynthesis)	K00475	EC:1.14.11.9	hypothetical protein	MSTRG.20656.2	7.86653	7.12033	9.00561	0	0	0	2.83876	0.00184806	yes	j	chrNW_011500132.1	240096	242615	MSTRG.20656
XM_011044889.1	2.86808	2.46433	2.63911	11.0968	14.3134	11.2218	-1.8431	0.0279799	yes	"="	chrNW_011499961.1	488987	491172	MSTRG.15478	LOC105138720	yes	GO:0009416(response to light stimulus);GO:0009813(flavonoid biosynthetic process);GO:0045486(naringenin 3-dioxygenase activity)	00941(Flavonoid biosynthesis)	K00475	EC:1.14.11.9	hypothetical protein	MSTRG.20656.5	2.86066	3.43424	3.4002	0	0	0	1.7694	0.00169299	yes	j	chrNW_011500132.1	240096	247401	MSTRG.20656
XM_011044889.1	2.86808	2.46433	2.63911	11.0968	14.3134	11.2218	-1.8431	0.0279799	yes	"="	chrNW_011499961.1	488987	491172	MSTRG.15478	LOC105138720	yes	GO:0009416(response to light stimulus);GO:0009813(flavonoid biosynthetic process);GO:0045486(naringenin 3-dioxygenase activity)	00941(Flavonoid biosynthesis)	K00475	EC:1.14.11.9	hypothetical protein	MSTRG.20656.1	7.11851	9.21579	6.81352	0	0	0	3.25382	0.00563335	yes	o	chrNW_011500132.1	240096	247487	MSTRG.20656
XM_011044889.1	2.86808	2.46433	2.63911	11.0968	14.3134	11.2218	-1.8431	0.0279799	yes	"="	chrNW_011499961.1	488987	491172	MSTRG.15478	LOC105138720	yes	GO:0009416(response to light stimulus);GO:0009813(flavonoid biosynthetic process);GO:0045486(naringenin 3-dioxygenase activity)	00941(Flavonoid biosynthesis)	K00475	EC:1.14.11.9	hypothetical protein	MSTRG.20656.7	3.3172	2.68633	3.22965	0	0	0	2.04742	0.00496034	yes	j	chrNW_011500132.1	240097	242589	MSTRG.20656
XM_011044889.1	2.86808	2.46433	2.63911	11.0968	14.3134	11.2218	-1.8431	0.0279799	yes	"="	chrNW_011499961.1	488987	491172	MSTRG.15478	LOC105138720	yes	GO:0009416(response to light stimulus);GO:0009813(flavonoid biosynthetic process);GO:0045486(naringenin 3-dioxygenase activity)	00941(Flavonoid biosynthesis)	K00475	EC:1.14.11.9	hypothetical protein	MSTRG.20656.11	2.67606	2.61673	1.91921	0	0	0	2.34616	0.00145935	yes	o	chrNW_011500132.1	240098	247475	MSTRG.20656
XM_011044889.1	2.86808	2.46433	2.63911	11.0968	14.3134	11.2218	-1.8431	0.0279799	yes	"="	chrNW_011499961.1	488987	491172	MSTRG.15478	LOC105138720	yes	GO:0009416(response to light stimulus);GO:0009813(flavonoid biosynthetic process);GO:0045486(naringenin 3-dioxygenase activity)	00941(Flavonoid biosynthesis)	K00475	EC:1.14.11.9	hypothetical protein	MSTRG.20656.9	13.0052	13.0169	11.9406	0	0	0.000724	3.97309	1.7727e-05	yes	o	chrNW_011500132.1	240098	247487	MSTRG.20656
XM_011015784.1	0	0.218614	0	2.68572	2.59175	2.14151	-1.8145	0.0274834	yes	"="	chrNW_011501489.1	25892	27878	MSTRG.25842	LOC105117959	yes	GO:0005524(ATP binding);GO:0005737(cytoplasm);GO:0005829(cytosol);GO:0006457(protein folding);GO:0046686(response to cadmium ion);GO:0051082(unfolded protein binding)	00051(Fructose and mannose metabolism);00500(Starch and sucrose metabolism);00520(Amino sugar and nucleotide sugar metabolism)	K00847	EC:2.7.1.4	putative fructokinase-5	MSTRG.21947.1	1.16417	1.16862	1.22785	3.53545	2.99858	3.26027	-1.02499	0.0152117	yes	u	chrNW_011500221.1	249556	249820	MSTRG.21947
XM_011020129.1	14.9477	18.7012	11.5821	0.712324	0.399828	1.24169	4.22839	0.0142115	yes	"="	chrNW_011499851.1	1399096	1402647	MSTRG.3582	LOC105121477	yes	GO:0003674(molecular_function);GO:0005634(nucleus);GO:0008150(biological_process);GO:0016020(membrane);GO:0016021(integral component of membrane)	NA	NA	NA	NA	MSTRG.20656.8	2.99473	3.5739	2.13021	0	0	0	2.59485	0.0118049	yes	j	chrNW_011500132.1	240097	242588	MSTRG.20656
XM_011032736.1	5.8945	7.00685	5.58505	18.374	17.4904	15.7517	-1.32878	0.0458989	yes	"="	chrNW_011499886.1	476702	482728	MSTRG.9741	LOC105130295	yes	GO:0016787(hydrolase activity)	NA	NA	NA	NA	MSTRG.17718.1	1.98159	1.93471	1.75627	0	0	0	1.72875	7.7806e-05	yes	u	chrNW_011500021.1	98505	98774	MSTRG.17718
XM_011049492.1	0	0	1.91862	53.461	49.7128	48.5102	-7.96931	0.00445531	yes	"="	chrNW_011500023.1	432334	433853	MSTRG.17823	LOC105142044	yes	GO:0004842(ubiquitin-protein transferase activity);GO:0005634(nucleus);GO:0010200(response to chitin);GO:0016567(protein ubiquitination);GO:0016874(ligase activity)	00970(Aminoacyl-tRNA biosynthesis)	K01876	EC:6.1.1.12	uncharacterized LOC104440434	MSTRG.24332.1	2.1927	2.36783	1.89675	0	0	0	1.91241	0.00199254	yes	u	chrNW_011500624.1	23280	24577	MSTRG.24332
XM_011005087.1	2.70065	3.61915	2.88802	23.5062	30.6378	32.0486	-2.78799	0.0218058	yes	"="	chrNW_011500122.1	238352	240494	MSTRG.20468	LOC105110148	yes	GO:0009507(chloroplast);GO:0009813(flavonoid biosynthetic process);GO:0009964(negative regulation of flavonoid biosynthetic process);GO:0016491(oxidoreductase activity);GO:0033729(anthocyanidin reductase activity);GO:0050662(coenzyme binding);GO:0055114(oxidation-reduction process)	00941(Flavonoid biosynthesis)	K08695	EC:1.3.1.77	Leucoanthocyanidin reductase family protein	MSTRG.25621.1	1.63529	1.58619	2.15329	0	0	0	1.01268	0.0167749	yes	u	chrNW_011501291.1	46052	47253	MSTRG.25621
XM_011035904.1	1.4223	0.998694	1.30012	6.98437	7.60122	7.51939	-1.78506	0.0129278	yes	"="	chrNW_011499845.1	1128154	1134800	MSTRG.245	LOC105132338	yes	GO:0005768(endosome);GO:0005774(vacuolar membrane);GO:0005802(trans-Golgi network);GO:0008757(S-adenosylmethionine-dependent methyltransferase activity);GO:0032259(methylation)	NA	NA	NA	NA	MSTRG.23989.1	2.62905	3.67599	3.26794	0.166587	0.156462	0.072794	1.43033	0.0243549	yes	u	chrNW_011500530.1	96890	99040	MSTRG.23989
XM_011029734.1	11.4476	11.3123	11.5669	0	0	0	3.61069	1.08649e-06	yes	"="	chrNW_011499875.1	485799	488288	MSTRG.8272	LOC105128183	yes	GO:0003723(RNA binding);GO:0003735(structural constituent of ribosome);GO:0006412(translation);GO:0022625(cytosolic large ribosomal subunit)	03010(Ribosome)	K02873	NA	60S ribosomal protein L13	MSTRG.20656.2	7.86653	7.12033	9.00561	0	0	0	2.83876	0.00184806	yes	j	chrNW_011500132.1	240096	242615	MSTRG.20656
XM_011029734.1	11.4476	11.3123	11.5669	0	0	0	3.61069	1.08649e-06	yes	"="	chrNW_011499875.1	485799	488288	MSTRG.8272	LOC105128183	yes	GO:0003723(RNA binding);GO:0003735(structural constituent of ribosome);GO:0006412(translation);GO:0022625(cytosolic large ribosomal subunit)	03010(Ribosome)	K02873	NA	60S ribosomal protein L13	MSTRG.20656.5	2.86066	3.43424	3.4002	0	0	0	1.7694	0.00169299	yes	j	chrNW_011500132.1	240096	247401	MSTRG.20656
XM_011029734.1	11.4476	11.3123	11.5669	0	0	0	3.61069	1.08649e-06	yes	"="	chrNW_011499875.1	485799	488288	MSTRG.8272	LOC105128183	yes	GO:0003723(RNA binding);GO:0003735(structural constituent of ribosome);GO:0006412(translation);GO:0022625(cytosolic large ribosomal subunit)	03010(Ribosome)	K02873	NA	60S ribosomal protein L13	MSTRG.20656.1	7.11851	9.21579	6.81352	0	0	0	3.25382	0.00563335	yes	o	chrNW_011500132.1	240096	247487	MSTRG.20656
XM_011029734.1	11.4476	11.3123	11.5669	0	0	0	3.61069	1.08649e-06	yes	"="	chrNW_011499875.1	485799	488288	MSTRG.8272	LOC105128183	yes	GO:0003723(RNA binding);GO:0003735(structural constituent of ribosome);GO:0006412(translation);GO:0022625(cytosolic large ribosomal subunit)	03010(Ribosome)	K02873	NA	60S ribosomal protein L13	MSTRG.20656.8	2.99473	3.5739	2.13021	0	0	0	2.59485	0.0118049	yes	j	chrNW_011500132.1	240097	242588	MSTRG.20656
XM_011029734.1	11.4476	11.3123	11.5669	0	0	0	3.61069	1.08649e-06	yes	"="	chrNW_011499875.1	485799	488288	MSTRG.8272	LOC105128183	yes	GO:0003723(RNA binding);GO:0003735(structural constituent of ribosome);GO:0006412(translation);GO:0022625(cytosolic large ribosomal subunit)	03010(Ribosome)	K02873	NA	60S ribosomal protein L13	MSTRG.20656.7	3.3172	2.68633	3.22965	0	0	0	2.04742	0.00496034	yes	j	chrNW_011500132.1	240097	242589	MSTRG.20656
XM_011029734.1	11.4476	11.3123	11.5669	0	0	0	3.61069	1.08649e-06	yes	"="	chrNW_011499875.1	485799	488288	MSTRG.8272	LOC105128183	yes	GO:0003723(RNA binding);GO:0003735(structural constituent of ribosome);GO:0006412(translation);GO:0022625(cytosolic large ribosomal subunit)	03010(Ribosome)	K02873	NA	60S ribosomal protein L13	MSTRG.20656.11	2.67606	2.61673	1.91921	0	0	0	2.34616	0.00145935	yes	o	chrNW_011500132.1	240098	247475	MSTRG.20656
XM_011029734.1	11.4476	11.3123	11.5669	0	0	0	3.61069	1.08649e-06	yes	"="	chrNW_011499875.1	485799	488288	MSTRG.8272	LOC105128183	yes	GO:0003723(RNA binding);GO:0003735(structural constituent of ribosome);GO:0006412(translation);GO:0022625(cytosolic large ribosomal subunit)	03010(Ribosome)	K02873	NA	60S ribosomal protein L13	MSTRG.20656.9	13.0052	13.0169	11.9406	0	0	0.000724	3.97309	1.7727e-05	yes	o	chrNW_011500132.1	240098	247487	MSTRG.20656
XM_011007226.1	57.7929	55.3715	54.1683	0	0	0	5.98173	8.33941e-07	yes	"="	chrNW_011500195.1	199554	202279	MSTRG.21576	LOC105111775	yes	GO:0005739(mitochondrion);GO:0005743(mitochondrial inner membrane);GO:0009409(response to cold);GO:0009916(alternative oxidase activity);GO:0016021(integral component of membrane);GO:0031930(mitochondria-nucleus signaling pathway);GO:0045333(cellular respiration);GO:0046872(metal ion binding);GO:0055114(oxidation-reduction process);GO:0070469(respiratory chain)	00970(Aminoacyl-tRNA biosynthesis)	K01868	EC:6.1.1.3	threonyl-tRNA synthetase	MSTRG.21859.1	9.74514	8.0131	9.59411	3.66358	3.43913	3.84716	1.19268	0.0389948	yes	x	chrNW_011500214.1	193857	195907	MSTRG.21859
XM_011015764.1	3.25307	4.66982	5.13812	8.0377	8.35874	8.01457	-1.69756	0.00947164	yes	"="	chrNW_011501470.1	8021	10723	MSTRG.25823	LOC105117938	yes	GO:0005829(cytosol);GO:0009860(pollen tube growth);GO:0010183(pollen tube guidance);GO:0045454(cell redox homeostasis);GO:0046686(response to cadmium ion);GO:0047134(protein-disulfide reductase activity);GO:0055114(oxidation-reduction process);GO:0080092(regulation of pollen tube growth)	NA	NA	NA	NA	MSTRG.19548.1	0	0	1.85549	4.26415	5.00376	5.0956	-4.63428	0.0271958	yes	x	chrNW_011500081.1	244727	245068	MSTRG.19548
XM_011042263.1	3.68668	4.1832	3.74077	0	0	0	2.27182	0.00100187	yes	"="	chrNW_011499939.1	205255	208883	MSTRG.14164	LOC105136788	yes	GO:0005483(soluble NSF attachment protein activity);GO:0005774(vacuolar membrane);GO:0006886(intracellular protein transport);GO:0019905(syntaxin binding);GO:0031201(SNARE complex);GO:0061025(membrane fusion)	03050(Proteasome)	K03064	NA	26S proteasome AAA-ATPase subunit RPT4a (ISS)	MSTRG.4764.1	7.66514	8.93632	8.45758	0.230658	0.698573	0.825864	2.60173	0.0346454	yes	i	chrNW_011499855.1	2458304	2458609	MSTRG.4764
XM_011014351.1	24.4817	24.8099	23.0704	58.4825	57.6336	58.629	-1.07901	0.000719969	yes	"="	chrNW_011500937.1	23599	27682	MSTRG.25101	LOC105116855	yes	GO:0005515(protein binding);GO:0008661(1-deoxy-D-xylulose-5-phosphate synthase activity);GO:0009228(thiamine biosynthetic process);GO:0009507(chloroplast);GO:0009570(chloroplast stroma);GO:0015995(chlorophyll biosynthetic process);GO:0016114(terpenoid biosynthetic process);GO:0019288(isopentenyl diphosphate biosynthetic process, methylerythritol 4-phosphate pathway);GO:0046872(metal ion binding);…	00730(Thiamine metabolism);00900(Terpenoid backbone biosynthesis)	K01662	EC:2.2.1.7	hypothetical protein	MSTRG.16797.1	9.5768	8.67922	10.1774	34.4182	35.9519	37.0127	-1.92275	0.00454812	yes	i	chrNW_011499994.1	552096	552325	MSTRG.16797
XM_011015845.1	4.8983	3.96448	3.88129	0	0	0	2.83859	0.000671399	yes	"="	chrNW_011501527.1	15841	16748	MSTRG.25879	LOC105118006	yes	GO:0003677(DNA binding);GO:0003700(transcription factor activity, sequence-specific DNA binding);GO:0005634(nucleus);GO:0006351(transcription, DNA-templated);GO:0009409(response to cold);GO:0009414(response to water deprivation);GO:0009631(cold acclimation);GO:0045893(positive regulation of transcription, DNA-templated)	NA	NA	NA	NA	MSTRG.1637.1	14.2386	19.808	22.2295	46.8629	60.6912	62.9025	-2.4292	0.0376363	yes	u	chrNW_011499847.1	4369	5716	MSTRG.1637
XM_011018824.1	286.019	288.575	276.306	0	0	0	8.24242	4.57745e-07	yes	"="	chrNW_011499849.1	2334327	2335507	MSTRG.2931	LOC105120566	yes	GO:0003700(transcription factor activity, sequence-specific DNA binding);GO:0005634(nucleus);GO:0043565(sequence-specific DNA binding);GO:0044212(transcription regulatory region DNA binding)	NA	NA	NA	NA	MSTRG.16797.1	9.5768	8.67922	10.1774	34.4182	35.9519	37.0127	-1.92275	0.00454812	yes	i	chrNW_011499994.1	552096	552325	MSTRG.16797
XM_011009116.1	0.465846	1.19314	0.703655	5.82152	6.10629	6.05232	-2.28764	0.0356904	yes	"="	chrNW_011500278.1	125625	128139	MSTRG.22500	LOC105113092	yes	GO:0003674(molecular_function);GO:0005634(nucleus);GO:0010286(heat acclimation)	NA	NA	NA	NA	MSTRG.21947.1	1.16417	1.16862	1.22785	3.53545	2.99858	3.26027	-1.02499	0.0152117	yes	u	chrNW_011500221.1	249556	249820	MSTRG.21947
XM_011020973.1	0.136576	0.546909	0.938747	3.07357	3.47887	2.83638	-2.88378	0.000851507	yes	"="	chrNW_011499853.1	216324	219088	MSTRG.4008	LOC105122068	yes	GO:0000166(nucleotide binding);GO:0005739(mitochondrion);GO:0005840(ribosome);GO:0008150(biological_process);GO:0009507(chloroplast)	NA	NA	NA	NA	MSTRG.18251.1	11.5717	11.2026	10.7521	1.43362	1.26532	1.32899	2.54199	0.000246381	yes	u	chrNW_011500035.1	277536	280901	MSTRG.18251
XM_011025952.1	19.4765	22.2058	27.7847	37.2561	37.3966	36.9011	-1.53518	0.00329637	yes	"="	chrNW_011499863.1	1647040	1650091	MSTRG.6460	LOC105125491	yes	GO:0000166(nucleotide binding);GO:0003676(nucleic acid binding);GO:0003723(RNA binding);GO:0005730(nucleolus);GO:0008150(biological_process);GO:0009507(chloroplast)	03040(Spliceosome)	K12885	NA	hypothetical protein	MSTRG.20656.6	3.28496	2.78412	1.85209	0	0	0	2.862	0.00146679	yes	o	chrNW_011500132.1	240097	247402	MSTRG.20656
XM_011025952.1	19.4765	22.2058	27.7847	37.2561	37.3966	36.9011	-1.53518	0.00329637	yes	"="	chrNW_011499863.1	1647040	1650091	MSTRG.6460	LOC105125491	yes	GO:0000166(nucleotide binding);GO:0003676(nucleic acid binding);GO:0003723(RNA binding);GO:0005730(nucleolus);GO:0008150(biological_process);GO:0009507(chloroplast)	03040(Spliceosome)	K12885	NA	hypothetical protein	MSTRG.20656.9	13.0052	13.0169	11.9406	0	0	0.000724	3.97309	1.7727e-05	yes	o	chrNW_011500132.1	240098	247487	MSTRG.20656
XM_011037010.1	3.51125	3.50487	2.91281	0.884792	1.11656	1.20779	1.51872	0.00821334	yes	"="	chrNW_011499903.1	1051715	1055299	MSTRG.11698	LOC105133155	yes	GO:0004674(protein serine/threonine kinase activity);GO:0004713(protein tyrosine kinase activity);GO:0005524(ATP binding);GO:0005886(plasma membrane);GO:0006468(protein phosphorylation);GO:0009507(chloroplast);GO:0016301(kinase activity)	04626(Plant-pathogen interaction)	K13430	EC:2.7.11.1	serine/threonine-protein kinase PBS1-like	MSTRG.4696.1	18.3004	28.0142	34.6492	85.4031	89.9857	86.753	-3.21287	0.00426329	yes	u	chrNW_011499855.1	1686946	1687515	MSTRG.4696
XM_011038762.1	24.1602	18.9884	20.6565	4.92829	4.31385	3.44367	2.19628	0.0341276	yes	"="	chrNW_011499914.1	537124	538772	MSTRG.12549	LOC105134374	yes	GO:0003674(molecular_function);GO:0005634(nucleus)	NA	NA	NA	NA	MSTRG.21859.1	9.74514	8.0131	9.59411	3.66358	3.43913	3.84716	1.19268	0.0389948	yes	x	chrNW_011500214.1	193857	195907	MSTRG.21859
XM_011046886.1	2.59727	2.6017	2.01727	0	0	0	2.21293	0.00111537	yes	"="	chrNW_011499987.1	119136	120242	MSTRG.16528	LOC105140167	yes	GO:0003677(DNA binding);GO:0005634(nucleus);GO:0006355(regulation of transcription, DNA-templated);GO:0008150(biological_process);GO:0016021(integral component of membrane)	NA	NA	NA	NA	MSTRG.1637.1	14.2386	19.808	22.2295	46.8629	60.6912	62.9025	-2.4292	0.0376363	yes	u	chrNW_011499847.1	4369	5716	MSTRG.1637
XM_011013327.1	0.97749	1.04835	0.953356	3.13159	3.24142	3.33955	-1.01429	0.00214626	yes	"="	chrNW_011500718.1	53604	61129	MSTRG.24592	LOC105116122	yes	GO:0005160(transforming growth factor beta receptor binding);GO:0005769(early endosome);GO:0006355(regulation of transcription, DNA-templated);GO:0006886(intracellular protein transport);GO:0007165(signal transduction);GO:0008333(endosome to lysosome transport);GO:0016020(membrane);GO:0033263(CORVET complex);GO:0034058(endosomal vesicle fusion);GO:0046332(SMAD binding)	NA	NA	NA	NA	MSTRG.17422.1	0.632218	1.20734	1.24238	7.42825	6.10518	6.20411	-2.73141	0.00716892	yes	u	chrNW_011500011.1	548098	548325	MSTRG.17422
105119010	20.9766	19.8408	22.1515	6.47846	6.38075	6.16814	1.40146	0.00236538	yes	"="	chrNW_011499848.1	493117	502291	MSTRG.2264	LOC105119010	yes	NA	NA	NA	NA	NA	MSTRG.4764.1	7.66514	8.93632	8.45758	0.230658	0.698573	0.825864	2.60173	0.0346454	yes	i	chrNW_011499855.1	2458304	2458609	MSTRG.4764
XM_011021534.1	0.122656	0.337897	0.094056	41.8017	40.5027	35.0931	-5.14725	0.00145884	yes	"="	chrNW_011499854.1	66272	67305	MSTRG.4297	LOC105122436	yes	GO:0008150(biological_process);GO:0009507(chloroplast);GO:0009535(chloroplast thylakoid membrane);GO:0016021(integral component of membrane);GO:0031072(heat shock protein binding);GO:0051082(unfolded protein binding)	NA	NA	NA	NA	MSTRG.20656.5	2.86066	3.43424	3.4002	0	0	0	1.7694	0.00169299	yes	j	chrNW_011500132.1	240096	247401	MSTRG.20656
XM_011021534.1	0.122656	0.337897	0.094056	41.8017	40.5027	35.0931	-5.14725	0.00145884	yes	"="	chrNW_011499854.1	66272	67305	MSTRG.4297	LOC105122436	yes	GO:0008150(biological_process);GO:0009507(chloroplast);GO:0009535(chloroplast thylakoid membrane);GO:0016021(integral component of membrane);GO:0031072(heat shock protein binding);GO:0051082(unfolded protein binding)	NA	NA	NA	NA	MSTRG.20656.1	7.11851	9.21579	6.81352	0	0	0	3.25382	0.00563335	yes	o	chrNW_011500132.1	240096	247487	MSTRG.20656
XM_011021534.1	0.122656	0.337897	0.094056	41.8017	40.5027	35.0931	-5.14725	0.00145884	yes	"="	chrNW_011499854.1	66272	67305	MSTRG.4297	LOC105122436	yes	GO:0008150(biological_process);GO:0009507(chloroplast);GO:0009535(chloroplast thylakoid membrane);GO:0016021(integral component of membrane);GO:0031072(heat shock protein binding);GO:0051082(unfolded protein binding)	NA	NA	NA	NA	MSTRG.20656.11	2.67606	2.61673	1.91921	0	0	0	2.34616	0.00145935	yes	o	chrNW_011500132.1	240098	247475	MSTRG.20656
XM_011021534.1	0.122656	0.337897	0.094056	41.8017	40.5027	35.0931	-5.14725	0.00145884	yes	"="	chrNW_011499854.1	66272	67305	MSTRG.4297	LOC105122436	yes	GO:0008150(biological_process);GO:0009507(chloroplast);GO:0009535(chloroplast thylakoid membrane);GO:0016021(integral component of membrane);GO:0031072(heat shock protein binding);GO:0051082(unfolded protein binding)	NA	NA	NA	NA	MSTRG.20656.9	13.0052	13.0169	11.9406	0	0	0.000724	3.97309	1.7727e-05	yes	o	chrNW_011500132.1	240098	247487	MSTRG.20656
XM_011050488.1	0.380753	0.420877	0.335582	2.71429	2.40409	2.21029	-1.32865	0.0136307	yes	"="	chrNW_011500036.1	149927	153888	MSTRG.18288	LOC105142728	yes	GO:0005634(nucleus);GO:0005737(cytoplasm);GO:0009611(response to wounding);GO:0009694(jasmonic acid metabolic process);GO:0009695(jasmonic acid biosynthetic process);GO:0009867(jasmonic acid mediated signaling pathway);GO:0030795(jasmonate O-methyltransferase activity);GO:0031408(oxylipin biosynthetic process);GO:0032259(methylation)	00592(alpha-Linolenic acid metabolism)	K08241	EC:2.1.1.141	JASMONIC ACID CARBOXYL METHYLTRANSFERASE family protein	MSTRG.11366.1	1.49273	1.62468	1.81065	3.78285	3.54764	3.31781	-1.15925	0.00181609	yes	i	chrNW_011499900.1	681507	683466	MSTRG.11366
XM_011012660.1	119.989	100.102	114.76	0	0.114803	0	6.77223	0.000326916	yes	"="	chrNW_011500616.1	88351	90379	MSTRG.24306	LOC105115699	yes	GO:0030599(pectinesterase activity);GO:0046910(pectinesterase inhibitor activity);GO:0071944(cell periphery)	00040(Pentose and glucuronate interconversions);00500(Starch and sucrose metabolism)	K01051	EC:3.1.1.11	pectinesterase family protein	MSTRG.22023.1	1.80951	1.84177	2.2174	0.082803	0.071427	0.082123	1.11273	0.00306593	yes	u	chrNW_011500230.1	95513	96235	MSTRG.22023
XM_011003481.1	8.66762	6.44457	8.23392	0.582348	0.715263	0.422689	2.38275	0.0209434	yes	"="	chrNW_011500085.1	325111	326612	MSTRG.19652	LOC105108955	yes	GO:0005829(cytosol);GO:0005886(plasma membrane)	NA	NA	NA	NA	MSTRG.12836.1	1.95131	1.66895	2.06704	4.8041	4.21898	4.40749	-1.04756	0.0322561	yes	u	chrNW_011499918.1	88380	89689	MSTRG.12836
XM_011003481.1	8.66762	6.44457	8.23392	0.582348	0.715263	0.422689	2.38275	0.0209434	yes	"="	chrNW_011500085.1	325111	326612	MSTRG.19652	LOC105108955	yes	GO:0005829(cytosol);GO:0005886(plasma membrane)	NA	NA	NA	NA	MSTRG.25621.1	1.63529	1.58619	2.15329	0	0	0	1.01268	0.0167749	yes	u	chrNW_011501291.1	46052	47253	MSTRG.25621
XM_011017194.1	0.054036	0.464406	0.068143	5.49867	4.72922	5.1461	-2.32749	0.0339908	yes	"="	chrNW_011502341.1	3855	5997	MSTRG.26531	LOC105119094	yes	GO:0005634(nucleus);GO:0005886(plasma membrane);GO:0006457(protein folding)	04141(Protein processing in endoplasmic reticulum)	K09518	NA	DNAJ heat shock N-terminal domain-containing family protein	MSTRG.11366.1	1.49273	1.62468	1.81065	3.78285	3.54764	3.31781	-1.15925	0.00181609	yes	i	chrNW_011499900.1	681507	683466	MSTRG.11366
XM_011017467.1	0	0	0	2.93343	2.72919	2.97436	-1.91158	0.000370504	yes	"="	chrNW_011502626.1	5687	7200	MSTRG.26676	LOC105119340	yes	GO:0003674(molecular_function);GO:0005739(mitochondrion);GO:0005886(plasma membrane);GO:0008150(biological_process)	NA	NA	NA	NA	MSTRG.24271.1	4.71079	5.09133	3.66069	1.74732	1.59794	1.56767	1.5426	0.0217314	yes	u	chrNW_011500605.1	69618	70660	MSTRG.24271
XM_011017896.1	8.84372	6.51414	8.13527	0.583701	0.717012	0.422083	2.46062	0.0195921	yes	"="	chrNW_011503239.1	4305	5807	MSTRG.26887	LOC105119727	yes	GO:0005829(cytosol);GO:0005886(plasma membrane)	NA	NA	NA	NA	MSTRG.12836.1	1.95131	1.66895	2.06704	4.8041	4.21898	4.40749	-1.04756	0.0322561	yes	u	chrNW_011499918.1	88380	89689	MSTRG.12836
XM_011017896.1	8.84372	6.51414	8.13527	0.583701	0.717012	0.422083	2.46062	0.0195921	yes	"="	chrNW_011503239.1	4305	5807	MSTRG.26887	LOC105119727	yes	GO:0005829(cytosol);GO:0005886(plasma membrane)	NA	NA	NA	NA	MSTRG.25621.1	1.63529	1.58619	2.15329	0	0	0	1.01268	0.0167749	yes	u	chrNW_011501291.1	46052	47253	MSTRG.25621
XM_011014939.1	2.39232	2.11194	0	0	0	0	4.24206	0.0303184	yes	"="	chrNW_011501147.1	16697	19116	MSTRG.25436	LOC105117321	yes	GO:0004674(protein serine/threonine kinase activity);GO:0005524(ATP binding);GO:0005886(plasma membrane);GO:0006468(protein phosphorylation);GO:0016021(integral component of membrane);GO:0016301(kinase activity);GO:0030246(carbohydrate binding)	00500(Starch and sucrose metabolism)	K01176	EC:3.2.1.1	hypothetical protein	MSTRG.794.1	0	0	2.54405	2.23052	2.45512	2.539	-4.34051	0.0465118	yes	x	chrNW_011499845.1	7291986	7292371	MSTRG.794
XM_011015890.1	48.1652	48.3582	36.9606	22.5338	23.2282	21.1001	1.53462	0.0239926	yes	"="	chrNW_011501541.1	19486	23036	MSTRG.25899	LOC105118041	yes	GO:0004190(aspartic-type endopeptidase activity);GO:0006508(proteolysis);GO:0030163(protein catabolic process)	NA	NA	NA	NA	MSTRG.18251.1	11.5717	11.2026	10.7521	1.43362	1.26532	1.32899	2.54199	0.000246381	yes	u	chrNW_011500035.1	277536	280901	MSTRG.18251
XM_011048149.1	4.0333	3.00998	2.35577	1.76779	1.20988	1.85053	1.81623	0.0138591	yes	"="	chrNW_011500004.1	558807	564527	MSTRG.17120	LOC105141055	yes	GO:0003674(molecular_function);GO:0005576(extracellular region);GO:0005886(plasma membrane);GO:0008150(biological_process)	NA	NA	NA	NA	MSTRG.2318.1	143.039	166.502	219.957	241.333	264.304	252.78	-1.61094	0.0105415	yes	x	chrNW_011499848.1	1043213	1043972	MSTRG.2318
XM_011014345.1	54.5786	53.355	53.5366	26.0265	24.3061	24.2726	1.09761	0.00334055	yes	"="	chrNW_011500932.1	64397	70464	MSTRG.25100	LOC105116849	yes	GO:0004970(ionotropic glutamate receptor activity);GO:0005217(intracellular ligand-gated ion channel activity);GO:0006874(cellular calcium ion homeostasis);GO:0009416(response to light stimulus);GO:0016021(integral component of membrane)	NA	NA	NA	NA	MSTRG.4696.1	18.3004	28.0142	34.6492	85.4031	89.9857	86.753	-3.21287	0.00426329	yes	u	chrNW_011499855.1	1686946	1687515	MSTRG.4696
XM_011044121.1	6.57598	6.93684	0.753565	0.332995	0.511996	0.552332	5.5279	0.0334154	yes	"="	chrNW_011499953.1	67732	70451	105138114	LOC105138114	yes	GO:0000462(maturation of SSU-rRNA from tricistronic rRNA transcript (SSU-rRNA, 5.8S rRNA, LSU-rRNA));GO:0032040(small-subunit processome);GO:0034388(Pwp2p-containing subcomplex of 90S preribosome)	03008(Ribosome biogenesis in eukaryotes)	K14553	NA	hypothetical protein	MSTRG.26517.1	5.61712	3.93168	0	0	0	0	6.45545	0.0219606	yes	x	chrNW_011502319.1	514	854	MSTRG.26517
XM_011012408.1	14.1252	11.1525	12.694	0.220773	0.301557	0.269251	3.64438	0.00174351	yes	"="	chrNW_011500581.1	101932	106500	MSTRG.24189	LOC105115503	yes	GO:0005739(mitochondrion);GO:0008150(biological_process);GO:0009507(chloroplast)	03018(RNA degradation)	K14442	EC:3.6.4.13	putative pentatricopeptide repeat-containing protein At5g59900	MSTRG.12836.1	1.95131	1.66895	2.06704	4.8041	4.21898	4.40749	-1.04756	0.0322561	yes	u	chrNW_011499918.1	88380	89689	MSTRG.12836
XM_011012408.1	14.1252	11.1525	12.694	0.220773	0.301557	0.269251	3.64438	0.00174351	yes	"="	chrNW_011500581.1	101932	106500	MSTRG.24189	LOC105115503	yes	GO:0005739(mitochondrion);GO:0008150(biological_process);GO:0009507(chloroplast)	03018(RNA degradation)	K14442	EC:3.6.4.13	putative pentatricopeptide repeat-containing protein At5g59900	MSTRG.25621.1	1.63529	1.58619	2.15329	0	0	0	1.01268	0.0167749	yes	u	chrNW_011501291.1	46052	47253	MSTRG.25621
XM_011004260.1	0.039863	0.418961	0.080496	7.33341	6.98988	6.39985	-2.89787	0.0145617	yes	"="	chrNW_011499847.1	4996504	4999762	MSTRG.2136	LOC105109521	yes	GO:0003674(molecular_function);GO:0005634(nucleus);GO:0005768(endosome);GO:0005794(Golgi apparatus);GO:0005802(trans-Golgi network);GO:0008150(biological_process);GO:0016021(integral component of membrane)	NA	NA	NA	NA	MSTRG.12836.1	1.95131	1.66895	2.06704	4.8041	4.21898	4.40749	-1.04756	0.0322561	yes	u	chrNW_011499918.1	88380	89689	MSTRG.12836
XM_011004260.1	0.039863	0.418961	0.080496	7.33341	6.98988	6.39985	-2.89787	0.0145617	yes	"="	chrNW_011499847.1	4996504	4999762	MSTRG.2136	LOC105109521	yes	GO:0003674(molecular_function);GO:0005634(nucleus);GO:0005768(endosome);GO:0005794(Golgi apparatus);GO:0005802(trans-Golgi network);GO:0008150(biological_process);GO:0016021(integral component of membrane)	NA	NA	NA	NA	MSTRG.25621.1	1.63529	1.58619	2.15329	0	0	0	1.01268	0.0167749	yes	u	chrNW_011501291.1	46052	47253	MSTRG.25621
XM_011004961.1	0.31306	0.83209	0.54877	5.82897	5.49526	5.86872	-2.44172	0.0167769	yes	"="	chrNW_011499847.1	5401641	5402578	MSTRG.2179	LOC105110057	yes	GO:0003674(molecular_function);GO:0005634(nucleus);GO:0008150(biological_process)	NA	NA	NA	NA	MSTRG.23989.1	2.62905	3.67599	3.26794	0.166587	0.156462	0.072794	1.43033	0.0243549	yes	u	chrNW_011500530.1	96890	99040	MSTRG.23989
XM_011041887.1	83.5729	80.7036	82.3887	0	0.556724	0.680879	6.22578	0.0057495	yes	"="	chrNW_011499936.1	482505	486418	MSTRG.13990	LOC105136508	yes	GO:0003700(transcription factor activity, sequence-specific DNA binding);GO:0005634(nucleus);GO:0006355(regulation of transcription, DNA-templated);GO:0043565(sequence-specific DNA binding)	04075(Plant hormone signal transduction)	K14494	NA	hypothetical protein	MSTRG.23989.1	2.62905	3.67599	3.26794	0.166587	0.156462	0.072794	1.43033	0.0243549	yes	u	chrNW_011500530.1	96890	99040	MSTRG.23989
XM_011046157.1	7.07266	9.31204	10.4702	13.8046	17.076	15.1254	-1.60997	0.0244664	yes	"="	chrNW_011499978.1	478441	480397	MSTRG.16157	LOC105139641	yes	GO:0003674(molecular_function);GO:0005634(nucleus);GO:0008150(biological_process)	NA	NA	NA	NA	MSTRG.4696.1	18.3004	28.0142	34.6492	85.4031	89.9857	86.753	-3.21287	0.00426329	yes	u	chrNW_011499855.1	1686946	1687515	MSTRG.4696
XM_011005295.1	4.42518	4.39509	3.21279	0.738275	0.800226	0.833464	2.15629	0.00237861	yes	"="	chrNW_011500127.1	234595	239713	MSTRG.20568	LOC105110303	yes	NA	NA	NA	NA	NA	MSTRG.6124.1	4.4162	4.07859	5.18904	8.30677	7.72351	7.30915	-1.0959	0.0244654	yes	i	chrNW_011499862.1	597228	598882	MSTRG.6124
XM_011005295.1	4.42518	4.39509	3.21279	0.738275	0.800226	0.833464	2.15629	0.00237861	yes	"="	chrNW_011500127.1	234595	239713	MSTRG.20568	LOC105110303	yes	NA	NA	NA	NA	NA	MSTRG.17422.1	0.632218	1.20734	1.24238	7.42825	6.10518	6.20411	-2.73141	0.00716892	yes	u	chrNW_011500011.1	548098	548325	MSTRG.17422
XM_011021346.1	28.1002	25.9111	25.1382	15.6393	15.4663	16.5192	1.01855	0.000692145	yes	"="	chrNW_011499853.1	2517202	2521515	MSTRG.4217	LOC105122307	yes	GO:0004069(L-aspartate:2-oxoglutarate aminotransferase activity);GO:0030170(pyridoxal phosphate binding);GO:0042802(identical protein binding)	01200(Carbon metabolism);01210(2-Oxocarboxylic acid metabolism);01230(Biosynthesis of amino acids);00710(Carbon fixation in photosynthetic organisms);00250(Alanine, aspartate and glutamate metabolism);00270(Cysteine and methionine metabolism);00220(Arginine biosynthesis);00330(Arginine and proline metabolism);00350(Tyrosine metabolism);00360(Phenylalanine metabolism);00400(Phenylalanine, tyrosine…	K14454	EC:2.6.1.1	aspartate transaminase family protein	MSTRG.1637.1	14.2386	19.808	22.2295	46.8629	60.6912	62.9025	-2.4292	0.0376363	yes	u	chrNW_011499847.1	4369	5716	MSTRG.1637
XM_011041701.1	5.18253	5.44263	5.48037	10.2478	11.4744	10.9965	-1.00936	0.0102113	yes	"="	chrNW_011499935.1	231870	237327	MSTRG.13904	LOC105136389	yes	GO:0016787(hydrolase activity)	NA	NA	NA	NA	MSTRG.18251.1	11.5717	11.2026	10.7521	1.43362	1.26532	1.32899	2.54199	0.000246381	yes	u	chrNW_011500035.1	277536	280901	MSTRG.18251
XM_011001834.1	274.944	268.572	266.913	90.6219	89.843	88.8428	1.63437	5.64172e-05	yes	"="	chrNW_011500054.1	229794	231513	MSTRG.18808	LOC105107790	yes	GO:0009813(flavonoid biosynthetic process);GO:0043231(intracellular membrane-bounded organelle);GO:0052696(flavonoid glucuronidation);GO:0080043(quercetin 3-O-glucosyltransferase activity);GO:0080044(quercetin 7-O-glucosyltransferase activity)	00906(Carotenoid biosynthesis)	K14595	EC:2.4.1.263	UDP-glucosyltransferase	MSTRG.20656.2	7.86653	7.12033	9.00561	0	0	0	2.83876	0.00184806	yes	j	chrNW_011500132.1	240096	242615	MSTRG.20656
XM_011001834.1	274.944	268.572	266.913	90.6219	89.843	88.8428	1.63437	5.64172e-05	yes	"="	chrNW_011500054.1	229794	231513	MSTRG.18808	LOC105107790	yes	GO:0009813(flavonoid biosynthetic process);GO:0043231(intracellular membrane-bounded organelle);GO:0052696(flavonoid glucuronidation);GO:0080043(quercetin 3-O-glucosyltransferase activity);GO:0080044(quercetin 7-O-glucosyltransferase activity)	00906(Carotenoid biosynthesis)	K14595	EC:2.4.1.263	UDP-glucosyltransferase	MSTRG.20656.8	2.99473	3.5739	2.13021	0	0	0	2.59485	0.0118049	yes	j	chrNW_011500132.1	240097	242588	MSTRG.20656
XM_011001834.1	274.944	268.572	266.913	90.6219	89.843	88.8428	1.63437	5.64172e-05	yes	"="	chrNW_011500054.1	229794	231513	MSTRG.18808	LOC105107790	yes	GO:0009813(flavonoid biosynthetic process);GO:0043231(intracellular membrane-bounded organelle);GO:0052696(flavonoid glucuronidation);GO:0080043(quercetin 3-O-glucosyltransferase activity);GO:0080044(quercetin 7-O-glucosyltransferase activity)	00906(Carotenoid biosynthesis)	K14595	EC:2.4.1.263	UDP-glucosyltransferase	MSTRG.20656.7	3.3172	2.68633	3.22965	0	0	0	2.04742	0.00496034	yes	j	chrNW_011500132.1	240097	242589	MSTRG.20656
XM_011002975.1	4.76904	4.94214	4.22429	0	0	0	2.75405	0.000334946	yes	"="	chrNW_011500075.1	365032	372380	MSTRG.19397	LOC105108611	yes	GO:0005524(ATP binding);GO:0005634(nucleus);GO:0006952(defense response);GO:0043531(ADP binding)	04626(Plant-pathogen interaction)	K13459	NA	hypothetical protein	MSTRG.5613.1	0.507948	0.365077	0.668635	2.99664	3.25772	3.44488	-1.6904	0.0158446	yes	u	chrNW_011499859.1	1365569	1366855	MSTRG.5613
XM_011027465.1	0	0.080498	0.045254	1.56853	2.08998	2.01167	-1.51098	0.0215143	yes	"="	chrNW_011499868.1	835894	839984	MSTRG.7184	LOC105126564	yes	GO:0009507(chloroplast);GO:0016021(integral component of membrane)	03040(Spliceosome)	K12813	EC:3.6.4.13	putative pre-mRNA-splicing factor ATP-dependent RNA helicase DHX16	MSTRG.25621.1	1.63529	1.58619	2.15329	0	0	0	1.01268	0.0167749	yes	u	chrNW_011501291.1	46052	47253	MSTRG.25621
XM_011024994.1	0.032426	0.380044	0.167614	3.90002	3.73522	3.70306	-2.29542	0.0135161	yes	"="	chrNW_011499861.1	1562814	1577717	MSTRG.5983	LOC105124849	yes	GO:0005634(nucleus);GO:0008270(zinc ion binding);GO:0009741(response to brassinosteroid);GO:0010200(response to chitin);GO:0016021(integral component of membrane)	NA	NA	NA	NA	MSTRG.26727.1	1.27834	1.03397	1.34065	4.22645	3.95167	3.25922	-1.38894	0.035178	yes	u	chrNW_011502757.1	6519	7442	MSTRG.26727
XM_011001834.1	274.944	268.572	266.913	90.6219	89.843	88.8428	1.63437	5.64172e-05	yes	"="	chrNW_011500054.1	229794	231513	MSTRG.18808	LOC105107790	yes	GO:0009813(flavonoid biosynthetic process);GO:0043231(intracellular membrane-bounded organelle);GO:0052696(flavonoid glucuronidation);GO:0080043(quercetin 3-O-glucosyltransferase activity);GO:0080044(quercetin 7-O-glucosyltransferase activity)	00906(Carotenoid biosynthesis)	K14595	EC:2.4.1.263	UDP-glucosyltransferase	MSTRG.24271.1	4.71079	5.09133	3.66069	1.74732	1.59794	1.56767	1.5426	0.0217314	yes	u	chrNW_011500605.1	69618	70660	MSTRG.24271
XM_011009130.1	7.66239	8.78476	9.32207	2.66891	2.23044	2.64294	1.09131	0.0348288	yes	"="	chrNW_011500279.1	95188	98734	MSTRG.22511	LOC105113103	yes	GO:0003674(molecular_function);GO:0008150(biological_process)	NA	NA	NA	NA	MSTRG.3331.1	6997.75	9894.21	9124.42	661.368	777.267	785.458	3.0043	0.0133542	yes	i	chrNW_011499850.1	2436286	2436590	MSTRG.3331
XM_011010298.1	36.1795	31.0607	31.5147	15.0918	14.7554	14.9277	1.40511	0.00436268	yes	"="	chrNW_011500349.1	98917	100511	MSTRG.23099	LOC105113929	yes	GO:0005634(nucleus)	NA	NA	NA	NA	MSTRG.20656.2	7.86653	7.12033	9.00561	0	0	0	2.83876	0.00184806	yes	j	chrNW_011500132.1	240096	242615	MSTRG.20656
XM_011010298.1	36.1795	31.0607	31.5147	15.0918	14.7554	14.9277	1.40511	0.00436268	yes	"="	chrNW_011500349.1	98917	100511	MSTRG.23099	LOC105113929	yes	GO:0005634(nucleus)	NA	NA	NA	NA	MSTRG.20656.7	3.3172	2.68633	3.22965	0	0	0	2.04742	0.00496034	yes	j	chrNW_011500132.1	240097	242589	MSTRG.20656
XM_011015764.1	3.25307	4.66982	5.13812	8.0377	8.35874	8.01457	-1.69756	0.00947164	yes	"="	chrNW_011501470.1	8021	10723	MSTRG.25823	LOC105117938	yes	GO:0005829(cytosol);GO:0009860(pollen tube growth);GO:0010183(pollen tube guidance);GO:0045454(cell redox homeostasis);GO:0046686(response to cadmium ion);GO:0047134(protein-disulfide reductase activity);GO:0055114(oxidation-reduction process);GO:0080092(regulation of pollen tube growth)	NA	NA	NA	NA	MSTRG.21859.1	9.74514	8.0131	9.59411	3.66358	3.43913	3.84716	1.19268	0.0389948	yes	x	chrNW_011500214.1	193857	195907	MSTRG.21859
XM_011039290.1	1.141	1.20868	1.84898	5.62372	5.33621	5.67375	-2.14923	0.00506959	yes	"="	chrNW_011499846.1	5440455	5444816	MSTRG.1406	LOC105134750	yes	GO:0000176(nuclear exosome (RNase complex));GO:0000177(cytoplasmic exosome (RNase complex));GO:0005730(nucleolus);GO:0016075(rRNA catabolic process);GO:0031125(rRNA 3'-end processing);GO:0034427(nuclear-transcribed mRNA catabolic process, exonucleolytic, 3'-5');GO:0034475(U4 snRNA 3'-end processing);GO:0071028(nuclear mRNA surveillance);GO:0071051(polyadenylation-dependent snoRNA 3'-end processin…	03018(RNA degradation)	K11600	NA	exonuclease RRP41 family protein	MSTRG.26753.1	6.43376	4.44371	6.03022	0.024985	0	0.014397	2.7878	0.0133317	yes	x	chrNW_011502814.1	230	1640	MSTRG.26753
XM_011022670.1	19.6071	24.2681	19.2898	0	0	0	4.53313	0.0013489	yes	"="	chrNW_011499855.1	851137	856645	MSTRG.4627	LOC105123158	yes	GO:0003824(catalytic activity);GO:0005737(cytoplasm);GO:0005829(cytosol);GO:0006520(cellular amino acid metabolic process);GO:0009970(cellular response to sulfate starvation);GO:0018826(methionine gamma-lyase activity);GO:0019458(methionine catabolic process via 2-oxobutanoate);GO:0030170(pyridoxal phosphate binding);GO:0042631(cellular response to water deprivation);GO:0051289(protein homotetram…	00270(Cysteine and methionine metabolism);00450(Selenocompound metabolism)	K01761	EC:4.4.1.11	hypothetical protein	MSTRG.3331.1	6997.75	9894.21	9124.42	661.368	777.267	785.458	3.0043	0.0133542	yes	i	chrNW_011499850.1	2436286	2436590	MSTRG.3331
XM_011027050.1	8.03925	7.97316	7.95332	3.15491	3.35394	3.48594	1.12962	0.00227976	yes	"="	chrNW_011499866.1	1684316	1692957	MSTRG.6973	LOC105126240	yes	GO:0003677(DNA binding);GO:0003700(transcription factor activity, sequence-specific DNA binding);GO:0005634(nucleus);GO:0006351(transcription, DNA-templated);GO:0006355(regulation of transcription, DNA-templated);GO:0007623(circadian rhythm);GO:0009409(response to cold);GO:0009651(response to salt stress);GO:0009723(response to ethylene);GO:0009733(response to auxin);GO:0009737(response to abscis…	04712(Circadian rhythm - plant)	K12133	NA	hypothetical protein	MSTRG.20656.2	7.86653	7.12033	9.00561	0	0	0	2.83876	0.00184806	yes	j	chrNW_011500132.1	240096	242615	MSTRG.20656
XM_011027050.1	8.03925	7.97316	7.95332	3.15491	3.35394	3.48594	1.12962	0.00227976	yes	"="	chrNW_011499866.1	1684316	1692957	MSTRG.6973	LOC105126240	yes	GO:0003677(DNA binding);GO:0003700(transcription factor activity, sequence-specific DNA binding);GO:0005634(nucleus);GO:0006351(transcription, DNA-templated);GO:0006355(regulation of transcription, DNA-templated);GO:0007623(circadian rhythm);GO:0009409(response to cold);GO:0009651(response to salt stress);GO:0009723(response to ethylene);GO:0009733(response to auxin);GO:0009737(response to abscis…	04712(Circadian rhythm - plant)	K12133	NA	hypothetical protein	MSTRG.20656.7	3.3172	2.68633	3.22965	0	0	0	2.04742	0.00496034	yes	j	chrNW_011500132.1	240097	242589	MSTRG.20656
XM_011040986.1	3.23316	3.3819	0	0	0	0	5.10194	0.0421225	yes	"="	chrNW_011499929.1	292426	294166	MSTRG.13597	LOC105135904	yes	GO:0009055(electron carrier activity);GO:0009507(chloroplast);GO:0016614(oxidoreductase activity, acting on CH-OH group of donors);GO:0050660(flavin adenine dinucleotide binding);GO:0055114(oxidation-reduction process)	NA	NA	NA	NA	MSTRG.25118.1	8.62765	9.96726	0	0.231173	0	0.163476	7.95222	0.0467779	yes	u	chrNW_011500942.1	46669	49108	MSTRG.25118
XM_011046812.1	19.4011	21.1137	17.1524	11.3929	10.3908	11.9895	1.13469	0.0289053	yes	"="	chrNW_011499986.1	296466	305340	MSTRG.16499	LOC105140117	yes	GO:0003676(nucleic acid binding);GO:0004534(5'-3' exoribonuclease activity);GO:0005634(nucleus);GO:0006397(mRNA processing);GO:0008270(zinc ion binding);GO:0010587(miRNA catabolic process)	03008(Ribosome biogenesis in eukaryotes);03018(RNA degradation)	K12619	EC:3.1.13.-	EXORIBONUCLEASE 2 family protein	MSTRG.1522.1	0	0.086419	1.80827	2.88288	2.89299	2.5595	-4.09987	0.0153407	yes	x	chrNW_011499846.1	6787533	6787835	MSTRG.1522
XM_011017715.1	1.4172	1.26792	1.53985	15.8273	15.562	14.7489	-2.96566	0.00044579	yes	"="	chrNW_011502935.1	2218	3850	MSTRG.26799	LOC105119566	yes	GO:0003674(molecular_function);GO:0005634(nucleus);GO:0008150(biological_process);GO:0016021(integral component of membrane)	NA	NA	NA	NA	MSTRG.20656.5	2.86066	3.43424	3.4002	0	0	0	1.7694	0.00169299	yes	j	chrNW_011500132.1	240096	247401	MSTRG.20656
XM_011017715.1	1.4172	1.26792	1.53985	15.8273	15.562	14.7489	-2.96566	0.00044579	yes	"="	chrNW_011502935.1	2218	3850	MSTRG.26799	LOC105119566	yes	GO:0003674(molecular_function);GO:0005634(nucleus);GO:0008150(biological_process);GO:0016021(integral component of membrane)	NA	NA	NA	NA	MSTRG.20656.1	7.11851	9.21579	6.81352	0	0	0	3.25382	0.00563335	yes	o	chrNW_011500132.1	240096	247487	MSTRG.20656
XM_011017715.1	1.4172	1.26792	1.53985	15.8273	15.562	14.7489	-2.96566	0.00044579	yes	"="	chrNW_011502935.1	2218	3850	MSTRG.26799	LOC105119566	yes	GO:0003674(molecular_function);GO:0005634(nucleus);GO:0008150(biological_process);GO:0016021(integral component of membrane)	NA	NA	NA	NA	MSTRG.20656.11	2.67606	2.61673	1.91921	0	0	0	2.34616	0.00145935	yes	o	chrNW_011500132.1	240098	247475	MSTRG.20656
XM_011017715.1	1.4172	1.26792	1.53985	15.8273	15.562	14.7489	-2.96566	0.00044579	yes	"="	chrNW_011502935.1	2218	3850	MSTRG.26799	LOC105119566	yes	GO:0003674(molecular_function);GO:0005634(nucleus);GO:0008150(biological_process);GO:0016021(integral component of membrane)	NA	NA	NA	NA	MSTRG.20656.9	13.0052	13.0169	11.9406	0	0	0.000724	3.97309	1.7727e-05	yes	o	chrNW_011500132.1	240098	247487	MSTRG.20656
XM_011032596.1	29.8168	28.6964	28.319	0	0	0	5.02447	1.00537e-06	yes	"="	chrNW_011499885.1	1045401	1051758	MSTRG.9682	LOC105130195	yes	GO:0003779(actin binding);GO:0005618(cell wall);GO:0005737(cytoplasm);GO:0005886(plasma membrane);GO:0009524(phragmoplast);GO:0009960(endosperm development);GO:0016021(integral component of membrane);GO:0030041(actin filament polymerization);GO:0045010(actin nucleation);GO:0048317(seed morphogenesis)	NA	NA	NA	NA	MSTRG.20369.1	1.58629	1.95433	1.7114	5.0102	4.85765	4.58449	-1.24047	0.0119892	yes	u	chrNW_011500119.1	378	966	MSTRG.20369
XM_011035020.1	48.0196	49.89	46.3343	121.094	121.365	124.04	-1.20757	0.00119295	yes	"="	chrNW_011499894.1	1202828	1204477	MSTRG.10792	LOC105131843	yes	GO:0003735(structural constituent of ribosome);GO:0006412(translation);GO:0022627(cytosolic small ribosomal subunit)	03010(Ribosome)	K02981	NA	40S ribosomal protein S2	MSTRG.6124.1	4.4162	4.07859	5.18904	8.30677	7.72351	7.30915	-1.0959	0.0244654	yes	i	chrNW_011499862.1	597228	598882	MSTRG.6124
XM_011035020.1	48.0196	49.89	46.3343	121.094	121.365	124.04	-1.20757	0.00119295	yes	"="	chrNW_011499894.1	1202828	1204477	MSTRG.10792	LOC105131843	yes	GO:0003735(structural constituent of ribosome);GO:0006412(translation);GO:0022627(cytosolic small ribosomal subunit)	03010(Ribosome)	K02981	NA	40S ribosomal protein S2	MSTRG.17422.1	0.632218	1.20734	1.24238	7.42825	6.10518	6.20411	-2.73141	0.00716892	yes	u	chrNW_011500011.1	548098	548325	MSTRG.17422
XM_011038611.1	3.86895	4.22724	3.61139	0	0	0	2.44381	0.00084062	yes	"="	chrNW_011499913.1	790668	793805	MSTRG.12472	LOC105134261	yes	GO:0000723(telomere maintenance);GO:0000781(chromosome, telomeric region);GO:0003697(single-stranded DNA binding);GO:0005515(protein binding);GO:0009507(chloroplast);GO:0010521(telomerase inhibitor activity);GO:0019827(stem cell population maintenance);GO:0048367(shoot system development)	NA	NA	NA	NA	MSTRG.24271.1	4.71079	5.09133	3.66069	1.74732	1.59794	1.56767	1.5426	0.0217314	yes	u	chrNW_011500605.1	69618	70660	MSTRG.24271
XM_011049734.1	0	0	0	55.4283	57.3199	52.1825	-5.88863	2.98919e-05	yes	"="	chrNW_011500027.1	44377	45239	MSTRG.17924	LOC105142214	yes	GO:0003735(structural constituent of ribosome);GO:0006412(translation);GO:0022627(cytosolic small ribosomal subunit)	03010(Ribosome)	K02981	NA	40S ribosomal protein S2	MSTRG.21859.1	9.74514	8.0131	9.59411	3.66358	3.43913	3.84716	1.19268	0.0389948	yes	x	chrNW_011500214.1	193857	195907	MSTRG.21859
XM_011010546.1	2.01773	69.0782	105.034	167.17	188.272	167.494	-11.2262	0.0459065	yes	"="	chrNW_011500368.1	116400	121122	MSTRG.23221	LOC105114118	yes	GO:0003674(molecular_function);GO:0005886(plasma membrane);GO:0007568(aging);GO:0009506(plasmodesma);GO:0016021(integral component of membrane)	NA	NA	NA	NA	MSTRG.17202.1	74.4651	118.881	143.054	212.684	188.866	191.123	-2.46873	0.0138854	yes	u	chrNW_011500006.1	96938	97319	MSTRG.17202
XM_011029572.1	20.3867	21.6744	20.5769	9.10485	8.89409	8.64805	1.09846	0.00285434	yes	"="	chrNW_011499874.1	1417430	1418958	MSTRG.8192	LOC105128061	yes	GO:0004066(asparagine synthase (glutamine-hydrolyzing) activity);GO:0005829(cytosol);GO:0006529(asparagine biosynthetic process);GO:0006541(glutamine metabolic process);GO:0042803(protein homodimerization activity)	NA	NA	NA	NA	MSTRG.3331.1	6997.75	9894.21	9124.42	661.368	777.267	785.458	3.0043	0.0133542	yes	i	chrNW_011499850.1	2436286	2436590	MSTRG.3331
XM_011019297.1	0.158353	0.547011	0.602654	2.25752	2.6499	2.60368	-2.03905	0.0149301	yes	"="	chrNW_011499850.1	408965	412012	MSTRG.3161	LOC105120894	yes	GO:0007165(signal transduction);GO:0016021(integral component of membrane)	04626(Plant-pathogen interaction)	K13420	EC:2.7.11.1	probable LRR receptor-like serine/threonine-protein kinase At3g47570	MSTRG.11366.1	1.49273	1.62468	1.81065	3.78285	3.54764	3.31781	-1.15925	0.00181609	yes	i	chrNW_011499900.1	681507	683466	MSTRG.11366
XM_011045481.1	0.085257	0.073224	0.060177	41.4698	44.1448	41.1914	-5.31968	2.82668e-05	yes	"="	chrNW_011499969.1	181931	185225	MSTRG.15806	LOC105139145	yes	GO:0003677(DNA binding);GO:0003700(transcription factor activity, sequence-specific DNA binding);GO:0005634(nucleus);GO:0006355(regulation of transcription, DNA-templated);GO:0046872(metal ion binding)	NA	NA	NA	NA	MSTRG.24271.1	4.71079	5.09133	3.66069	1.74732	1.59794	1.56767	1.5426	0.0217314	yes	u	chrNW_011500605.1	69618	70660	MSTRG.24271
XM_011014875.1	4.81422	5.20453	5.87153	10.0747	12.8984	11.6332	-1.40514	0.0335695	yes	"="	chrNW_011501117.1	43707	45743	MSTRG.25392	LOC105117269	yes	GO:0005737(cytoplasm);GO:0030001(metal ion transport);GO:0046914(transition metal ion binding);GO:0046916(cellular transition metal ion homeostasis)	NA	NA	NA	NA	MSTRG.17663.1	100.978	95.3868	99.8544	6.78983	5.4946	5.01514	3.74489	0.00309325	yes	u	chrNW_011500019.1	197388	197982	MSTRG.17663
XM_011014875.1	4.81422	5.20453	5.87153	10.0747	12.8984	11.6332	-1.40514	0.0335695	yes	"="	chrNW_011501117.1	43707	45743	MSTRG.25392	LOC105117269	yes	GO:0005737(cytoplasm);GO:0030001(metal ion transport);GO:0046914(transition metal ion binding);GO:0046916(cellular transition metal ion homeostasis)	NA	NA	NA	NA	MSTRG.19548.1	0	0	1.85549	4.26415	5.00376	5.0956	-4.63428	0.0271958	yes	x	chrNW_011500081.1	244727	245068	MSTRG.19548
XM_011041887.1	83.5729	80.7036	82.3887	0	0.556724	0.680879	6.22578	0.0057495	yes	"="	chrNW_011499936.1	482505	486418	MSTRG.13990	LOC105136508	yes	GO:0003700(transcription factor activity, sequence-specific DNA binding);GO:0005634(nucleus);GO:0006355(regulation of transcription, DNA-templated);GO:0043565(sequence-specific DNA binding)	04075(Plant hormone signal transduction)	K14494	NA	hypothetical protein	MSTRG.17663.1	100.978	95.3868	99.8544	6.78983	5.4946	5.01514	3.74489	0.00309325	yes	u	chrNW_011500019.1	197388	197982	MSTRG.17663
XM_011001232.1	3.02684	2.69279	2.77035	0.394817	0.350237	0.287557	1.59774	0.00331049	yes	"="	chrNW_011500044.1	17897	21951	MSTRG.18490	LOC105107340	yes	GO:0004674(protein serine/threonine kinase activity);GO:0005886(plasma membrane);GO:0006468(protein phosphorylation);GO:0009506(plasmodesma);GO:0042742(defense response to bacterium)	00520(Amino sugar and nucleotide sugar metabolism)	K01183	EC:3.2.1.14	G-type lectin S-receptor-like serine/threonine-protein kinase CES101	MSTRG.4696.1	18.3004	28.0142	34.6492	85.4031	89.9857	86.753	-3.21287	0.00426329	yes	u	chrNW_011499855.1	1686946	1687515	MSTRG.4696
XM_011016850.1	15.5947	16.7433	18.0448	34.1633	35.2549	33.8643	-1.36312	0.000151087	yes	"="	chrNW_011502076.1	19264	22286	MSTRG.26359	LOC105118809	yes	GO:0003674(molecular_function);GO:0005576(extracellular region);GO:0005794(Golgi apparatus);GO:0005886(plasma membrane);GO:0007568(aging);GO:0009506(plasmodesma);GO:0016020(membrane);GO:0016021(integral component of membrane);GO:0050829(defense response to Gram-negative bacterium)	NA	NA	NA	NA	MSTRG.6124.1	4.4162	4.07859	5.18904	8.30677	7.72351	7.30915	-1.0959	0.0244654	yes	i	chrNW_011499862.1	597228	598882	MSTRG.6124
XM_011017194.1	0.054036	0.464406	0.068143	5.49867	4.72922	5.1461	-2.32749	0.0339908	yes	"="	chrNW_011502341.1	3855	5997	MSTRG.26531	LOC105119094	yes	GO:0005634(nucleus);GO:0005886(plasma membrane);GO:0006457(protein folding)	04141(Protein processing in endoplasmic reticulum)	K09518	NA	DNAJ heat shock N-terminal domain-containing family protein	MSTRG.17663.1	100.978	95.3868	99.8544	6.78983	5.4946	5.01514	3.74489	0.00309325	yes	u	chrNW_011500019.1	197388	197982	MSTRG.17663
XR_841299.1	0	0	2.9e-05	383.656	340.545	304.239	-8.59155	0.000153546	yes	"="	chrNW_011506155.1	1241	1976	MSTRG.27150	LOC105120297	yes	NA	NA	NA	NA	NA	MSTRG.3331.1	6997.75	9894.21	9124.42	661.368	777.267	785.458	3.0043	0.0133542	yes	i	chrNW_011499850.1	2436286	2436590	MSTRG.3331
XM_011031165.1	10.1878	5.87258	9.31483	0	0	0	3.32801	0.0278789	yes	"="	chrNW_011499880.1	719722	722550	MSTRG.8995	LOC105129200	yes	GO:0000103(sulfate assimilation);GO:0006457(protein folding);GO:0009507(chloroplast);GO:0015035(protein disulfide oxidoreductase activity);GO:0016671(oxidoreductase activity, acting on a sulfur group of donors, disulfide as acceptor);GO:0034599(cellular response to oxidative stress);GO:0045454(cell redox homeostasis);GO:0055114(oxidation-reduction process)	04141(Protein processing in endoplasmic reticulum)	K09580	EC:5.3.4.1	hypothetical protein	MSTRG.22023.1	1.80951	1.84177	2.2174	0.082803	0.071427	0.082123	1.11273	0.00306593	yes	u	chrNW_011500230.1	95513	96235	MSTRG.22023
XM_011008559.1	4.59407	3.55774	4.27623	17.0851	19.2109	16.0812	-1.86219	0.0232271	yes	"="	chrNW_011500252.1	199121	201910	MSTRG.22238	LOC105112739	yes	GO:0005634(nucleus);GO:0005737(cytoplasm);GO:0016925(protein sumoylation);GO:0019789(SUMO transferase activity);GO:0031625(ubiquitin protein ligase binding);GO:0061630(ubiquitin protein ligase activity)	03013(RNA transport);04120(Ubiquitin mediated proteolysis)	K10577	NA	ubiquitin-conjugating enzyme family protein	MSTRG.12836.1	1.95131	1.66895	2.06704	4.8041	4.21898	4.40749	-1.04756	0.0322561	yes	u	chrNW_011499918.1	88380	89689	MSTRG.12836
XM_011008559.1	4.59407	3.55774	4.27623	17.0851	19.2109	16.0812	-1.86219	0.0232271	yes	"="	chrNW_011500252.1	199121	201910	MSTRG.22238	LOC105112739	yes	GO:0005634(nucleus);GO:0005737(cytoplasm);GO:0016925(protein sumoylation);GO:0019789(SUMO transferase activity);GO:0031625(ubiquitin protein ligase binding);GO:0061630(ubiquitin protein ligase activity)	03013(RNA transport);04120(Ubiquitin mediated proteolysis)	K10577	NA	ubiquitin-conjugating enzyme family protein	MSTRG.25621.1	1.63529	1.58619	2.15329	0	0	0	1.01268	0.0167749	yes	u	chrNW_011501291.1	46052	47253	MSTRG.25621
XM_011045228.1	0.294458	0.398241	0.584369	2.71461	2.80679	2.77928	-1.90603	0.000649056	yes	"="	chrNW_011499966.1	377440	380083	MSTRG.15688	LOC105138963	yes	GO:0004252(serine-type endopeptidase activity);GO:0005618(cell wall)	04144(Endocytosis)	K18443	NA	peptidase	MSTRG.3331.1	6997.75	9894.21	9124.42	661.368	777.267	785.458	3.0043	0.0133542	yes	i	chrNW_011499850.1	2436286	2436590	MSTRG.3331
XM_011046540.1	0.184349	0.181668	0.967594	3.47438	3.88167	3.00241	-3.13312	0.00547302	yes	"="	chrNW_011499983.1	43340	45015	MSTRG.16346	LOC105139909	yes	GO:0006952(defense response)	NA	NA	NA	NA	MSTRG.12836.1	1.95131	1.66895	2.06704	4.8041	4.21898	4.40749	-1.04756	0.0322561	yes	u	chrNW_011499918.1	88380	89689	MSTRG.12836
XM_011024553.1	9.28677	8.68184	7.26277	4.42912	3.40983	4.72301	1.59426	0.0209585	yes	"="	chrNW_011499860.1	1036469	1040565	MSTRG.5764	LOC105124511	yes	NA	00190(Oxidative phosphorylation)	K03885	EC:1.6.99.3	NADH dehydrogenase type II	MSTRG.4941.1	7.62763	9.35322	11.5104	15.9399	14.7493	14.0093	-1.61424	0.00175905	yes	x	chrNW_011499856.1	1380428	1385253	MSTRG.4941
XM_011035864.1	3.63567	4.04248	4.60932	7.3097	7.14246	7.04153	-1.17877	0.000653195	yes	"="	chrNW_011499846.1	3602977	3605289	MSTRG.1219	LOC105132387	yes	GO:0003735(structural constituent of ribosome);GO:0005730(nucleolus);GO:0006412(translation);GO:0022627(cytosolic small ribosomal subunit);GO:0070181(small ribosomal subunit rRNA binding)	03010(Ribosome)	K02953	NA	40S ribosomal protein S13-2	MSTRG.20656.8	2.99473	3.5739	2.13021	0	0	0	2.59485	0.0118049	yes	j	chrNW_011500132.1	240097	242588	MSTRG.20656
XM_011009125.1	5.77788	4.13991	4.70982	0	0	0	2.93274	0.00449368	yes	"="	chrNW_011499848.1	1199362	1200358	MSTRG.2341	LOC105113096	yes	NA	NA	NA	NA	NA	MSTRG.17422.1	0.632218	1.20734	1.24238	7.42825	6.10518	6.20411	-2.73141	0.00716892	yes	u	chrNW_011500011.1	548098	548325	MSTRG.17422
XM_011020129.1	14.9477	18.7012	11.5821	0.712324	0.399828	1.24169	4.22839	0.0142115	yes	"="	chrNW_011499851.1	1399096	1402647	MSTRG.3582	LOC105121477	yes	GO:0003674(molecular_function);GO:0005634(nucleus);GO:0008150(biological_process);GO:0016020(membrane);GO:0016021(integral component of membrane)	NA	NA	NA	NA	MSTRG.24271.1	4.71079	5.09133	3.66069	1.74732	1.59794	1.56767	1.5426	0.0217314	yes	u	chrNW_011500605.1	69618	70660	MSTRG.24271
XM_011028549.1	90.7295	85.182	89.0755	230.762	232.123	236.434	-1.33335	0.00103899	yes	"="	chrNW_011499871.1	1085028	1087582	MSTRG.7691	LOC105127303	yes	GO:0003674(molecular_function);GO:0005634(nucleus)	NA	NA	NA	NA	MSTRG.1637.1	14.2386	19.808	22.2295	46.8629	60.6912	62.9025	-2.4292	0.0376363	yes	u	chrNW_011499847.1	4369	5716	MSTRG.1637
XM_011013493.1	0.492819	0.047902	0.467809	7.31535	7.16247	7.01668	-2.67929	0.0247751	yes	"="	chrNW_011500746.1	76093	77739	MSTRG.24672	LOC105116247	yes	GO:0005509(calcium ion binding)	NA	NA	NA	NA	MSTRG.21836.2	0	0	0	2.22984	3.27522	2.57801	-1.93835	0.023234	yes	x	chrNW_011500213.1	150794	151336	MSTRG.21836
XM_011013422.1	8.41867	16.7613	22.2424	18.1991	19.4417	18.0393	-2.55443	0.0245129	yes	"="	chrNW_011500734.1	63228	72749	MSTRG.24636	LOC105116196	yes	GO:0004222(metalloendopeptidase activity);GO:0006518(peptide metabolic process);GO:0009507(chloroplast)	NA	NA	NA	NA	MSTRG.3020.3	3.28153	1.11463	0	0.551951	0.539627	1.04924	4.18449	0.0011986	yes	u	chrNW_011499849.1	3312537	3318054	MSTRG.3020
XM_011041799.1	0	0	0	1.90865	1.96737	2.35069	-1.48029	0.00758879	yes	"="	chrNW_011499936.1	86679	87580	MSTRG.13945	LOC105136444	yes	GO:0004857(enzyme inhibitor activity)	NA	NA	NA	NA	MSTRG.20656.2	7.86653	7.12033	9.00561	0	0	0	2.83876	0.00184806	yes	j	chrNW_011500132.1	240096	242615	MSTRG.20656
XM_011041799.1	0	0	0	1.90865	1.96737	2.35069	-1.48029	0.00758879	yes	"="	chrNW_011499936.1	86679	87580	MSTRG.13945	LOC105136444	yes	GO:0004857(enzyme inhibitor activity)	NA	NA	NA	NA	MSTRG.20656.7	3.3172	2.68633	3.22965	0	0	0	2.04742	0.00496034	yes	j	chrNW_011500132.1	240097	242589	MSTRG.20656
XM_011003601.1	20.2171	17.7458	15.0659	6.46492	4.14706	6.37053	2.40074	0.0273582	yes	"="	chrNW_011500087.1	309930	321021	MSTRG.19707	LOC105109026	yes	GO:0005737(cytoplasm);GO:0006537(glutamate biosynthetic process);GO:0015930(glutamate synthase activity);GO:0019676(ammonia assimilation cycle)	01230(Biosynthesis of amino acids);00910(Nitrogen metabolism);00250(Alanine, aspartate and glutamate metabolism)	K00264	EC:1.4.1.13 1.4.1.14	NADH-dependent glutamate synthase family protein	MSTRG.24332.1	2.1927	2.36783	1.89675	0	0	0	1.91241	0.00199254	yes	u	chrNW_011500624.1	23280	24577	MSTRG.24332
XM_011014991.1	5.85851	6.15024	7.14041	0	0	0	2.44973	0.000232047	yes	"="	chrNW_011501164.1	19189	21404	MSTRG.25458	LOC105117353	yes	GO:0003674(molecular_function);GO:0005634(nucleus);GO:0008150(biological_process)	NA	NA	NA	NA	MSTRG.20656.5	2.86066	3.43424	3.4002	0	0	0	1.7694	0.00169299	yes	j	chrNW_011500132.1	240096	247401	MSTRG.20656
XM_011014991.1	5.85851	6.15024	7.14041	0	0	0	2.44973	0.000232047	yes	"="	chrNW_011501164.1	19189	21404	MSTRG.25458	LOC105117353	yes	GO:0003674(molecular_function);GO:0005634(nucleus);GO:0008150(biological_process)	NA	NA	NA	NA	MSTRG.20656.1	7.11851	9.21579	6.81352	0	0	0	3.25382	0.00563335	yes	o	chrNW_011500132.1	240096	247487	MSTRG.20656
XM_011014991.1	5.85851	6.15024	7.14041	0	0	0	2.44973	0.000232047	yes	"="	chrNW_011501164.1	19189	21404	MSTRG.25458	LOC105117353	yes	GO:0003674(molecular_function);GO:0005634(nucleus);GO:0008150(biological_process)	NA	NA	NA	NA	MSTRG.20656.9	13.0052	13.0169	11.9406	0	0	0.000724	3.97309	1.7727e-05	yes	o	chrNW_011500132.1	240098	247487	MSTRG.20656
XM_011036393.1	8.07981	7.36617	7.93038	17.4595	18.3074	15.4296	-1.16014	0.0280624	yes	"="	chrNW_011499846.1	3866845	3875077	MSTRG.1243	LOC105132719	yes	GO:0004497(monooxygenase activity);GO:0005506(iron ion binding);GO:0005783(endoplasmic reticulum);GO:0016021(integral component of membrane);GO:0016705(oxidoreductase activity, acting on paired donors, with incorporation or reduction of molecular oxygen);GO:0019825(oxygen binding);GO:0020037(heme binding);GO:0055114(oxidation-reduction process)	00903(Limonene and pinene degradation);00945(Stilbenoid, diarylheptanoid and gingerol biosynthesis)	K00517	NA	cytochrome P450 94A1-like	MSTRG.16797.1	9.5768	8.67922	10.1774	34.4182	35.9519	37.0127	-1.92275	0.00454812	yes	i	chrNW_011499994.1	552096	552325	MSTRG.16797
XM_011007128.1	62.4113	60.1167	62.1361	149.641	155.945	155.474	-1.2866	0.000913083	yes	"="	chrNW_011500190.1	98118	100575	MSTRG.21525	LOC105111688	yes	GO:0003959(NADPH dehydrogenase activity);GO:0005622(intracellular);GO:0055114(oxidation-reduction process)	00592(alpha-Linolenic acid metabolism)	K05894	EC:1.3.1.42	hypothetical protein	MSTRG.4696.1	18.3004	28.0142	34.6492	85.4031	89.9857	86.753	-3.21287	0.00426329	yes	u	chrNW_011499855.1	1686946	1687515	MSTRG.4696
XM_011022379.1	2.01576	2.40794	1.78123	12.7494	12.7235	12.6836	-1.93989	0.00727758	yes	"="	chrNW_011499855.1	1545039	1546715	MSTRG.4690	LOC105122969	yes	GO:0005575(cellular_component);GO:0009813(flavonoid biosynthetic process);GO:0016210(naringenin-chalcone synthase activity)	00941(Flavonoid biosynthesis);04712(Circadian rhythm - plant)	K00660	EC:2.3.1.74	naregenin-chalcone synthase family protein	MSTRG.24332.1	2.1927	2.36783	1.89675	0	0	0	1.91241	0.00199254	yes	u	chrNW_011500624.1	23280	24577	MSTRG.24332
XM_011015845.1	4.8983	3.96448	3.88129	0	0	0	2.83859	0.000671399	yes	"="	chrNW_011501527.1	15841	16748	MSTRG.25879	LOC105118006	yes	GO:0003677(DNA binding);GO:0003700(transcription factor activity, sequence-specific DNA binding);GO:0005634(nucleus);GO:0006351(transcription, DNA-templated);GO:0009409(response to cold);GO:0009414(response to water deprivation);GO:0009631(cold acclimation);GO:0045893(positive regulation of transcription, DNA-templated)	NA	NA	NA	NA	MSTRG.21859.1	9.74514	8.0131	9.59411	3.66358	3.43913	3.84716	1.19268	0.0389948	yes	x	chrNW_011500214.1	193857	195907	MSTRG.21859
XM_011016263.1	5.06231	4.96631	4.67602	1.69075	1.68164	1.96937	1.35871	0.00223419	yes	"="	chrNW_011501728.1	14874	16820	MSTRG.26062	LOC105118339	yes	GO:0004503(monophenol monooxygenase activity);GO:0036263(L-DOPA monooxygenase activity)	00350(Tyrosine metabolism);00950(Isoquinoline alkaloid biosynthesis)	K00422	EC:1.10.3.1	hypothetical protein	MSTRG.3797.1	8.10069	9.45774	9.7522	13.3392	15.6214	14.6502	-1.02033	0.0362496	yes	u	chrNW_011499852.1	717491	718264	MSTRG.3797
XM_011008779.1	5.27187	5.9586	7.04771	10.2844	11.9496	12.4576	-1.34435	0.0402169	yes	"="	chrNW_011500264.1	91978	98134	MSTRG.22348	LOC105112889	yes	GO:0005524(ATP binding);GO:0005774(vacuolar membrane);GO:0005886(plasma membrane);GO:0008559(xenobiotic-transporting ATPase activity);GO:0016021(integral component of membrane);GO:0042626(ATPase activity, coupled to transmembrane movement of substances)	02010(ABC transporters)	K05665	NA	ABC transporter C family member 8-like	MSTRG.4696.1	18.3004	28.0142	34.6492	85.4031	89.9857	86.753	-3.21287	0.00426329	yes	u	chrNW_011499855.1	1686946	1687515	MSTRG.4696
XR_840620.1	10.6708	11.3767	10.7971	0	0	0	3.56159	4.76926e-05	yes	"="	chrNW_011500942.1	54596	63345	MSTRG.25119	LOC105116870	yes	NA	NA	NA	NA	NA	MSTRG.22023.1	1.80951	1.84177	2.2174	0.082803	0.071427	0.082123	1.11273	0.00306593	yes	u	chrNW_011500230.1	95513	96235	MSTRG.22023
XM_011017207.1	2.71361	2.67418	2.69516	0	0	0	1.89605	1.26654e-06	yes	"="	chrNW_011502362.1	10612	14497	MSTRG.26544	LOC105119109	yes	GO:0005774(vacuolar membrane);GO:0005886(plasma membrane);GO:0008270(zinc ion binding);GO:0016021(integral component of membrane);GO:0019706(protein-cysteine S-palmitoyltransferase activity)	00100(Steroid biosynthesis)	K14423	EC:1.14.13.72	hypothetical protein	MSTRG.3331.1	6997.75	9894.21	9124.42	661.368	777.267	785.458	3.0043	0.0133542	yes	i	chrNW_011499850.1	2436286	2436590	MSTRG.3331
XM_011025510.1	2.83049	2.64844	3.78858	5.68661	5.95803	5.99092	-1.31756	0.0273787	yes	"="	chrNW_011499862.1	1735154	1737309	MSTRG.6241	LOC105125181	yes	GO:0005509(calcium ion binding);GO:0005515(protein binding);GO:0009507(chloroplast);GO:0009535(chloroplast thylakoid membrane);GO:0009543(chloroplast thylakoid lumen);GO:0009570(chloroplast stroma);GO:0009579(thylakoid);GO:0009654(photosystem II oxygen evolving complex);GO:0016020(membrane);GO:0019898(extrinsic component of membrane);GO:0030095(chloroplast photosystem II);GO:0031977(thylakoid lum…	NA	NA	NA	NA	MSTRG.11366.1	1.49273	1.62468	1.81065	3.78285	3.54764	3.31781	-1.15925	0.00181609	yes	i	chrNW_011499900.1	681507	683466	MSTRG.11366
XM_011043889.1	27.7152	24.1925	24.5053	12.9933	13.3329	12.8116	1.16238	0.0080121	yes	"="	chrNW_011499951.1	52743	53473	MSTRG.14928	LOC105137939	yes	GO:0005739(mitochondrion)	NA	NA	NA	NA	MSTRG.17663.1	100.978	95.3868	99.8544	6.78983	5.4946	5.01514	3.74489	0.00309325	yes	u	chrNW_011500019.1	197388	197982	MSTRG.17663
XM_011011800.1	1.99604	2.35722	2.3199	5.05238	5.08303	4.35615	-1.22807	0.00923506	yes	"="	chrNW_011500498.1	50921	62073	MSTRG.23846	LOC105115034	yes	GO:0000938(GARP complex);GO:0042147(retrograde transport, endosome to Golgi)	NA	NA	NA	NA	MSTRG.5613.1	0.507948	0.365077	0.668635	2.99664	3.25772	3.44488	-1.6904	0.0158446	yes	u	chrNW_011499859.1	1365569	1366855	MSTRG.5613
XM_011043353.1	1.01295	1.32004	1.00753	6.215	6.80218	7.30362	-1.7456	0.0140019	yes	"="	chrNW_011499946.1	378139	380185	MSTRG.14700	LOC105137566	yes	GO:0009416(response to light stimulus);GO:0009686(gibberellin biosynthetic process);GO:0009740(gibberellic acid mediated signaling pathway);GO:0009826(unidimensional cell growth);GO:0009908(flower development);GO:0045544(gibberellin 20-oxidase activity)	00904(Diterpenoid biosynthesis)	K05282	EC:1.14.11.12	gibberellin 20-oxidase family protein	MSTRG.12836.1	1.95131	1.66895	2.06704	4.8041	4.21898	4.40749	-1.04756	0.0322561	yes	u	chrNW_011499918.1	88380	89689	MSTRG.12836
XM_011043353.1	1.01295	1.32004	1.00753	6.215	6.80218	7.30362	-1.7456	0.0140019	yes	"="	chrNW_011499946.1	378139	380185	MSTRG.14700	LOC105137566	yes	GO:0009416(response to light stimulus);GO:0009686(gibberellin biosynthetic process);GO:0009740(gibberellic acid mediated signaling pathway);GO:0009826(unidimensional cell growth);GO:0009908(flower development);GO:0045544(gibberellin 20-oxidase activity)	00904(Diterpenoid biosynthesis)	K05282	EC:1.14.11.12	gibberellin 20-oxidase family protein	MSTRG.25621.1	1.63529	1.58619	2.15329	0	0	0	1.01268	0.0167749	yes	u	chrNW_011501291.1	46052	47253	MSTRG.25621
XM_011010050.1	0.430809	0.370815	0.659263	2.26763	2.5621	3.03945	-1.49913	0.0443628	yes	"="	chrNW_011500334.1	2568	9544	MSTRG.22976	LOC105113751	yes	GO:0004518(nuclease activity);GO:0005515(protein binding);GO:0005634(nucleus);GO:0005847(mRNA cleavage and polyadenylation specificity factor complex);GO:0006378(mRNA polyadenylation);GO:0006397(mRNA processing)	03015(mRNA surveillance pathway)	K14403	EC:3.1.27.-	hypothetical protein	MSTRG.20656.2	7.86653	7.12033	9.00561	0	0	0	2.83876	0.00184806	yes	j	chrNW_011500132.1	240096	242615	MSTRG.20656
XM_011010050.1	0.430809	0.370815	0.659263	2.26763	2.5621	3.03945	-1.49913	0.0443628	yes	"="	chrNW_011500334.1	2568	9544	MSTRG.22976	LOC105113751	yes	GO:0004518(nuclease activity);GO:0005515(protein binding);GO:0005634(nucleus);GO:0005847(mRNA cleavage and polyadenylation specificity factor complex);GO:0006378(mRNA polyadenylation);GO:0006397(mRNA processing)	03015(mRNA surveillance pathway)	K14403	EC:3.1.27.-	hypothetical protein	MSTRG.20656.8	2.99473	3.5739	2.13021	0	0	0	2.59485	0.0118049	yes	j	chrNW_011500132.1	240097	242588	MSTRG.20656
XM_011010050.1	0.430809	0.370815	0.659263	2.26763	2.5621	3.03945	-1.49913	0.0443628	yes	"="	chrNW_011500334.1	2568	9544	MSTRG.22976	LOC105113751	yes	GO:0004518(nuclease activity);GO:0005515(protein binding);GO:0005634(nucleus);GO:0005847(mRNA cleavage and polyadenylation specificity factor complex);GO:0006378(mRNA polyadenylation);GO:0006397(mRNA processing)	03015(mRNA surveillance pathway)	K14403	EC:3.1.27.-	hypothetical protein	MSTRG.20656.7	3.3172	2.68633	3.22965	0	0	0	2.04742	0.00496034	yes	j	chrNW_011500132.1	240097	242589	MSTRG.20656
XM_011017715.1	1.4172	1.26792	1.53985	15.8273	15.562	14.7489	-2.96566	0.00044579	yes	"="	chrNW_011502935.1	2218	3850	MSTRG.26799	LOC105119566	yes	GO:0003674(molecular_function);GO:0005634(nucleus);GO:0008150(biological_process);GO:0016021(integral component of membrane)	NA	NA	NA	NA	MSTRG.21859.1	9.74514	8.0131	9.59411	3.66358	3.43913	3.84716	1.19268	0.0389948	yes	x	chrNW_011500214.1	193857	195907	MSTRG.21859
XM_011034284.1	0.871405	1.34989	1.37879	5.38159	4.01217	4.63349	-1.92488	0.0264268	yes	"="	chrNW_011499846.1	2595800	2601021	MSTRG.1146	LOC105131336	yes	GO:0000166(nucleotide binding);GO:0003676(nucleic acid binding);GO:0003723(RNA binding)	03040(Spliceosome)	K12885	NA	uncharacterized LOC100216781	MSTRG.26727.1	1.27834	1.03397	1.34065	4.22645	3.95167	3.25922	-1.38894	0.035178	yes	u	chrNW_011502757.1	6519	7442	MSTRG.26727
XM_011034757.1	0.099204	0.181125	0.049379	3.44216	3.51561	3.16845	-1.92528	0.00361604	yes	"="	chrNW_011499893.1	1254664	1256498	MSTRG.10687	LOC105131679	yes	GO:0009705(plant-type vacuole membrane)	NA	NA	NA	NA	MSTRG.16797.1	9.5768	8.67922	10.1774	34.4182	35.9519	37.0127	-1.92275	0.00454812	yes	i	chrNW_011499994.1	552096	552325	MSTRG.16797
XM_011039969.1	13.0266	12.9529	16.7586	0.008755	0	0	3.30846	0.000835471	yes	"="	chrNW_011499922.1	272758	310218	MSTRG.13127	LOC105135202	yes	GO:0005515(protein binding);GO:0005524(ATP binding);GO:0005576(extracellular region);GO:0006952(defense response);GO:0043531(ADP binding)	04626(Plant-pathogen interaction)	K13457	NA	disease resistance protein RPM1-like	MSTRG.21947.1	1.16417	1.16862	1.22785	3.53545	2.99858	3.26027	-1.02499	0.0152117	yes	u	chrNW_011500221.1	249556	249820	MSTRG.21947
XM_011029930.1	30.77	29.6991	29.08	7.03923	7.53778	8.46576	2.10208	0.00260045	yes	"="	chrNW_011499875.1	1796075	1804205	MSTRG.8384	LOC105128321	yes	GO:0004439(phosphatidylinositol-4,5-bisphosphate 5-phosphatase activity);GO:0004445(inositol-polyphosphate 5-phosphatase activity);GO:0005737(cytoplasm);GO:0009737(response to abscisic acid);GO:0009738(abscisic acid-activated signaling pathway);GO:0009845(seed germination);GO:0032957(inositol trisphosphate metabolic process);GO:0034485(phosphatidylinositol-3,4,5-trisphosphate 5-phosphatase activi…	00562(Inositol phosphate metabolism);04070(Phosphatidylinositol signaling system)	K01099	EC:3.1.3.36	hypothetical protein	MSTRG.1637.1	14.2386	19.808	22.2295	46.8629	60.6912	62.9025	-2.4292	0.0376363	yes	u	chrNW_011499847.1	4369	5716	MSTRG.1637
XM_011006450.1	8.55685	9.5902	9.23115	17.7596	18.2286	18.9131	-1.03867	0.0105177	yes	"="	chrNW_011500160.1	160531	164620	MSTRG.21166	LOC105111166	yes	GO:0000062(fatty-acyl-CoA binding);GO:0003995(acyl-CoA dehydrogenase activity);GO:0005777(peroxisome);GO:0009055(electron carrier activity);GO:0033539(fatty acid beta-oxidation using acyl-CoA dehydrogenase);GO:0050660(flavin adenine dinucleotide binding);GO:0052890(oxidoreductase activity, acting on the CH-CH group of donors, with a flavin as acceptor);GO:0055088(lipid homeostasis)	01212(Fatty acid metabolism);00071(Fatty acid degradation);00592(alpha-Linolenic acid metabolism);01040(Biosynthesis of unsaturated fatty acids);04146(Peroxisome)	K00232	EC:1.3.3.6	hypothetical protein	MSTRG.3331.1	6997.75	9894.21	9124.42	661.368	777.267	785.458	3.0043	0.0133542	yes	i	chrNW_011499850.1	2436286	2436590	MSTRG.3331
XM_011037530.1	0	0.110197	0.271865	10.8266	10.463	9.87399	-4.00835	9.13569e-06	yes	"="	chrNW_011499907.1	868206	871376	MSTRG.11948	LOC105133501	yes	GO:0004842(ubiquitin-protein transferase activity);GO:0005737(cytoplasm);GO:0008270(zinc ion binding);GO:0016021(integral component of membrane);GO:0016567(protein ubiquitination)	03060(Protein export)	K03070	NA	protein translocase subunit SECA2	MSTRG.12836.1	1.95131	1.66895	2.06704	4.8041	4.21898	4.40749	-1.04756	0.0322561	yes	u	chrNW_011499918.1	88380	89689	MSTRG.12836
XM_011037530.1	0	0.110197	0.271865	10.8266	10.463	9.87399	-4.00835	9.13569e-06	yes	"="	chrNW_011499907.1	868206	871376	MSTRG.11948	LOC105133501	yes	GO:0004842(ubiquitin-protein transferase activity);GO:0005737(cytoplasm);GO:0008270(zinc ion binding);GO:0016021(integral component of membrane);GO:0016567(protein ubiquitination)	03060(Protein export)	K03070	NA	protein translocase subunit SECA2	MSTRG.25621.1	1.63529	1.58619	2.15329	0	0	0	1.01268	0.0167749	yes	u	chrNW_011501291.1	46052	47253	MSTRG.25621
XM_011042378.1	1.0315	1.23906	1.02468	6.38805	6.54256	5.56204	-1.88207	0.00770589	yes	"="	chrNW_011499940.1	134908	137481	MSTRG.14218	LOC105136877	yes	GO:0009507(chloroplast)	04070(Phosphatidylinositol signaling system);04626(Plant-pathogen interaction)	K02183	NA	family of serine hydrolases 3-like	MSTRG.21859.1	9.74514	8.0131	9.59411	3.66358	3.43913	3.84716	1.19268	0.0389948	yes	x	chrNW_011500214.1	193857	195907	MSTRG.21859
XM_011016850.1	15.5947	16.7433	18.0448	34.1633	35.2549	33.8643	-1.36312	0.000151087	yes	"="	chrNW_011502076.1	19264	22286	MSTRG.26359	LOC105118809	yes	GO:0003674(molecular_function);GO:0005576(extracellular region);GO:0005794(Golgi apparatus);GO:0005886(plasma membrane);GO:0007568(aging);GO:0009506(plasmodesma);GO:0016020(membrane);GO:0016021(integral component of membrane);GO:0050829(defense response to Gram-negative bacterium)	NA	NA	NA	NA	MSTRG.1637.1	14.2386	19.808	22.2295	46.8629	60.6912	62.9025	-2.4292	0.0376363	yes	u	chrNW_011499847.1	4369	5716	MSTRG.1637
XM_011038216.1	0	0	0	10.8641	11.7578	9.73107	-3.70592	0.000764923	yes	"="	chrNW_011499911.1	801591	802337	MSTRG.12269	LOC105133998	yes	GO:0003674(molecular_function);GO:0005634(nucleus);GO:0009733(response to auxin)	04075(Plant hormone signal transduction)	K14488	NA	auxin-induced protein 15A-like	MSTRG.3331.1	6997.75	9894.21	9124.42	661.368	777.267	785.458	3.0043	0.0133542	yes	i	chrNW_011499850.1	2436286	2436590	MSTRG.3331
XM_011050549.1	2.23657	2.74824	2.69404	5.79962	5.28264	5.24927	-1.21034	0.0103435	yes	"="	chrNW_011500036.1	415273	418168	MSTRG.18312	LOC105142764	yes	GO:0005886(plasma membrane);GO:0006810(transport);GO:0022857(transmembrane transporter activity)	01200(Carbon metabolism);01230(Biosynthesis of amino acids);00010(Glycolysis / Gluconeogenesis);00030(Pentose phosphate pathway);00051(Fructose and mannose metabolism);00710(Carbon fixation in photosynthetic organisms)	K01623	EC:4.1.2.13	probable fructose-bisphosphate aldolase 3	MSTRG.20656.2	7.86653	7.12033	9.00561	0	0	0	2.83876	0.00184806	yes	j	chrNW_011500132.1	240096	242615	MSTRG.20656
XM_011050549.1	2.23657	2.74824	2.69404	5.79962	5.28264	5.24927	-1.21034	0.0103435	yes	"="	chrNW_011500036.1	415273	418168	MSTRG.18312	LOC105142764	yes	GO:0005886(plasma membrane);GO:0006810(transport);GO:0022857(transmembrane transporter activity)	01200(Carbon metabolism);01230(Biosynthesis of amino acids);00010(Glycolysis / Gluconeogenesis);00030(Pentose phosphate pathway);00051(Fructose and mannose metabolism);00710(Carbon fixation in photosynthetic organisms)	K01623	EC:4.1.2.13	probable fructose-bisphosphate aldolase 3	MSTRG.20656.5	2.86066	3.43424	3.4002	0	0	0	1.7694	0.00169299	yes	j	chrNW_011500132.1	240096	247401	MSTRG.20656
XM_011050549.1	2.23657	2.74824	2.69404	5.79962	5.28264	5.24927	-1.21034	0.0103435	yes	"="	chrNW_011500036.1	415273	418168	MSTRG.18312	LOC105142764	yes	GO:0005886(plasma membrane);GO:0006810(transport);GO:0022857(transmembrane transporter activity)	01200(Carbon metabolism);01230(Biosynthesis of amino acids);00010(Glycolysis / Gluconeogenesis);00030(Pentose phosphate pathway);00051(Fructose and mannose metabolism);00710(Carbon fixation in photosynthetic organisms)	K01623	EC:4.1.2.13	probable fructose-bisphosphate aldolase 3	MSTRG.20656.1	7.11851	9.21579	6.81352	0	0	0	3.25382	0.00563335	yes	o	chrNW_011500132.1	240096	247487	MSTRG.20656
XM_011050549.1	2.23657	2.74824	2.69404	5.79962	5.28264	5.24927	-1.21034	0.0103435	yes	"="	chrNW_011500036.1	415273	418168	MSTRG.18312	LOC105142764	yes	GO:0005886(plasma membrane);GO:0006810(transport);GO:0022857(transmembrane transporter activity)	01200(Carbon metabolism);01230(Biosynthesis of amino acids);00010(Glycolysis / Gluconeogenesis);00030(Pentose phosphate pathway);00051(Fructose and mannose metabolism);00710(Carbon fixation in photosynthetic organisms)	K01623	EC:4.1.2.13	probable fructose-bisphosphate aldolase 3	MSTRG.20656.7	3.3172	2.68633	3.22965	0	0	0	2.04742	0.00496034	yes	j	chrNW_011500132.1	240097	242589	MSTRG.20656
XM_011050549.1	2.23657	2.74824	2.69404	5.79962	5.28264	5.24927	-1.21034	0.0103435	yes	"="	chrNW_011500036.1	415273	418168	MSTRG.18312	LOC105142764	yes	GO:0005886(plasma membrane);GO:0006810(transport);GO:0022857(transmembrane transporter activity)	01200(Carbon metabolism);01230(Biosynthesis of amino acids);00010(Glycolysis / Gluconeogenesis);00030(Pentose phosphate pathway);00051(Fructose and mannose metabolism);00710(Carbon fixation in photosynthetic organisms)	K01623	EC:4.1.2.13	probable fructose-bisphosphate aldolase 3	MSTRG.20656.6	3.28496	2.78412	1.85209	0	0	0	2.862	0.00146679	yes	o	chrNW_011500132.1	240097	247402	MSTRG.20656
XM_011050549.1	2.23657	2.74824	2.69404	5.79962	5.28264	5.24927	-1.21034	0.0103435	yes	"="	chrNW_011500036.1	415273	418168	MSTRG.18312	LOC105142764	yes	GO:0005886(plasma membrane);GO:0006810(transport);GO:0022857(transmembrane transporter activity)	01200(Carbon metabolism);01230(Biosynthesis of amino acids);00010(Glycolysis / Gluconeogenesis);00030(Pentose phosphate pathway);00051(Fructose and mannose metabolism);00710(Carbon fixation in photosynthetic organisms)	K01623	EC:4.1.2.13	probable fructose-bisphosphate aldolase 3	MSTRG.20656.11	2.67606	2.61673	1.91921	0	0	0	2.34616	0.00145935	yes	o	chrNW_011500132.1	240098	247475	MSTRG.20656
XM_011050549.1	2.23657	2.74824	2.69404	5.79962	5.28264	5.24927	-1.21034	0.0103435	yes	"="	chrNW_011500036.1	415273	418168	MSTRG.18312	LOC105142764	yes	GO:0005886(plasma membrane);GO:0006810(transport);GO:0022857(transmembrane transporter activity)	01200(Carbon metabolism);01230(Biosynthesis of amino acids);00010(Glycolysis / Gluconeogenesis);00030(Pentose phosphate pathway);00051(Fructose and mannose metabolism);00710(Carbon fixation in photosynthetic organisms)	K01623	EC:4.1.2.13	probable fructose-bisphosphate aldolase 3	MSTRG.20656.9	13.0052	13.0169	11.9406	0	0	0.000724	3.97309	1.7727e-05	yes	o	chrNW_011500132.1	240098	247487	MSTRG.20656
XM_011020575.1	1.97437	2.34403	2.31193	4.58749	4.13946	3.74259	-1.0585	0.022744	yes	"="	chrNW_011499845.1	3719324	3722458	MSTRG.500	LOC105121785	yes	GO:0005794(Golgi apparatus);GO:0005829(cytosol);GO:0009832(plant-type cell wall biogenesis);GO:0033356(UDP-L-arabinose metabolic process);GO:0052691(UDP-arabinopyranose mutase activity)	00520(Amino sugar and nucleotide sugar metabolism)	K13379	EC:2.4.1.- 5.4.99.30	REVERSIBLY GLYCOSYLATED POLYPEPTIDE 3 family protein	MSTRG.7065.1	2.20342	1.47371	1.69137	0	0	0	1.86918	0.0123616	yes	u	chrNW_011499867.1	854607	854945	MSTRG.7065
XM_011028700.1	4.58059	6.64984	7.06359	11.3598	11.8802	12.5037	-1.69539	0.0282305	yes	"="	chrNW_011499872.1	50190	55982	MSTRG.7766	LOC105127421	yes	GO:0003735(structural constituent of ribosome);GO:0006412(translation)	00562(Inositol phosphate metabolism);04070(Phosphatidylinositol signaling system);04933(AGE-RAGE signaling pathway in diabetic complications)	K05857	EC:3.1.4.11	uncharacterized LOC101774810	MSTRG.20369.1	1.58629	1.95433	1.7114	5.0102	4.85765	4.58449	-1.24047	0.0119892	yes	u	chrNW_011500119.1	378	966	MSTRG.20369
XM_011034757.1	0.099204	0.181125	0.049379	3.44216	3.51561	3.16845	-1.92528	0.00361604	yes	"="	chrNW_011499893.1	1254664	1256498	MSTRG.10687	LOC105131679	yes	GO:0009705(plant-type vacuole membrane)	NA	NA	NA	NA	MSTRG.3331.1	6997.75	9894.21	9124.42	661.368	777.267	785.458	3.0043	0.0133542	yes	i	chrNW_011499850.1	2436286	2436590	MSTRG.3331
XM_011029390.1	8.51901	6.7954	5.52353	0	0	0	3.90264	0.000380296	yes	"="	chrNW_011499845.1	919811	924997	MSTRG.229	LOC105127906	yes	GO:0000783(nuclear telomere cap complex);GO:0003691(double-stranded telomeric DNA binding);GO:0031627(telomeric loop formation)	NA	NA	NA	NA	MSTRG.11366.1	1.49273	1.62468	1.81065	3.78285	3.54764	3.31781	-1.15925	0.00181609	yes	i	chrNW_011499900.1	681507	683466	MSTRG.11366
XM_011029390.1	8.51901	6.7954	5.52353	0	0	0	3.90264	0.000380296	yes	"="	chrNW_011499845.1	919811	924997	MSTRG.229	LOC105127906	yes	GO:0000783(nuclear telomere cap complex);GO:0003691(double-stranded telomeric DNA binding);GO:0031627(telomeric loop formation)	NA	NA	NA	NA	MSTRG.20369.1	1.58629	1.95433	1.7114	5.0102	4.85765	4.58449	-1.24047	0.0119892	yes	u	chrNW_011500119.1	378	966	MSTRG.20369
XM_011037844.1	2.57366	2.3005	3.00441	5.41477	5.19985	5.41944	-1.09573	0.0258852	yes	"="	chrNW_011499909.1	564964	567937	MSTRG.12107	LOC105133745	yes	GO:0003700(transcription factor activity, sequence-specific DNA binding);GO:0005634(nucleus);GO:0006355(regulation of transcription, DNA-templated);GO:0008270(zinc ion binding)	04712(Circadian rhythm - plant)	K12135	NA	hypothetical protein	MSTRG.24332.1	2.1927	2.36783	1.89675	0	0	0	1.91241	0.00199254	yes	u	chrNW_011500624.1	23280	24577	MSTRG.24332
XM_011012410.1	0.543219	0.339036	0.579023	2.39673	2.10311	2.51086	-1.16255	0.0451976	yes	"="	chrNW_011500583.1	28344	31927	MSTRG.24190	LOC105115507	yes	GO:0003676(nucleic acid binding);GO:0003677(DNA binding);GO:0003700(transcription factor activity, sequence-specific DNA binding);GO:0005634(nucleus);GO:0006351(transcription, DNA-templated);GO:0006355(regulation of transcription, DNA-templated);GO:0008270(zinc ion binding);GO:0046872(metal ion binding)	00052(Galactose metabolism);00600(Sphingolipid metabolism);00531(Glycosaminoglycan degradation);00604(Glycosphingolipid biosynthesis - ganglio series);00511(Other glycan degradation)	K12309	EC:3.2.1.23	Beta-galactosidase 17	MSTRG.25621.1	1.63529	1.58619	2.15329	0	0	0	1.01268	0.0167749	yes	u	chrNW_011501291.1	46052	47253	MSTRG.25621
XM_011021288.1	0.76451	0.957065	1.28362	2.53647	3.09454	2.88175	-1.57578	0.0117464	yes	"="	chrNW_011499853.1	2052477	2063226	MSTRG.4179	LOC105122268	yes	GO:0005634(nucleus)	NA	NA	NA	NA	MSTRG.17663.1	100.978	95.3868	99.8544	6.78983	5.4946	5.01514	3.74489	0.00309325	yes	u	chrNW_011500019.1	197388	197982	MSTRG.17663
XM_011002196.1	9.18145	7.76829	7.58621	0.055746	0	0.521838	3.79489	0.00824328	yes	"="	chrNW_011500060.1	395904	402115	MSTRG.18981	LOC105108051	yes	GO:0003674(molecular_function);GO:0005634(nucleus);GO:0005737(cytoplasm);GO:0005886(plasma membrane);GO:0006970(response to osmotic stress);GO:0009738(abscisic acid-activated signaling pathway)	NA	NA	NA	NA	MSTRG.21947.1	1.16417	1.16862	1.22785	3.53545	2.99858	3.26027	-1.02499	0.0152117	yes	u	chrNW_011500221.1	249556	249820	MSTRG.21947
XM_011002197.1	9.72378	9.11277	10.4301	17.7038	18.1158	16.2197	-1.04572	0.0143143	yes	"="	chrNW_011500060.1	395904	402132	MSTRG.18981	LOC105108051	yes	GO:0003674(molecular_function);GO:0005634(nucleus);GO:0005737(cytoplasm);GO:0005886(plasma membrane);GO:0006970(response to osmotic stress);GO:0009738(abscisic acid-activated signaling pathway)	NA	NA	NA	NA	MSTRG.21947.1	1.16417	1.16862	1.22785	3.53545	2.99858	3.26027	-1.02499	0.0152117	yes	u	chrNW_011500221.1	249556	249820	MSTRG.21947
XM_011018162.1	20.9208	19.1684	20.748	7.7378	7.22202	7.74247	1.35462	0.00512256	yes	"="	chrNW_011503975.1	5395	7574	MSTRG.27007	LOC105119960	yes	GO:0030145(manganese ion binding);GO:0030604(1-deoxy-D-xylulose-5-phosphate reductoisomerase activity);GO:0051484(isopentenyl diphosphate biosynthetic process, methylerythritol 4-phosphate pathway involved in terpenoid biosynthetic process);GO:0070402(NADPH binding)	00900(Terpenoid backbone biosynthesis)	K00099	EC:1.1.1.267	1-deoxy-D-xylulose 5-phosphate reductoisomerase family protein	MSTRG.16797.1	9.5768	8.67922	10.1774	34.4182	35.9519	37.0127	-1.92275	0.00454812	yes	i	chrNW_011499994.1	552096	552325	MSTRG.16797
XM_011035020.1	48.0196	49.89	46.3343	121.094	121.365	124.04	-1.20757	0.00119295	yes	"="	chrNW_011499894.1	1202828	1204477	MSTRG.10792	LOC105131843	yes	GO:0003735(structural constituent of ribosome);GO:0006412(translation);GO:0022627(cytosolic small ribosomal subunit)	03010(Ribosome)	K02981	NA	40S ribosomal protein S2	MSTRG.4764.1	7.66514	8.93632	8.45758	0.230658	0.698573	0.825864	2.60173	0.0346454	yes	i	chrNW_011499855.1	2458304	2458609	MSTRG.4764
XM_011002975.1	4.76904	4.94214	4.22429	0	0	0	2.75405	0.000334946	yes	"="	chrNW_011500075.1	365032	372380	MSTRG.19397	LOC105108611	yes	GO:0005524(ATP binding);GO:0005634(nucleus);GO:0006952(defense response);GO:0043531(ADP binding)	04626(Plant-pathogen interaction)	K13459	NA	hypothetical protein	MSTRG.17422.1	0.632218	1.20734	1.24238	7.42825	6.10518	6.20411	-2.73141	0.00716892	yes	u	chrNW_011500011.1	548098	548325	MSTRG.17422
XM_011004583.1	0.737452	1.05314	0.711364	5.01937	5.14682	5.17044	-1.65853	0.0141271	yes	"="	chrNW_011500111.1	245774	247053	MSTRG.20190	LOC105109774	yes	GO:0000977(RNA polymerase II regulatory region sequence-specific DNA binding);GO:0003700(transcription factor activity, sequence-specific DNA binding);GO:0006357(regulation of transcription from RNA polymerase II promoter);GO:0090575(RNA polymerase II transcription factor complex)	NA	NA	NA	NA	MSTRG.3331.1	6997.75	9894.21	9124.42	661.368	777.267	785.458	3.0043	0.0133542	yes	i	chrNW_011499850.1	2436286	2436590	MSTRG.3331
XM_011023638.1	26.5459	24.3187	23.5313	13.1737	12.8741	15.5466	1.25611	0.0123944	yes	"="	chrNW_011499858.1	397370	400831	MSTRG.5317	LOC105123874	yes	GO:0003674(molecular_function);GO:0005634(nucleus);GO:0005886(plasma membrane);GO:0008150(biological_process)	NA	NA	NA	NA	MSTRG.5613.1	0.507948	0.365077	0.668635	2.99664	3.25772	3.44488	-1.6904	0.0158446	yes	u	chrNW_011499859.1	1365569	1366855	MSTRG.5613
105127076	2.51392	2.45622	2.65784	0.202621	0.296373	0.249295	1.39258	0.00198505	yes	"="	chrNW_011499870.1	827553	831149	MSTRG.7536	LOC105127076	yes	NA	NA	NA	NA	NA	MSTRG.20656.2	7.86653	7.12033	9.00561	0	0	0	2.83876	0.00184806	yes	j	chrNW_011500132.1	240096	242615	MSTRG.20656
105127076	2.51392	2.45622	2.65784	0.202621	0.296373	0.249295	1.39258	0.00198505	yes	"="	chrNW_011499870.1	827553	831149	MSTRG.7536	LOC105127076	yes	NA	NA	NA	NA	NA	MSTRG.20656.7	3.3172	2.68633	3.22965	0	0	0	2.04742	0.00496034	yes	j	chrNW_011500132.1	240097	242589	MSTRG.20656
XM_011029173.1	0	0	0	10.3761	10.8814	11.9383	-3.48091	0.000402135	yes	"="	chrNW_011499873.1	659678	662084	MSTRG.7999	LOC105127763	yes	GO:0003674(molecular_function);GO:0005576(extracellular region);GO:0005773(vacuole);GO:0005774(vacuolar membrane);GO:0008150(biological_process);GO:0009505(plant-type cell wall)	NA	NA	NA	NA	MSTRG.3335.1	80.259	96.5557	81.3595	216.504	231.395	215.375	-1.40193	0.0275114	yes	u	chrNW_011499850.1	2462009	2462618	MSTRG.3335
XM_011029572.1	20.3867	21.6744	20.5769	9.10485	8.89409	8.64805	1.09846	0.00285434	yes	"="	chrNW_011499874.1	1417430	1418958	MSTRG.8192	LOC105128061	yes	GO:0004066(asparagine synthase (glutamine-hydrolyzing) activity);GO:0005829(cytosol);GO:0006529(asparagine biosynthetic process);GO:0006541(glutamine metabolic process);GO:0042803(protein homodimerization activity)	NA	NA	NA	NA	MSTRG.21836.2	0	0	0	2.22984	3.27522	2.57801	-1.93835	0.023234	yes	x	chrNW_011500213.1	150794	151336	MSTRG.21836
XM_011040587.1	3.09639	2.43122	3.22238	10.0076	11.2326	10.2942	-1.70736	0.0218359	yes	"="	chrNW_011499925.1	823563	825678	MSTRG.13414	LOC105135618	yes	GO:0005737(cytoplasm);GO:0008270(zinc ion binding);GO:0009735(response to cytokinin);GO:0009809(lignin biosynthetic process);GO:0045551(cinnamyl-alcohol dehydrogenase activity);GO:0048046(apoplast);GO:0052747(sinapyl alcohol dehydrogenase activity);GO:0055114(oxidation-reduction process)	00940(Phenylpropanoid biosynthesis)	K00083	EC:1.1.1.195	probable mannitol dehydrogenase	MSTRG.20656.2	7.86653	7.12033	9.00561	0	0	0	2.83876	0.00184806	yes	j	chrNW_011500132.1	240096	242615	MSTRG.20656
XM_011040587.1	3.09639	2.43122	3.22238	10.0076	11.2326	10.2942	-1.70736	0.0218359	yes	"="	chrNW_011499925.1	823563	825678	MSTRG.13414	LOC105135618	yes	GO:0005737(cytoplasm);GO:0008270(zinc ion binding);GO:0009735(response to cytokinin);GO:0009809(lignin biosynthetic process);GO:0045551(cinnamyl-alcohol dehydrogenase activity);GO:0048046(apoplast);GO:0052747(sinapyl alcohol dehydrogenase activity);GO:0055114(oxidation-reduction process)	00940(Phenylpropanoid biosynthesis)	K00083	EC:1.1.1.195	probable mannitol dehydrogenase	MSTRG.20656.5	2.86066	3.43424	3.4002	0	0	0	1.7694	0.00169299	yes	j	chrNW_011500132.1	240096	247401	MSTRG.20656
XM_011040587.1	3.09639	2.43122	3.22238	10.0076	11.2326	10.2942	-1.70736	0.0218359	yes	"="	chrNW_011499925.1	823563	825678	MSTRG.13414	LOC105135618	yes	GO:0005737(cytoplasm);GO:0008270(zinc ion binding);GO:0009735(response to cytokinin);GO:0009809(lignin biosynthetic process);GO:0045551(cinnamyl-alcohol dehydrogenase activity);GO:0048046(apoplast);GO:0052747(sinapyl alcohol dehydrogenase activity);GO:0055114(oxidation-reduction process)	00940(Phenylpropanoid biosynthesis)	K00083	EC:1.1.1.195	probable mannitol dehydrogenase	MSTRG.20656.1	7.11851	9.21579	6.81352	0	0	0	3.25382	0.00563335	yes	o	chrNW_011500132.1	240096	247487	MSTRG.20656
XM_011040587.1	3.09639	2.43122	3.22238	10.0076	11.2326	10.2942	-1.70736	0.0218359	yes	"="	chrNW_011499925.1	823563	825678	MSTRG.13414	LOC105135618	yes	GO:0005737(cytoplasm);GO:0008270(zinc ion binding);GO:0009735(response to cytokinin);GO:0009809(lignin biosynthetic process);GO:0045551(cinnamyl-alcohol dehydrogenase activity);GO:0048046(apoplast);GO:0052747(sinapyl alcohol dehydrogenase activity);GO:0055114(oxidation-reduction process)	00940(Phenylpropanoid biosynthesis)	K00083	EC:1.1.1.195	probable mannitol dehydrogenase	MSTRG.20656.8	2.99473	3.5739	2.13021	0	0	0	2.59485	0.0118049	yes	j	chrNW_011500132.1	240097	242588	MSTRG.20656
XM_011040587.1	3.09639	2.43122	3.22238	10.0076	11.2326	10.2942	-1.70736	0.0218359	yes	"="	chrNW_011499925.1	823563	825678	MSTRG.13414	LOC105135618	yes	GO:0005737(cytoplasm);GO:0008270(zinc ion binding);GO:0009735(response to cytokinin);GO:0009809(lignin biosynthetic process);GO:0045551(cinnamyl-alcohol dehydrogenase activity);GO:0048046(apoplast);GO:0052747(sinapyl alcohol dehydrogenase activity);GO:0055114(oxidation-reduction process)	00940(Phenylpropanoid biosynthesis)	K00083	EC:1.1.1.195	probable mannitol dehydrogenase	MSTRG.20656.7	3.3172	2.68633	3.22965	0	0	0	2.04742	0.00496034	yes	j	chrNW_011500132.1	240097	242589	MSTRG.20656
XM_011040587.1	3.09639	2.43122	3.22238	10.0076	11.2326	10.2942	-1.70736	0.0218359	yes	"="	chrNW_011499925.1	823563	825678	MSTRG.13414	LOC105135618	yes	GO:0005737(cytoplasm);GO:0008270(zinc ion binding);GO:0009735(response to cytokinin);GO:0009809(lignin biosynthetic process);GO:0045551(cinnamyl-alcohol dehydrogenase activity);GO:0048046(apoplast);GO:0052747(sinapyl alcohol dehydrogenase activity);GO:0055114(oxidation-reduction process)	00940(Phenylpropanoid biosynthesis)	K00083	EC:1.1.1.195	probable mannitol dehydrogenase	MSTRG.20656.11	2.67606	2.61673	1.91921	0	0	0	2.34616	0.00145935	yes	o	chrNW_011500132.1	240098	247475	MSTRG.20656
XM_011040587.1	3.09639	2.43122	3.22238	10.0076	11.2326	10.2942	-1.70736	0.0218359	yes	"="	chrNW_011499925.1	823563	825678	MSTRG.13414	LOC105135618	yes	GO:0005737(cytoplasm);GO:0008270(zinc ion binding);GO:0009735(response to cytokinin);GO:0009809(lignin biosynthetic process);GO:0045551(cinnamyl-alcohol dehydrogenase activity);GO:0048046(apoplast);GO:0052747(sinapyl alcohol dehydrogenase activity);GO:0055114(oxidation-reduction process)	00940(Phenylpropanoid biosynthesis)	K00083	EC:1.1.1.195	probable mannitol dehydrogenase	MSTRG.20656.9	13.0052	13.0169	11.9406	0	0	0.000724	3.97309	1.7727e-05	yes	o	chrNW_011500132.1	240098	247487	MSTRG.20656
XM_011043193.1	56.1576	51.6758	56.575	7.04067	8.04361	7.57018	2.66863	0.00164021	yes	"="	chrNW_011499945.1	466726	470919	MSTRG.14632	LOC105137454	yes	NA	NA	NA	NA	NA	MSTRG.21859.1	9.74514	8.0131	9.59411	3.66358	3.43913	3.84716	1.19268	0.0389948	yes	x	chrNW_011500214.1	193857	195907	MSTRG.21859
XM_011014574.1	2.3422	2.25661	2.74653	4.93549	5.93188	5.00869	-1.24539	0.0217132	yes	"="	chrNW_011501008.1	40111	47786	MSTRG.25242	LOC105117039	yes	GO:0000398(mRNA splicing, via spliceosome);GO:0000974(Prp19 complex);GO:0005662(DNA replication factor A complex);GO:0071011(precatalytic spliceosome);GO:0071013(catalytic step 2 spliceosome);GO:0080008(Cul4-RING E3 ubiquitin ligase complex)	03040(Spliceosome)	K12862	NA	PP1/PP2A phosphatases pleiotropic regulator PRL2 family protein	MSTRG.17663.1	100.978	95.3868	99.8544	6.78983	5.4946	5.01514	3.74489	0.00309325	yes	u	chrNW_011500019.1	197388	197982	MSTRG.17663
XM_011017467.1	0	0	0	2.93343	2.72919	2.97436	-1.91158	0.000370504	yes	"="	chrNW_011502626.1	5687	7200	MSTRG.26676	LOC105119340	yes	GO:0003674(molecular_function);GO:0005739(mitochondrion);GO:0005886(plasma membrane);GO:0008150(biological_process)	NA	NA	NA	NA	MSTRG.3335.1	80.259	96.5557	81.3595	216.504	231.395	215.375	-1.40193	0.0275114	yes	u	chrNW_011499850.1	2462009	2462618	MSTRG.3335
XM_011029390.1	8.51901	6.7954	5.52353	0	0	0	3.90264	0.000380296	yes	"="	chrNW_011499845.1	919811	924997	MSTRG.229	LOC105127906	yes	GO:0000783(nuclear telomere cap complex);GO:0003691(double-stranded telomeric DNA binding);GO:0031627(telomeric loop formation)	NA	NA	NA	NA	MSTRG.20656.8	2.99473	3.5739	2.13021	0	0	0	2.59485	0.0118049	yes	j	chrNW_011500132.1	240097	242588	MSTRG.20656
XM_011029390.1	8.51901	6.7954	5.52353	0	0	0	3.90264	0.000380296	yes	"="	chrNW_011499845.1	919811	924997	MSTRG.229	LOC105127906	yes	GO:0000783(nuclear telomere cap complex);GO:0003691(double-stranded telomeric DNA binding);GO:0031627(telomeric loop formation)	NA	NA	NA	NA	MSTRG.20656.7	3.3172	2.68633	3.22965	0	0	0	2.04742	0.00496034	yes	j	chrNW_011500132.1	240097	242589	MSTRG.20656
XM_011021797.1	16.3632	12.2324	13.3914	0.005347	0.067011	0.000905	4.25165	0.00169637	yes	"="	chrNW_011499854.1	1588306	1593986	MSTRG.4410	LOC105122586	yes	GO:0004306(ethanolamine-phosphate cytidylyltransferase activity);GO:0005634(nucleus);GO:0005739(mitochondrion);GO:0006646(phosphatidylethanolamine biosynthetic process);GO:0009058(biosynthetic process);GO:0031307(integral component of mitochondrial outer membrane)	00564(Glycerophospholipid metabolism)	K00967	EC:2.7.7.14	hypothetical protein	MSTRG.21859.1	9.74514	8.0131	9.59411	3.66358	3.43913	3.84716	1.19268	0.0389948	yes	x	chrNW_011500214.1	193857	195907	MSTRG.21859
XM_011032630.1	2.8715	3.77446	2.32069	0.015565	0	0.080461	2.44175	0.0174818	yes	"="	chrNW_011499885.1	1495552	1499406	MSTRG.9710	LOC105130226	yes	GO:0004674(protein serine/threonine kinase activity);GO:0005886(plasma membrane);GO:0006468(protein phosphorylation);GO:0006952(defense response);GO:0009506(plasmodesma)	00520(Amino sugar and nucleotide sugar metabolism)	K01183	EC:3.2.1.14	G-type lectin S-receptor-like serine/threonine-protein kinase At1g11300	MSTRG.12836.1	1.95131	1.66895	2.06704	4.8041	4.21898	4.40749	-1.04756	0.0322561	yes	u	chrNW_011499918.1	88380	89689	MSTRG.12836
XM_011034860.1	8.93364	7.84423	7.37845	1.51355	1.32907	2.09452	2.46244	0.00626413	yes	"="	chrNW_011499894.1	193404	195980	MSTRG.10732	LOC105131738	yes	GO:0003674(molecular_function);GO:0005575(cellular_component);GO:0008150(biological_process)	03040(Spliceosome)	NA	NA	NA	MSTRG.24271.1	4.71079	5.09133	3.66069	1.74732	1.59794	1.56767	1.5426	0.0217314	yes	u	chrNW_011500605.1	69618	70660	MSTRG.24271
XM_011024162.1	2.04642	2.51045	2.93205	0.039318	0.110865	0.062618	1.056	0.0074321	yes	"="	chrNW_011499859.1	1064976	1068297	MSTRG.5577	LOC105124234	yes	GO:0004693(cyclin-dependent protein serine/threonine kinase activity);GO:0005515(protein binding);GO:0005524(ATP binding);GO:0005634(nucleus);GO:0006468(protein phosphorylation);GO:0007049(cell cycle);GO:0008353(RNA polymerase II carboxy-terminal domain kinase activity);GO:0016301(kinase activity);GO:0051301(cell division)	03022(Basal transcription factors);03420(Nucleotide excision repair)	K02202	EC:2.7.11.22 2.7.11.23	cyclin-dependent kinase D-1	MSTRG.20369.1	1.58629	1.95433	1.7114	5.0102	4.85765	4.58449	-1.24047	0.0119892	yes	u	chrNW_011500119.1	378	966	MSTRG.20369
XM_011037530.1	0	0.110197	0.271865	10.8266	10.463	9.87399	-4.00835	9.13569e-06	yes	"="	chrNW_011499907.1	868206	871376	MSTRG.11948	LOC105133501	yes	GO:0004842(ubiquitin-protein transferase activity);GO:0005737(cytoplasm);GO:0008270(zinc ion binding);GO:0016021(integral component of membrane);GO:0016567(protein ubiquitination)	03060(Protein export)	K03070	NA	protein translocase subunit SECA2	MSTRG.21947.1	1.16417	1.16862	1.22785	3.53545	2.99858	3.26027	-1.02499	0.0152117	yes	u	chrNW_011500221.1	249556	249820	MSTRG.21947
XM_011037531.1	0.421768	0.314098	0.470082	3.32553	2.88611	2.64906	-1.70853	0.0111139	yes	"="	chrNW_011499907.1	868391	871376	MSTRG.11948	LOC105133501	yes	GO:0004842(ubiquitin-protein transferase activity);GO:0005737(cytoplasm);GO:0008270(zinc ion binding);GO:0016021(integral component of membrane);GO:0016567(protein ubiquitination)	03060(Protein export)	K03070	NA	protein translocase subunit SECA2	MSTRG.21947.1	1.16417	1.16862	1.22785	3.53545	2.99858	3.26027	-1.02499	0.0152117	yes	u	chrNW_011500221.1	249556	249820	MSTRG.21947
XM_011045531.1	0	0	0	92.7656	95.1406	94.5454	-6.56741	5.56075e-07	yes	"="	chrNW_011499969.1	590551	591751	MSTRG.15827	LOC105139171	yes	GO:0003677(DNA binding);GO:0003700(transcription factor activity, sequence-specific DNA binding);GO:0005515(protein binding);GO:0005634(nucleus);GO:0006351(transcription, DNA-templated);GO:0006355(regulation of transcription, DNA-templated);GO:0009723(response to ethylene);GO:0009737(response to abscisic acid);GO:0009864(induced systemic resistance, jasmonic acid mediated signaling pathway);GO:00…	00230(Purine metabolism);00240(Pyrimidine metabolism);03020(RNA polymerase)	K03021	EC:2.7.7.6	hypothetical protein	MSTRG.3335.1	80.259	96.5557	81.3595	216.504	231.395	215.375	-1.40193	0.0275114	yes	u	chrNW_011499850.1	2462009	2462618	MSTRG.3335
XM_011046185.1	0.374671	0.178595	0.137577	2.67141	2.87517	2.35154	-1.23826	0.0370978	yes	"="	chrNW_011499978.1	621407	621989	MSTRG.16168	LOC105139659	yes	NA	NA	NA	NA	NA	MSTRG.26753.1	6.43376	4.44371	6.03022	0.024985	0	0.014397	2.7878	0.0133317	yes	x	chrNW_011502814.1	230	1640	MSTRG.26753
XM_011011385.1	0.163856	0.103799	0.150923	3.60425	4.16613	3.91629	-2.0839	0.00201576	yes	"="	chrNW_011500444.1	24893	26588	MSTRG.23636	LOC105114733	yes	GO:0003824(catalytic activity);GO:0005576(extracellular region);GO:0009116(nucleoside metabolic process);GO:0009505(plant-type cell wall);GO:0009611(response to wounding);GO:0045735(nutrient reservoir activity)	NA	NA	NA	NA	MSTRG.26753.1	6.43376	4.44371	6.03022	0.024985	0	0.014397	2.7878	0.0133317	yes	x	chrNW_011502814.1	230	1640	MSTRG.26753
XM_011011800.1	1.99604	2.35722	2.3199	5.05238	5.08303	4.35615	-1.22807	0.00923506	yes	"="	chrNW_011500498.1	50921	62073	MSTRG.23846	LOC105115034	yes	GO:0000938(GARP complex);GO:0042147(retrograde transport, endosome to Golgi)	NA	NA	NA	NA	MSTRG.6124.1	4.4162	4.07859	5.18904	8.30677	7.72351	7.30915	-1.0959	0.0244654	yes	i	chrNW_011499862.1	597228	598882	MSTRG.6124
XM_011013661.1	14.9014	13.3396	13.5057	1.07116	1.01154	0.885847	3.04023	0.000849417	yes	"="	chrNW_011500777.1	81459	89971	MSTRG.24759	LOC105116345	yes	GO:0005515(protein binding)	03040(Spliceosome);04141(Protein processing in endoplasmic reticulum);04144(Endocytosis)	K03283	NA	animal HSPA9 nucleotide-binding domain protein	MSTRG.3331.1	6997.75	9894.21	9124.42	661.368	777.267	785.458	3.0043	0.0133542	yes	i	chrNW_011499850.1	2436286	2436590	MSTRG.3331
XM_011002725.1	5.47809	5.03296	4.17549	1.38164	2.08942	1.62262	1.63421	0.0393382	yes	"="	chrNW_011499847.1	4109999	4112323	MSTRG.2059	LOC105108417	yes	GO:0004061(arylformamidase activity);GO:0019441(tryptophan catabolic process to kynurenine)	NA	NA	NA	NA	MSTRG.17202.1	74.4651	118.881	143.054	212.684	188.866	191.123	-2.46873	0.0138854	yes	u	chrNW_011500006.1	96938	97319	MSTRG.17202
XM_011031314.1	0.862777	0.96412	0.997467	4.09895	5.30463	4.20286	-1.78252	0.0150993	yes	"="	chrNW_011499881.1	233194	237269	MSTRG.9068	LOC105129316	yes	GO:0004674(protein serine/threonine kinase activity);GO:0005634(nucleus);GO:0005737(cytoplasm);GO:0035556(intracellular signal transduction)	NA	NA	NA	NA	MSTRG.4764.1	7.66514	8.93632	8.45758	0.230658	0.698573	0.825864	2.60173	0.0346454	yes	i	chrNW_011499855.1	2458304	2458609	MSTRG.4764
XM_011005295.1	4.42518	4.39509	3.21279	0.738275	0.800226	0.833464	2.15629	0.00237861	yes	"="	chrNW_011500127.1	234595	239713	MSTRG.20568	LOC105110303	yes	NA	NA	NA	NA	NA	MSTRG.24271.1	4.71079	5.09133	3.66069	1.74732	1.59794	1.56767	1.5426	0.0217314	yes	u	chrNW_011500605.1	69618	70660	MSTRG.24271
XM_011024553.1	9.28677	8.68184	7.26277	4.42912	3.40983	4.72301	1.59426	0.0209585	yes	"="	chrNW_011499860.1	1036469	1040565	MSTRG.5764	LOC105124511	yes	NA	00190(Oxidative phosphorylation)	K03885	EC:1.6.99.3	NADH dehydrogenase type II	MSTRG.24271.1	4.71079	5.09133	3.66069	1.74732	1.59794	1.56767	1.5426	0.0217314	yes	u	chrNW_011500605.1	69618	70660	MSTRG.24271
XM_011010377.1	106.852	96.8301	82.2813	69.0711	62.5108	61.138	1.13199	0.0344284	yes	"="	chrNW_011499848.1	2040491	2046241	MSTRG.2412	LOC105113993	yes	GO:0009658(chloroplast organization);GO:0009707(chloroplast outer membrane)	04144(Endocytosis)	K05747	NA	pherophorin like protein	MSTRG.1522.1	0	0.086419	1.80827	2.88288	2.89299	2.5595	-4.09987	0.0153407	yes	x	chrNW_011499846.1	6787533	6787835	MSTRG.1522
XM_011019297.1	0.158353	0.547011	0.602654	2.25752	2.6499	2.60368	-2.03905	0.0149301	yes	"="	chrNW_011499850.1	408965	412012	MSTRG.3161	LOC105120894	yes	GO:0007165(signal transduction);GO:0016021(integral component of membrane)	04626(Plant-pathogen interaction)	K13420	EC:2.7.11.1	probable LRR receptor-like serine/threonine-protein kinase At3g47570	MSTRG.21859.1	9.74514	8.0131	9.59411	3.66358	3.43913	3.84716	1.19268	0.0389948	yes	x	chrNW_011500214.1	193857	195907	MSTRG.21859
XM_011020201.1	5.62335	5.27196	3.69953	1.92155	2.47252	1.91242	1.66683	0.0421441	yes	"="	chrNW_011499851.1	1840865	1846844	MSTRG.3623	LOC105121525	yes	GO:0003677(DNA binding);GO:0003700(transcription factor activity, sequence-specific DNA binding);GO:0005515(protein binding);GO:0005634(nucleus);GO:0006351(transcription, DNA-templated);GO:0006355(regulation of transcription, DNA-templated);GO:0008289(lipid binding);GO:0009845(seed germination);GO:0009913(epidermal cell differentiation);GO:0043565(sequence-specific DNA binding);GO:0048497(mainten…	00750(Vitamin B6 metabolism)	K05275	EC:1.1.1.65	uncharacterized LOC104455787	MSTRG.8393.1	12.5893	16.0486	18.7424	23.4702	19.8567	22.133	-1.33134	0.0403068	yes	u	chrNW_011499876.1	93142	93728	MSTRG.8393
XM_011017467.1	0	0	0	2.93343	2.72919	2.97436	-1.91158	0.000370504	yes	"="	chrNW_011502626.1	5687	7200	MSTRG.26676	LOC105119340	yes	GO:0003674(molecular_function);GO:0005739(mitochondrion);GO:0005886(plasma membrane);GO:0008150(biological_process)	NA	NA	NA	NA	MSTRG.20369.1	1.58629	1.95433	1.7114	5.0102	4.85765	4.58449	-1.24047	0.0119892	yes	u	chrNW_011500119.1	378	966	MSTRG.20369
XM_011020536.1	7.16558	7.44839	0	0	0	0	7.41408	0.0410674	yes	"="	chrNW_011499852.1	788816	790937	MSTRG.3802	LOC105121756	yes	GO:0005886(plasma membrane);GO:0015205(nucleobase transmembrane transporter activity);GO:0015851(nucleobase transport)	NA	NA	NA	NA	MSTRG.25118.1	8.62765	9.96726	0	0.231173	0	0.163476	7.95222	0.0467779	yes	u	chrNW_011500942.1	46669	49108	MSTRG.25118
XM_011029734.1	11.4476	11.3123	11.5669	0	0	0	3.61069	1.08649e-06	yes	"="	chrNW_011499875.1	485799	488288	MSTRG.8272	LOC105128183	yes	GO:0003723(RNA binding);GO:0003735(structural constituent of ribosome);GO:0006412(translation);GO:0022625(cytosolic large ribosomal subunit)	03010(Ribosome)	K02873	NA	60S ribosomal protein L13	MSTRG.21836.2	0	0	0	2.22984	3.27522	2.57801	-1.93835	0.023234	yes	x	chrNW_011500213.1	150794	151336	MSTRG.21836
XM_011003380.1	5.54194	7.09648	6.23104	1.20798	1.37878	1.44806	1.47938	0.0278963	yes	"="	chrNW_011500083.1	257903	262004	MSTRG.19613	LOC105108885	yes	GO:0004674(protein serine/threonine kinase activity);GO:0005634(nucleus);GO:0005737(cytoplasm);GO:0035556(intracellular signal transduction)	04931(Insulin resistance)	K04688	EC:2.7.11.1	Serine/threonine-protein kinase AtPK19	MSTRG.20637.1	4.55253	5.60679	4.8908	0.755247	1.20646	1.05927	1.49711	0.0488437	yes	u	chrNW_011500132.1	69628	70951	MSTRG.20637
XM_011043193.1	56.1576	51.6758	56.575	7.04067	8.04361	7.57018	2.66863	0.00164021	yes	"="	chrNW_011499945.1	466726	470919	MSTRG.14632	LOC105137454	yes	NA	NA	NA	NA	NA	MSTRG.4696.1	18.3004	28.0142	34.6492	85.4031	89.9857	86.753	-3.21287	0.00426329	yes	u	chrNW_011499855.1	1686946	1687515	MSTRG.4696
XM_011011385.1	0.163856	0.103799	0.150923	3.60425	4.16613	3.91629	-2.0839	0.00201576	yes	"="	chrNW_011500444.1	24893	26588	MSTRG.23636	LOC105114733	yes	GO:0003824(catalytic activity);GO:0005576(extracellular region);GO:0009116(nucleoside metabolic process);GO:0009505(plant-type cell wall);GO:0009611(response to wounding);GO:0045735(nutrient reservoir activity)	NA	NA	NA	NA	MSTRG.21836.2	0	0	0	2.22984	3.27522	2.57801	-1.93835	0.023234	yes	x	chrNW_011500213.1	150794	151336	MSTRG.21836
XM_011037234.1	0.175338	0.379742	0.200582	3.98239	2.865	2.69243	-1.91724	0.0444999	yes	"="	chrNW_011499905.1	126339	128052	MSTRG.11792	LOC105133300	yes	GO:0003677(DNA binding);GO:0003700(transcription factor activity, sequence-specific DNA binding);GO:0005634(nucleus);GO:0006351(transcription, DNA-templated);GO:0006355(regulation of transcription, DNA-templated);GO:0009723(response to ethylene);GO:0050793(regulation of developmental process)	NA	NA	NA	NA	MSTRG.4764.1	7.66514	8.93632	8.45758	0.230658	0.698573	0.825864	2.60173	0.0346454	yes	i	chrNW_011499855.1	2458304	2458609	MSTRG.4764
XM_011020979.1	10.9762	10.7395	11.9507	27.0132	26.6052	25.9591	-1.40791	0.000887378	yes	"="	chrNW_011499853.1	239481	242777	MSTRG.4014	LOC105122072	yes	GO:0005047(signal recognition particle binding);GO:0005786(signal recognition particle, endoplasmic reticulum targeting)	03060(Protein export)	K03108	NA	hypothetical protein	MSTRG.4696.1	18.3004	28.0142	34.6492	85.4031	89.9857	86.753	-3.21287	0.00426329	yes	u	chrNW_011499855.1	1686946	1687515	MSTRG.4696
XM_011037839.1	4.78609	4.8028	4.46979	1.69109	2.07902	1.72711	1.08376	0.0240233	yes	"="	chrNW_011499909.1	532644	540087	MSTRG.12105	LOC105133742	yes	GO:0003674(molecular_function);GO:0005634(nucleus);GO:0005886(plasma membrane);GO:0008150(biological_process)	NA	NA	NA	NA	MSTRG.4764.1	7.66514	8.93632	8.45758	0.230658	0.698573	0.825864	2.60173	0.0346454	yes	i	chrNW_011499855.1	2458304	2458609	MSTRG.4764
XM_011003377.1	0	0	0	8.23095	8.93996	8.42871	-3.275	0.000110405	yes	"="	chrNW_011500083.1	242406	245935	MSTRG.19605	LOC105108882	yes	GO:0004672(protein kinase activity);GO:0004674(protein serine/threonine kinase activity);GO:0005515(protein binding);GO:0005524(ATP binding);GO:0005576(extracellular region);GO:0005886(plasma membrane);GO:0007338(single fertilization);GO:0009506(plasmodesma);GO:0009723(response to ethylene);GO:0009738(abscisic acid-activated signaling pathway);GO:0009741(response to brassinosteroid);GO:0009742(br…	04626(Plant-pathogen interaction)	K13430	EC:2.7.11.1	serine/threonine-protein kinase PBS1	MSTRG.3335.1	80.259	96.5557	81.3595	216.504	231.395	215.375	-1.40193	0.0275114	yes	u	chrNW_011499850.1	2462009	2462618	MSTRG.3335
XM_011033844.1	0	0	0	34.5372	34.9379	31.5151	-5.21494	6.84226e-05	yes	"="	chrNW_011499890.1	795466	796733	MSTRG.10286	LOC105131071	yes	GO:0003674(molecular_function);GO:0005575(cellular_component);GO:0008150(biological_process)	04144(Endocytosis)	K05747	NA	formin-like protein 20	MSTRG.23989.1	2.62905	3.67599	3.26794	0.166587	0.156462	0.072794	1.43033	0.0243549	yes	u	chrNW_011500530.1	96890	99040	MSTRG.23989
XM_011038959.1	0	0	0	13.8316	18.6274	17.1341	-4.08014	0.00303061	yes	"="	chrNW_011499915.1	750425	751078	MSTRG.12649	LOC105134515	yes	GO:0003674(molecular_function);GO:0008150(biological_process);GO:0016021(integral component of membrane)	NA	NA	NA	NA	MSTRG.24332.1	2.1927	2.36783	1.89675	0	0	0	1.91241	0.00199254	yes	u	chrNW_011500624.1	23280	24577	MSTRG.24332
XM_011014581.1	3.22539	3.9011	3.4093	0.00891	0.022423	0.020827	2.06889	0.00330221	yes	"="	chrNW_011501009.1	22335	37255	MSTRG.25243	LOC105117045	yes	GO:0004674(protein serine/threonine kinase activity);GO:0005524(ATP binding);GO:0005886(plasma membrane);GO:0006468(protein phosphorylation);GO:0007169(transmembrane receptor protein tyrosine kinase signaling pathway);GO:0016021(integral component of membrane)	04626(Plant-pathogen interaction)	K13420	EC:2.7.11.1	hypothetical protein	MSTRG.3331.1	6997.75	9894.21	9124.42	661.368	777.267	785.458	3.0043	0.0133542	yes	i	chrNW_011499850.1	2436286	2436590	MSTRG.3331
XM_011027470.1	3.11446	2.99412	3.9016	6.17019	6.4362	6.20033	-1.22204	0.0112052	yes	"="	chrNW_011499868.1	924609	927141	MSTRG.7191	LOC105126571	yes	GO:0003700(transcription factor activity, sequence-specific DNA binding);GO:0005634(nucleus);GO:0006355(regulation of transcription, DNA-templated);GO:0043565(sequence-specific DNA binding)	04075(Plant hormone signal transduction)	K14494	NA	hypothetical protein	MSTRG.3797.1	8.10069	9.45774	9.7522	13.3392	15.6214	14.6502	-1.02033	0.0362496	yes	u	chrNW_011499852.1	717491	718264	MSTRG.3797
XM_011021534.1	0.122656	0.337897	0.094056	41.8017	40.5027	35.0931	-5.14725	0.00145884	yes	"="	chrNW_011499854.1	66272	67305	MSTRG.4297	LOC105122436	yes	GO:0008150(biological_process);GO:0009507(chloroplast);GO:0009535(chloroplast thylakoid membrane);GO:0016021(integral component of membrane);GO:0031072(heat shock protein binding);GO:0051082(unfolded protein binding)	NA	NA	NA	NA	MSTRG.20637.1	4.55253	5.60679	4.8908	0.755247	1.20646	1.05927	1.49711	0.0488437	yes	u	chrNW_011500132.1	69628	70951	MSTRG.20637
XM_011030946.1	382.29	434.876	366.098	213.717	205.714	201.505	1.01888	0.0408242	yes	"="	chrNW_011499879.1	1101857	1104385	MSTRG.8895	LOC105129040	yes	GO:0005524(ATP binding);GO:0005737(cytoplasm);GO:0005739(mitochondrion);GO:0005829(cytosol);GO:0009506(plasmodesma);GO:0009507(chloroplast);GO:0009570(chloroplast stroma);GO:0009735(response to cytokinin);GO:0010030(positive regulation of seed germination);GO:0010214(seed coat development);GO:0016208(AMP binding);GO:0033611(oxalate catabolic process);GO:0046686(response to cadmium ion);GO:0048046…	04146(Peroxisome)	K12261	EC:4.1.-.-	acetolactate synthase large subunit	MSTRG.21836.2	0	0	0	2.22984	3.27522	2.57801	-1.93835	0.023234	yes	x	chrNW_011500213.1	150794	151336	MSTRG.21836
XM_011013849.1	23.4763	21.1091	20.8944	82.0467	92.0436	91.6858	-1.65929	0.00440026	yes	"="	chrNW_011500816.1	83885	85464	MSTRG.24854	LOC105116467	yes	GO:0004190(aspartic-type endopeptidase activity);GO:0006508(proteolysis);GO:0030163(protein catabolic process)	NA	NA	NA	NA	MSTRG.5613.1	0.507948	0.365077	0.668635	2.99664	3.25772	3.44488	-1.6904	0.0158446	yes	u	chrNW_011499859.1	1365569	1366855	MSTRG.5613
XM_011019922.1	47.445	48.0465	40.6429	22.1464	19.288	19.3478	1.45737	0.0196543	yes	"="	chrNW_011499850.1	4067387	4067914	MSTRG.3471	LOC105121334	yes	GO:0005515(protein binding)	NA	NA	NA	NA	MSTRG.4696.1	18.3004	28.0142	34.6492	85.4031	89.9857	86.753	-3.21287	0.00426329	yes	u	chrNW_011499855.1	1686946	1687515	MSTRG.4696
XM_011003377.1	0	0	0	8.23095	8.93996	8.42871	-3.275	0.000110405	yes	"="	chrNW_011500083.1	242406	245935	MSTRG.19605	LOC105108882	yes	GO:0004672(protein kinase activity);GO:0004674(protein serine/threonine kinase activity);GO:0005515(protein binding);GO:0005524(ATP binding);GO:0005576(extracellular region);GO:0005886(plasma membrane);GO:0007338(single fertilization);GO:0009506(plasmodesma);GO:0009723(response to ethylene);GO:0009738(abscisic acid-activated signaling pathway);GO:0009741(response to brassinosteroid);GO:0009742(br…	04626(Plant-pathogen interaction)	K13430	EC:2.7.11.1	serine/threonine-protein kinase PBS1	MSTRG.18251.1	11.5717	11.2026	10.7521	1.43362	1.26532	1.32899	2.54199	0.000246381	yes	u	chrNW_011500035.1	277536	280901	MSTRG.18251
XM_011007226.1	57.7929	55.3715	54.1683	0	0	0	5.98173	8.33941e-07	yes	"="	chrNW_011500195.1	199554	202279	MSTRG.21576	LOC105111775	yes	GO:0005739(mitochondrion);GO:0005743(mitochondrial inner membrane);GO:0009409(response to cold);GO:0009916(alternative oxidase activity);GO:0016021(integral component of membrane);GO:0031930(mitochondria-nucleus signaling pathway);GO:0045333(cellular respiration);GO:0046872(metal ion binding);GO:0055114(oxidation-reduction process);GO:0070469(respiratory chain)	00970(Aminoacyl-tRNA biosynthesis)	K01868	EC:6.1.1.3	threonyl-tRNA synthetase	MSTRG.19548.1	0	0	1.85549	4.26415	5.00376	5.0956	-4.63428	0.0271958	yes	x	chrNW_011500081.1	244727	245068	MSTRG.19548
XM_011007352.1	0	0	0	15.9866	14.5847	14.7507	-4.03601	0.000110551	yes	"="	chrNW_011500201.1	47759	49795	MSTRG.21650	LOC105111882	yes	GO:0000166(nucleotide binding);GO:0005737(cytoplasm);GO:0005834(heterotrimeric G-protein complex);GO:0008150(biological_process)	00565(Ether lipid metabolism)	K16794	NA	myosin heavy chain kinase B-like	MSTRG.12836.1	1.95131	1.66895	2.06704	4.8041	4.21898	4.40749	-1.04756	0.0322561	yes	u	chrNW_011499918.1	88380	89689	MSTRG.12836
XM_011007352.1	0	0	0	15.9866	14.5847	14.7507	-4.03601	0.000110551	yes	"="	chrNW_011500201.1	47759	49795	MSTRG.21650	LOC105111882	yes	GO:0000166(nucleotide binding);GO:0005737(cytoplasm);GO:0005834(heterotrimeric G-protein complex);GO:0008150(biological_process)	00565(Ether lipid metabolism)	K16794	NA	myosin heavy chain kinase B-like	MSTRG.25621.1	1.63529	1.58619	2.15329	0	0	0	1.01268	0.0167749	yes	u	chrNW_011501291.1	46052	47253	MSTRG.25621
XM_011008790.1	85.8281	89.7758	87.4788	29.033	32.0817	30.4091	1.44249	0.0032782	yes	"="	chrNW_011500265.1	55675	59257	MSTRG.22355	LOC105112895	yes	GO:0004851(uroporphyrin-III C-methyltransferase activity);GO:0019354(siroheme biosynthetic process)	NA	NA	NA	NA	MSTRG.24271.1	4.71079	5.09133	3.66069	1.74732	1.59794	1.56767	1.5426	0.0217314	yes	u	chrNW_011500605.1	69618	70660	MSTRG.24271
XM_011016263.1	5.06231	4.96631	4.67602	1.69075	1.68164	1.96937	1.35871	0.00223419	yes	"="	chrNW_011501728.1	14874	16820	MSTRG.26062	LOC105118339	yes	GO:0004503(monophenol monooxygenase activity);GO:0036263(L-DOPA monooxygenase activity)	00350(Tyrosine metabolism);00950(Isoquinoline alkaloid biosynthesis)	K00422	EC:1.10.3.1	hypothetical protein	MSTRG.16797.1	9.5768	8.67922	10.1774	34.4182	35.9519	37.0127	-1.92275	0.00454812	yes	i	chrNW_011499994.1	552096	552325	MSTRG.16797
XM_011038959.1	0	0	0	13.8316	18.6274	17.1341	-4.08014	0.00303061	yes	"="	chrNW_011499915.1	750425	751078	MSTRG.12649	LOC105134515	yes	GO:0003674(molecular_function);GO:0008150(biological_process);GO:0016021(integral component of membrane)	NA	NA	NA	NA	MSTRG.25621.1	1.63529	1.58619	2.15329	0	0	0	1.01268	0.0167749	yes	u	chrNW_011501291.1	46052	47253	MSTRG.25621
XM_011045228.1	0.294458	0.398241	0.584369	2.71461	2.80679	2.77928	-1.90603	0.000649056	yes	"="	chrNW_011499966.1	377440	380083	MSTRG.15688	LOC105138963	yes	GO:0004252(serine-type endopeptidase activity);GO:0005618(cell wall)	04144(Endocytosis)	K18443	NA	peptidase	MSTRG.20656.5	2.86066	3.43424	3.4002	0	0	0	1.7694	0.00169299	yes	j	chrNW_011500132.1	240096	247401	MSTRG.20656
XM_011045228.1	0.294458	0.398241	0.584369	2.71461	2.80679	2.77928	-1.90603	0.000649056	yes	"="	chrNW_011499966.1	377440	380083	MSTRG.15688	LOC105138963	yes	GO:0004252(serine-type endopeptidase activity);GO:0005618(cell wall)	04144(Endocytosis)	K18443	NA	peptidase	MSTRG.20656.1	7.11851	9.21579	6.81352	0	0	0	3.25382	0.00563335	yes	o	chrNW_011500132.1	240096	247487	MSTRG.20656
XM_011045228.1	0.294458	0.398241	0.584369	2.71461	2.80679	2.77928	-1.90603	0.000649056	yes	"="	chrNW_011499966.1	377440	380083	MSTRG.15688	LOC105138963	yes	GO:0004252(serine-type endopeptidase activity);GO:0005618(cell wall)	04144(Endocytosis)	K18443	NA	peptidase	MSTRG.20656.6	3.28496	2.78412	1.85209	0	0	0	2.862	0.00146679	yes	o	chrNW_011500132.1	240097	247402	MSTRG.20656
XM_011045228.1	0.294458	0.398241	0.584369	2.71461	2.80679	2.77928	-1.90603	0.000649056	yes	"="	chrNW_011499966.1	377440	380083	MSTRG.15688	LOC105138963	yes	GO:0004252(serine-type endopeptidase activity);GO:0005618(cell wall)	04144(Endocytosis)	K18443	NA	peptidase	MSTRG.20656.11	2.67606	2.61673	1.91921	0	0	0	2.34616	0.00145935	yes	o	chrNW_011500132.1	240098	247475	MSTRG.20656
XM_011045228.1	0.294458	0.398241	0.584369	2.71461	2.80679	2.77928	-1.90603	0.000649056	yes	"="	chrNW_011499966.1	377440	380083	MSTRG.15688	LOC105138963	yes	GO:0004252(serine-type endopeptidase activity);GO:0005618(cell wall)	04144(Endocytosis)	K18443	NA	peptidase	MSTRG.20656.9	13.0052	13.0169	11.9406	0	0	0.000724	3.97309	1.7727e-05	yes	o	chrNW_011500132.1	240098	247487	MSTRG.20656
XM_011042761.1	0	0	0	8.15755	7.94956	8.69039	-3.13715	0.000131471	yes	"="	chrNW_011499942.1	564530	568661	MSTRG.14405	LOC105137136	yes	GO:0004368(glycerol-3-phosphate dehydrogenase activity);GO:0005739(mitochondrion);GO:0005743(mitochondrial inner membrane);GO:0006071(glycerol metabolic process);GO:0006072(glycerol-3-phosphate metabolic process);GO:0006127(glycerophosphate shuttle);GO:0009331(glycerol-3-phosphate dehydrogenase complex);GO:0019563(glycerol catabolic process);GO:0052591(sn-glycerol-3-phosphate:ubiquinone-8 oxidore…	00564(Glycerophospholipid metabolism)	K00111	EC:1.1.5.3	glycerol-3-phosphate dehydrogenase family protein	MSTRG.3331.1	6997.75	9894.21	9124.42	661.368	777.267	785.458	3.0043	0.0133542	yes	i	chrNW_011499850.1	2436286	2436590	MSTRG.3331
XM_011045481.1	0.085257	0.073224	0.060177	41.4698	44.1448	41.1914	-5.31968	2.82668e-05	yes	"="	chrNW_011499969.1	181931	185225	MSTRG.15806	LOC105139145	yes	GO:0003677(DNA binding);GO:0003700(transcription factor activity, sequence-specific DNA binding);GO:0005634(nucleus);GO:0006355(regulation of transcription, DNA-templated);GO:0046872(metal ion binding)	NA	NA	NA	NA	MSTRG.5613.1	0.507948	0.365077	0.668635	2.99664	3.25772	3.44488	-1.6904	0.0158446	yes	u	chrNW_011499859.1	1365569	1366855	MSTRG.5613
XM_011046653.1	5.19926	4.27628	4.34505	0.107096	0.111271	0.084493	2.66983	0.00107365	yes	"="	chrNW_011499984.1	125324	150324	MSTRG.16383	LOC105139996	yes	GO:0004672(protein kinase activity);GO:0004674(protein serine/threonine kinase activity);GO:0005524(ATP binding);GO:0005886(plasma membrane);GO:0006468(protein phosphorylation);GO:0016021(integral component of membrane)	04626(Plant-pathogen interaction)	K13420	EC:2.7.11.1	LRR receptor-like serine/threonine-protein kinase EFR	MSTRG.4764.1	7.66514	8.93632	8.45758	0.230658	0.698573	0.825864	2.60173	0.0346454	yes	i	chrNW_011499855.1	2458304	2458609	MSTRG.4764
XM_011028050.1	1.04535	1.02936	0.969642	4.12521	4.12552	3.85962	-1.28301	0.00152617	yes	"="	chrNW_011499870.1	80858	84966	MSTRG.7469	LOC105126989	yes	GO:0005737(cytoplasm);GO:0005975(carbohydrate metabolic process);GO:0005986(sucrose biosynthetic process);GO:0006979(response to oxidative stress);GO:0009414(response to water deprivation);GO:0009507(chloroplast);GO:0009737(response to abscisic acid);GO:0010325(raffinose family oligosaccharide biosynthetic process);GO:0019593(mannitol biosynthetic process);GO:0047274(galactinol-sucrose galactosyl…	00052(Galactose metabolism)	K06617	EC:2.4.1.82	hypothetical protein	MSTRG.21836.2	0	0	0	2.22984	3.27522	2.57801	-1.93835	0.023234	yes	x	chrNW_011500213.1	150794	151336	MSTRG.21836
XM_011034860.1	8.93364	7.84423	7.37845	1.51355	1.32907	2.09452	2.46244	0.00626413	yes	"="	chrNW_011499894.1	193404	195980	MSTRG.10732	LOC105131738	yes	GO:0003674(molecular_function);GO:0005575(cellular_component);GO:0008150(biological_process)	03040(Spliceosome)	NA	NA	NA	MSTRG.11366.1	1.49273	1.62468	1.81065	3.78285	3.54764	3.31781	-1.15925	0.00181609	yes	i	chrNW_011499900.1	681507	683466	MSTRG.11366
XM_011021346.1	28.1002	25.9111	25.1382	15.6393	15.4663	16.5192	1.01855	0.000692145	yes	"="	chrNW_011499853.1	2517202	2521515	MSTRG.4217	LOC105122307	yes	GO:0004069(L-aspartate:2-oxoglutarate aminotransferase activity);GO:0030170(pyridoxal phosphate binding);GO:0042802(identical protein binding)	01200(Carbon metabolism);01210(2-Oxocarboxylic acid metabolism);01230(Biosynthesis of amino acids);00710(Carbon fixation in photosynthetic organisms);00250(Alanine, aspartate and glutamate metabolism);00270(Cysteine and methionine metabolism);00220(Arginine biosynthesis);00330(Arginine and proline metabolism);00350(Tyrosine metabolism);00360(Phenylalanine metabolism);00400(Phenylalanine, tyrosine…	K14454	EC:2.6.1.1	aspartate transaminase family protein	MSTRG.17663.1	100.978	95.3868	99.8544	6.78983	5.4946	5.01514	3.74489	0.00309325	yes	u	chrNW_011500019.1	197388	197982	MSTRG.17663
XM_011034417.1	102.708	93.7342	73.2043	55.1307	57.4269	55.8097	1.4839	0.0087746	yes	"="	chrNW_011499892.1	1046783	1049503	MSTRG.10528	LOC105131441	yes	GO:0003729(mRNA binding);GO:0003824(catalytic activity);GO:0005515(protein binding);GO:0006364(rRNA processing);GO:0008266(poly(U) RNA binding);GO:0009507(chloroplast);GO:0009534(chloroplast thylakoid);GO:0009570(chloroplast stroma);GO:0009579(thylakoid);GO:0009735(response to cytokinin);GO:0009941(chloroplast envelope);GO:0010287(plastoglobule);GO:0019843(rRNA binding);GO:0032544(plastid transla…	NA	NA	NA	NA	MSTRG.8393.1	12.5893	16.0486	18.7424	23.4702	19.8567	22.133	-1.33134	0.0403068	yes	u	chrNW_011499876.1	93142	93728	MSTRG.8393
XM_011042263.1	3.68668	4.1832	3.74077	0	0	0	2.27182	0.00100187	yes	"="	chrNW_011499939.1	205255	208883	MSTRG.14164	LOC105136788	yes	GO:0005483(soluble NSF attachment protein activity);GO:0005774(vacuolar membrane);GO:0006886(intracellular protein transport);GO:0019905(syntaxin binding);GO:0031201(SNARE complex);GO:0061025(membrane fusion)	03050(Proteasome)	K03064	NA	26S proteasome AAA-ATPase subunit RPT4a (ISS)	MSTRG.20637.1	4.55253	5.60679	4.8908	0.755247	1.20646	1.05927	1.49711	0.0488437	yes	u	chrNW_011500132.1	69628	70951	MSTRG.20637
XM_011049220.1	5.76222	5.5795	4.89938	0	0	0	3.02279	7.66706e-05	yes	"="	chrNW_011500019.1	531538	533843	MSTRG.17691	LOC105141847	yes	GO:0004674(protein serine/threonine kinase activity);GO:0005524(ATP binding);GO:0005886(plasma membrane);GO:0006468(protein phosphorylation);GO:0007169(transmembrane receptor protein tyrosine kinase signaling pathway);GO:0016021(integral component of membrane)	04626(Plant-pathogen interaction)	K13420	EC:2.7.11.1	LRR receptor-like serine/threonine-protein kinase FLS2	MSTRG.25621.1	1.63529	1.58619	2.15329	0	0	0	1.01268	0.0167749	yes	u	chrNW_011501291.1	46052	47253	MSTRG.25621
XM_011009704.1	24.1268	23.7248	22.6752	252.506	249.023	230.227	-3.26	0.000384358	yes	"="	chrNW_011500312.1	46992	48872	MSTRG.22779	LOC105113506	yes	GO:0003674(molecular_function);GO:0008150(biological_process);GO:0009507(chloroplast)	NA	NA	NA	NA	MSTRG.17422.1	0.632218	1.20734	1.24238	7.42825	6.10518	6.20411	-2.73141	0.00716892	yes	u	chrNW_011500011.1	548098	548325	MSTRG.17422
XM_011015890.1	48.1652	48.3582	36.9606	22.5338	23.2282	21.1001	1.53462	0.0239926	yes	"="	chrNW_011501541.1	19486	23036	MSTRG.25899	LOC105118041	yes	GO:0004190(aspartic-type endopeptidase activity);GO:0006508(proteolysis);GO:0030163(protein catabolic process)	NA	NA	NA	NA	MSTRG.4941.1	7.62763	9.35322	11.5104	15.9399	14.7493	14.0093	-1.61424	0.00175905	yes	x	chrNW_011499856.1	1380428	1385253	MSTRG.4941
XM_011018071.1	2.21961	2.59828	2.43795	8.10955	9.72057	9.41709	-1.66287	0.0143074	yes	"="	chrNW_011503631.1	5598	7963	MSTRG.26964	LOC105119878	yes	GO:0003700(transcription factor activity, sequence-specific DNA binding);GO:0005634(nucleus);GO:0006355(regulation of transcription, DNA-templated);GO:0008270(zinc ion binding);GO:0016020(membrane)	04712(Circadian rhythm - plant)	K12129	NA	two-component response regulator-like APRR3	MSTRG.24332.1	2.1927	2.36783	1.89675	0	0	0	1.91241	0.00199254	yes	u	chrNW_011500624.1	23280	24577	MSTRG.24332
XM_011007257.1	7.76148	11.2252	12.1218	20.0059	19.1109	15.1373	-1.98366	0.0116302	yes	"="	chrNW_011500197.1	190077	194273	MSTRG.21593	LOC105111802	yes	GO:0004842(ubiquitin-protein transferase activity);GO:0005634(nucleus);GO:0005886(plasma membrane);GO:0008270(zinc ion binding);GO:0009690(cytokinin metabolic process);GO:0009850(auxin metabolic process);GO:0016874(ligase activity);GO:0080148(negative regulation of response to water deprivation)	NA	NA	NA	NA	MSTRG.4941.1	7.62763	9.35322	11.5104	15.9399	14.7493	14.0093	-1.61424	0.00175905	yes	x	chrNW_011499856.1	1380428	1385253	MSTRG.4941
XM_011022379.1	2.01576	2.40794	1.78123	12.7494	12.7235	12.6836	-1.93989	0.00727758	yes	"="	chrNW_011499855.1	1545039	1546715	MSTRG.4690	LOC105122969	yes	GO:0005575(cellular_component);GO:0009813(flavonoid biosynthetic process);GO:0016210(naringenin-chalcone synthase activity)	00941(Flavonoid biosynthesis);04712(Circadian rhythm - plant)	K00660	EC:2.3.1.74	naregenin-chalcone synthase family protein	MSTRG.16797.1	9.5768	8.67922	10.1774	34.4182	35.9519	37.0127	-1.92275	0.00454812	yes	i	chrNW_011499994.1	552096	552325	MSTRG.16797
XM_011038762.1	24.1602	18.9884	20.6565	4.92829	4.31385	3.44367	2.19628	0.0341276	yes	"="	chrNW_011499914.1	537124	538772	MSTRG.12549	LOC105134374	yes	GO:0003674(molecular_function);GO:0005634(nucleus)	NA	NA	NA	NA	MSTRG.22023.1	1.80951	1.84177	2.2174	0.082803	0.071427	0.082123	1.11273	0.00306593	yes	u	chrNW_011500230.1	95513	96235	MSTRG.22023
XM_011007999.1	2.74698	3.04928	2.40365	0.455173	0.367534	0.477507	1.69248	0.00593211	yes	"="	chrNW_011500223.1	37019	42561	MSTRG.21957	LOC105112326	yes	GO:0005622(intracellular);GO:0005795(Golgi stack);GO:0006886(intracellular protein transport);GO:0006891(intra-Golgi vesicle-mediated transport);GO:0008565(protein transporter activity);GO:0015031(protein transport)	NA	NA	NA	NA	MSTRG.17663.1	100.978	95.3868	99.8544	6.78983	5.4946	5.01514	3.74489	0.00309325	yes	u	chrNW_011500019.1	197388	197982	MSTRG.17663
XM_011010748.1	1.23775	1.39258	1.70788	3.66662	3.87404	4.20011	-1.3967	0.0134392	yes	"="	chrNW_011500383.1	55380	57669	MSTRG.23325	LOC105114254	yes	GO:0005524(ATP binding);GO:0005739(mitochondrion);GO:0006952(defense response);GO:0043531(ADP binding)	04626(Plant-pathogen interaction)	K13459	NA	hypothetical protein	MSTRG.17663.1	100.978	95.3868	99.8544	6.78983	5.4946	5.01514	3.74489	0.00309325	yes	u	chrNW_011500019.1	197388	197982	MSTRG.17663
XM_011018162.1	20.9208	19.1684	20.748	7.7378	7.22202	7.74247	1.35462	0.00512256	yes	"="	chrNW_011503975.1	5395	7574	MSTRG.27007	LOC105119960	yes	GO:0030145(manganese ion binding);GO:0030604(1-deoxy-D-xylulose-5-phosphate reductoisomerase activity);GO:0051484(isopentenyl diphosphate biosynthetic process, methylerythritol 4-phosphate pathway involved in terpenoid biosynthetic process);GO:0070402(NADPH binding)	00900(Terpenoid backbone biosynthesis)	K00099	EC:1.1.1.267	1-deoxy-D-xylulose 5-phosphate reductoisomerase family protein	MSTRG.3797.1	8.10069	9.45774	9.7522	13.3392	15.6214	14.6502	-1.02033	0.0362496	yes	u	chrNW_011499852.1	717491	718264	MSTRG.3797
XM_011018741.1	5.36775	6.23386	6.41162	14.092	16.6288	15.3938	-1.59703	0.0107449	yes	"="	chrNW_011499849.1	1771289	1774276	MSTRG.2891	LOC105120506	yes	GO:0005739(mitochondrion);GO:0005789(endoplasmic reticulum membrane);GO:0016021(integral component of membrane);GO:0016126(sterol biosynthetic process)	NA	NA	NA	NA	MSTRG.17422.1	0.632218	1.20734	1.24238	7.42825	6.10518	6.20411	-2.73141	0.00716892	yes	u	chrNW_011500011.1	548098	548325	MSTRG.17422
XM_011024320.1	1.71827	1.58939	2.14835	3.90286	3.79687	3.71032	-1.18772	0.0119257	yes	"="	chrNW_011499859.1	1938683	1940303	MSTRG.5662	LOC105124335	yes	GO:0003674(molecular_function);GO:0005634(nucleus);GO:0010214(seed coat development);GO:0048354(mucilage biosynthetic process involved in seed coat development)	NA	NA	NA	NA	MSTRG.18251.1	11.5717	11.2026	10.7521	1.43362	1.26532	1.32899	2.54199	0.000246381	yes	u	chrNW_011500035.1	277536	280901	MSTRG.18251
XM_011017194.1	0.054036	0.464406	0.068143	5.49867	4.72922	5.1461	-2.32749	0.0339908	yes	"="	chrNW_011502341.1	3855	5997	MSTRG.26531	LOC105119094	yes	GO:0005634(nucleus);GO:0005886(plasma membrane);GO:0006457(protein folding)	04141(Protein processing in endoplasmic reticulum)	K09518	NA	DNAJ heat shock N-terminal domain-containing family protein	MSTRG.3335.1	80.259	96.5557	81.3595	216.504	231.395	215.375	-1.40193	0.0275114	yes	u	chrNW_011499850.1	2462009	2462618	MSTRG.3335
XM_011020182.1	47.8621	46.5847	37.3446	30.2572	29.1414	29.3903	1.15376	0.0135845	yes	"="	chrNW_011499851.1	1727617	1735561	MSTRG.3616	LOC105121515	yes	GO:0004366(glycerol-3-phosphate O-acyltransferase activity);GO:0006655(phosphatidylglycerol biosynthetic process);GO:0009507(chloroplast);GO:0009536(plastid);GO:0009570(chloroplast stroma);GO:0016024(CDP-diacylglycerol biosynthetic process)	00561(Glycerolipid metabolism);00564(Glycerophospholipid metabolism)	K00630	EC:2.3.1.15	hypothetical protein	MSTRG.1522.1	0	0.086419	1.80827	2.88288	2.89299	2.5595	-4.09987	0.0153407	yes	x	chrNW_011499846.1	6787533	6787835	MSTRG.1522
XM_011010050.1	0.430809	0.370815	0.659263	2.26763	2.5621	3.03945	-1.49913	0.0443628	yes	"="	chrNW_011500334.1	2568	9544	MSTRG.22976	LOC105113751	yes	GO:0004518(nuclease activity);GO:0005515(protein binding);GO:0005634(nucleus);GO:0005847(mRNA cleavage and polyadenylation specificity factor complex);GO:0006378(mRNA polyadenylation);GO:0006397(mRNA processing)	03015(mRNA surveillance pathway)	K14403	EC:3.1.27.-	hypothetical protein	MSTRG.17663.1	100.978	95.3868	99.8544	6.78983	5.4946	5.01514	3.74489	0.00309325	yes	u	chrNW_011500019.1	197388	197982	MSTRG.17663
XM_011014351.1	24.4817	24.8099	23.0704	58.4825	57.6336	58.629	-1.07901	0.000719969	yes	"="	chrNW_011500937.1	23599	27682	MSTRG.25101	LOC105116855	yes	GO:0005515(protein binding);GO:0008661(1-deoxy-D-xylulose-5-phosphate synthase activity);GO:0009228(thiamine biosynthetic process);GO:0009507(chloroplast);GO:0009570(chloroplast stroma);GO:0015995(chlorophyll biosynthetic process);GO:0016114(terpenoid biosynthetic process);GO:0019288(isopentenyl diphosphate biosynthetic process, methylerythritol 4-phosphate pathway);GO:0046872(metal ion binding);…	00730(Thiamine metabolism);00900(Terpenoid backbone biosynthesis)	K01662	EC:2.2.1.7	hypothetical protein	MSTRG.5613.1	0.507948	0.365077	0.668635	2.99664	3.25772	3.44488	-1.6904	0.0158446	yes	u	chrNW_011499859.1	1365569	1366855	MSTRG.5613
XM_011025309.1	11.3845	9.61014	9.48822	5.03565	5.74769	5.50833	1.20103	0.0161266	yes	"="	chrNW_011499862.1	714689	719570	MSTRG.6136	LOC105125034	yes	GO:0005737(cytoplasm);GO:0006952(defense response);GO:0009536(plastid);GO:0009611(response to wounding);GO:0009695(jasmonic acid biosynthetic process);GO:0009737(response to abscisic acid);GO:0009753(response to jasmonic acid);GO:0009816(defense response to bacterium, incompatible interaction);GO:0010311(lateral root formation);GO:0030397(membrane disassembly);GO:0031408(oxylipin biosynthetic pro…	00591(Linoleic acid metabolism)	K15718	EC:1.13.11.58	hypothetical protein	MSTRG.16797.1	9.5768	8.67922	10.1774	34.4182	35.9519	37.0127	-1.92275	0.00454812	yes	i	chrNW_011499994.1	552096	552325	MSTRG.16797
XM_011041595.1	1.13674	1.39749	1.20813	11.91	10.2218	7.24112	-2.69333	0.0316784	yes	"="	chrNW_011499933.1	694982	695669	MSTRG.13829	LOC105136306	yes	GO:0005737(cytoplasm);GO:0030001(metal ion transport);GO:0046914(transition metal ion binding);GO:0046916(cellular transition metal ion homeostasis)	01200(Carbon metabolism);01230(Biosynthesis of amino acids);00010(Glycolysis / Gluconeogenesis);00030(Pentose phosphate pathway);00051(Fructose and mannose metabolism);00052(Galactose metabolism);03018(RNA degradation)	K00850	EC:2.7.1.11	6-phosphofructokinase 2	MSTRG.17422.1	0.632218	1.20734	1.24238	7.42825	6.10518	6.20411	-2.73141	0.00716892	yes	u	chrNW_011500011.1	548098	548325	MSTRG.17422
105115547	2.37163	2.39753	0	0	0	0	4.28309	0.0397345	yes	"="	chrNW_011500593.1	92098	93350	MSTRG.24217	LOC105115547	yes	NA	NA	NA	NA	NA	MSTRG.794.1	0	0	2.54405	2.23052	2.45512	2.539	-4.34051	0.0465118	yes	x	chrNW_011499845.1	7291986	7292371	MSTRG.794
XM_011021797.1	16.3632	12.2324	13.3914	0.005347	0.067011	0.000905	4.25165	0.00169637	yes	"="	chrNW_011499854.1	1588306	1593986	MSTRG.4410	LOC105122586	yes	GO:0004306(ethanolamine-phosphate cytidylyltransferase activity);GO:0005634(nucleus);GO:0005739(mitochondrion);GO:0006646(phosphatidylethanolamine biosynthetic process);GO:0009058(biosynthetic process);GO:0031307(integral component of mitochondrial outer membrane)	00564(Glycerophospholipid metabolism)	K00967	EC:2.7.7.14	hypothetical protein	MSTRG.20369.1	1.58629	1.95433	1.7114	5.0102	4.85765	4.58449	-1.24047	0.0119892	yes	u	chrNW_011500119.1	378	966	MSTRG.20369
XM_011025306.1	0	0.042665	0	2.02441	2.30443	2.19365	-1.63399	0.00207281	yes	"="	chrNW_011499862.1	687338	688882	MSTRG.6134	LOC105125030	yes	GO:0005634(nucleus);GO:0005737(cytoplasm);GO:0009793(embryo development ending in seed dormancy);GO:0017126(nucleologenesis);GO:0051302(regulation of cell division)	NA	NA	NA	NA	MSTRG.12836.1	1.95131	1.66895	2.06704	4.8041	4.21898	4.40749	-1.04756	0.0322561	yes	u	chrNW_011499918.1	88380	89689	MSTRG.12836
XM_011025306.1	0	0.042665	0	2.02441	2.30443	2.19365	-1.63399	0.00207281	yes	"="	chrNW_011499862.1	687338	688882	MSTRG.6134	LOC105125030	yes	GO:0005634(nucleus);GO:0005737(cytoplasm);GO:0009793(embryo development ending in seed dormancy);GO:0017126(nucleologenesis);GO:0051302(regulation of cell division)	NA	NA	NA	NA	MSTRG.25621.1	1.63529	1.58619	2.15329	0	0	0	1.01268	0.0167749	yes	u	chrNW_011501291.1	46052	47253	MSTRG.25621
XM_011045481.1	0.085257	0.073224	0.060177	41.4698	44.1448	41.1914	-5.31968	2.82668e-05	yes	"="	chrNW_011499969.1	181931	185225	MSTRG.15806	LOC105139145	yes	GO:0003677(DNA binding);GO:0003700(transcription factor activity, sequence-specific DNA binding);GO:0005634(nucleus);GO:0006355(regulation of transcription, DNA-templated);GO:0046872(metal ion binding)	NA	NA	NA	NA	MSTRG.16797.1	9.5768	8.67922	10.1774	34.4182	35.9519	37.0127	-1.92275	0.00454812	yes	i	chrNW_011499994.1	552096	552325	MSTRG.16797
XM_011011800.1	1.99604	2.35722	2.3199	5.05238	5.08303	4.35615	-1.22807	0.00923506	yes	"="	chrNW_011500498.1	50921	62073	MSTRG.23846	LOC105115034	yes	GO:0000938(GARP complex);GO:0042147(retrograde transport, endosome to Golgi)	NA	NA	NA	NA	MSTRG.21836.2	0	0	0	2.22984	3.27522	2.57801	-1.93835	0.023234	yes	x	chrNW_011500213.1	150794	151336	MSTRG.21836
XM_011034262.1	2.75152	1.70188	2.27841	0	0	0.102771	2.02545	0.0277952	yes	"="	chrNW_011499846.1	2595800	2601020	MSTRG.1146	LOC105131336	yes	GO:0000166(nucleotide binding);GO:0003676(nucleic acid binding);GO:0003723(RNA binding)	03040(Spliceosome)	K12885	NA	uncharacterized LOC100216781	MSTRG.11366.1	1.49273	1.62468	1.81065	3.78285	3.54764	3.31781	-1.15925	0.00181609	yes	i	chrNW_011499900.1	681507	683466	MSTRG.11366
XM_011034268.1	2.45659	1.9716	1.43698	0	0	0.10094	2.4703	6.06716e-06	yes	"="	chrNW_011499846.1	2595800	2601020	MSTRG.1146	LOC105131336	yes	GO:0000166(nucleotide binding);GO:0003676(nucleic acid binding);GO:0003723(RNA binding)	03040(Spliceosome)	K12885	NA	uncharacterized LOC100216781	MSTRG.11366.1	1.49273	1.62468	1.81065	3.78285	3.54764	3.31781	-1.15925	0.00181609	yes	i	chrNW_011499900.1	681507	683466	MSTRG.11366
XM_011034284.1	0.871405	1.34989	1.37879	5.38159	4.01217	4.63349	-1.92488	0.0264268	yes	"="	chrNW_011499846.1	2595800	2601021	MSTRG.1146	LOC105131336	yes	GO:0000166(nucleotide binding);GO:0003676(nucleic acid binding);GO:0003723(RNA binding)	03040(Spliceosome)	K12885	NA	uncharacterized LOC100216781	MSTRG.11366.1	1.49273	1.62468	1.81065	3.78285	3.54764	3.31781	-1.15925	0.00181609	yes	i	chrNW_011499900.1	681507	683466	MSTRG.11366
XM_011038072.1	0	0	0	10.371	9.0486	8.22031	-3.49365	0.00171511	yes	"="	chrNW_011499910.1	662620	668859	MSTRG.12191	LOC105133909	yes	GO:0003677(DNA binding);GO:0003700(transcription factor activity, sequence-specific DNA binding);GO:0005515(protein binding);GO:0005634(nucleus);GO:0005681(spliceosomal complex);GO:0006281(DNA repair);GO:0006351(transcription, DNA-templated);GO:0006355(regulation of transcription, DNA-templated);GO:0006397(mRNA processing);GO:0007049(cell cycle);GO:0008380(RNA splicing);GO:0009507(chloroplast);GO…	03040(Spliceosome)	K12860	NA	hypothetical protein	MSTRG.3331.1	6997.75	9894.21	9124.42	661.368	777.267	785.458	3.0043	0.0133542	yes	i	chrNW_011499850.1	2436286	2436590	MSTRG.3331
XM_011046185.1	0.374671	0.178595	0.137577	2.67141	2.87517	2.35154	-1.23826	0.0370978	yes	"="	chrNW_011499978.1	621407	621989	MSTRG.16168	LOC105139659	yes	NA	NA	NA	NA	NA	MSTRG.21947.1	1.16417	1.16862	1.22785	3.53545	2.99858	3.26027	-1.02499	0.0152117	yes	u	chrNW_011500221.1	249556	249820	MSTRG.21947
XM_011007562.1	6.18689	6.44882	5.96254	0.798709	0.940471	0.72761	1.98196	0.0027763	yes	"="	chrNW_011500206.1	100089	106928	MSTRG.21737	LOC105112019	yes	GO:0004497(monooxygenase activity);GO:0044550(secondary metabolite biosynthetic process)	00906(Carotenoid biosynthesis)	K09838	EC:1.14.13.90	zeaxanthin epoxidase family protein	MSTRG.4696.1	18.3004	28.0142	34.6492	85.4031	89.9857	86.753	-3.21287	0.00426329	yes	u	chrNW_011499855.1	1686946	1687515	MSTRG.4696
XM_011011385.1	0.163856	0.103799	0.150923	3.60425	4.16613	3.91629	-2.0839	0.00201576	yes	"="	chrNW_011500444.1	24893	26588	MSTRG.23636	LOC105114733	yes	GO:0003824(catalytic activity);GO:0005576(extracellular region);GO:0009116(nucleoside metabolic process);GO:0009505(plant-type cell wall);GO:0009611(response to wounding);GO:0045735(nutrient reservoir activity)	NA	NA	NA	NA	MSTRG.21947.1	1.16417	1.16862	1.22785	3.53545	2.99858	3.26027	-1.02499	0.0152117	yes	u	chrNW_011500221.1	249556	249820	MSTRG.21947
XR_841839.1	343.35	353.95	362.466	946.087	933.146	936.787	-1.54234	2.95666e-05	yes	"="	chrNW_011499856.1	1380246	1381392	MSTRG.4940	LOC105123342	yes	NA	NA	NA	NA	NA	MSTRG.4696.1	18.3004	28.0142	34.6492	85.4031	89.9857	86.753	-3.21287	0.00426329	yes	u	chrNW_011499855.1	1686946	1687515	MSTRG.4696
XM_011032736.1	5.8945	7.00685	5.58505	18.374	17.4904	15.7517	-1.32878	0.0458989	yes	"="	chrNW_011499886.1	476702	482728	MSTRG.9741	LOC105130295	yes	GO:0016787(hydrolase activity)	NA	NA	NA	NA	MSTRG.20656.2	7.86653	7.12033	9.00561	0	0	0	2.83876	0.00184806	yes	j	chrNW_011500132.1	240096	242615	MSTRG.20656
XM_011032736.1	5.8945	7.00685	5.58505	18.374	17.4904	15.7517	-1.32878	0.0458989	yes	"="	chrNW_011499886.1	476702	482728	MSTRG.9741	LOC105130295	yes	GO:0016787(hydrolase activity)	NA	NA	NA	NA	MSTRG.20656.5	2.86066	3.43424	3.4002	0	0	0	1.7694	0.00169299	yes	j	chrNW_011500132.1	240096	247401	MSTRG.20656
XM_011032736.1	5.8945	7.00685	5.58505	18.374	17.4904	15.7517	-1.32878	0.0458989	yes	"="	chrNW_011499886.1	476702	482728	MSTRG.9741	LOC105130295	yes	GO:0016787(hydrolase activity)	NA	NA	NA	NA	MSTRG.20656.7	3.3172	2.68633	3.22965	0	0	0	2.04742	0.00496034	yes	j	chrNW_011500132.1	240097	242589	MSTRG.20656
XM_011032736.1	5.8945	7.00685	5.58505	18.374	17.4904	15.7517	-1.32878	0.0458989	yes	"="	chrNW_011499886.1	476702	482728	MSTRG.9741	LOC105130295	yes	GO:0016787(hydrolase activity)	NA	NA	NA	NA	MSTRG.20656.11	2.67606	2.61673	1.91921	0	0	0	2.34616	0.00145935	yes	o	chrNW_011500132.1	240098	247475	MSTRG.20656
XM_011032736.1	5.8945	7.00685	5.58505	18.374	17.4904	15.7517	-1.32878	0.0458989	yes	"="	chrNW_011499886.1	476702	482728	MSTRG.9741	LOC105130295	yes	GO:0016787(hydrolase activity)	NA	NA	NA	NA	MSTRG.20656.9	13.0052	13.0169	11.9406	0	0	0.000724	3.97309	1.7727e-05	yes	o	chrNW_011500132.1	240098	247487	MSTRG.20656
XM_011046151.1	24.305	23.0809	16.5243	10.7166	10.8823	11.3279	1.85512	0.00512699	yes	"="	chrNW_011499978.1	453121	459363	MSTRG.16153	LOC105139638	yes	GO:0005739(mitochondrion);GO:0009507(chloroplast);GO:0015979(photosynthesis);GO:0016301(kinase activity);GO:0016310(phosphorylation);GO:0016773(phosphotransferase activity, alcohol group as acceptor)	NA	NA	NA	NA	MSTRG.19548.1	0	0	1.85549	4.26415	5.00376	5.0956	-4.63428	0.0271958	yes	x	chrNW_011500081.1	244727	245068	MSTRG.19548
XM_011003827.1	7.84122	8.23622	8.64465	0.272032	0.331656	0.087816	2.50501	0.00264862	yes	"="	chrNW_011500094.1	53764	59637	MSTRG.19827	LOC105109207	yes	GO:0003674(molecular_function);GO:0003723(RNA binding);GO:0005634(nucleus);GO:0005829(cytosol);GO:0008150(biological_process)	04141(Protein processing in endoplasmic reticulum)	K09503	NA	chaperone protein dnaJ 2-like	MSTRG.20369.1	1.58629	1.95433	1.7114	5.0102	4.85765	4.58449	-1.24047	0.0119892	yes	u	chrNW_011500119.1	378	966	MSTRG.20369
XM_011018162.1	20.9208	19.1684	20.748	7.7378	7.22202	7.74247	1.35462	0.00512256	yes	"="	chrNW_011503975.1	5395	7574	MSTRG.27007	LOC105119960	yes	GO:0030145(manganese ion binding);GO:0030604(1-deoxy-D-xylulose-5-phosphate reductoisomerase activity);GO:0051484(isopentenyl diphosphate biosynthetic process, methylerythritol 4-phosphate pathway involved in terpenoid biosynthetic process);GO:0070402(NADPH binding)	00900(Terpenoid backbone biosynthesis)	K00099	EC:1.1.1.267	1-deoxy-D-xylulose 5-phosphate reductoisomerase family protein	MSTRG.20656.5	2.86066	3.43424	3.4002	0	0	0	1.7694	0.00169299	yes	j	chrNW_011500132.1	240096	247401	MSTRG.20656
XM_011018162.1	20.9208	19.1684	20.748	7.7378	7.22202	7.74247	1.35462	0.00512256	yes	"="	chrNW_011503975.1	5395	7574	MSTRG.27007	LOC105119960	yes	GO:0030145(manganese ion binding);GO:0030604(1-deoxy-D-xylulose-5-phosphate reductoisomerase activity);GO:0051484(isopentenyl diphosphate biosynthetic process, methylerythritol 4-phosphate pathway involved in terpenoid biosynthetic process);GO:0070402(NADPH binding)	00900(Terpenoid backbone biosynthesis)	K00099	EC:1.1.1.267	1-deoxy-D-xylulose 5-phosphate reductoisomerase family protein	MSTRG.20656.1	7.11851	9.21579	6.81352	0	0	0	3.25382	0.00563335	yes	o	chrNW_011500132.1	240096	247487	MSTRG.20656
XM_011018162.1	20.9208	19.1684	20.748	7.7378	7.22202	7.74247	1.35462	0.00512256	yes	"="	chrNW_011503975.1	5395	7574	MSTRG.27007	LOC105119960	yes	GO:0030145(manganese ion binding);GO:0030604(1-deoxy-D-xylulose-5-phosphate reductoisomerase activity);GO:0051484(isopentenyl diphosphate biosynthetic process, methylerythritol 4-phosphate pathway involved in terpenoid biosynthetic process);GO:0070402(NADPH binding)	00900(Terpenoid backbone biosynthesis)	K00099	EC:1.1.1.267	1-deoxy-D-xylulose 5-phosphate reductoisomerase family protein	MSTRG.20656.11	2.67606	2.61673	1.91921	0	0	0	2.34616	0.00145935	yes	o	chrNW_011500132.1	240098	247475	MSTRG.20656
XM_011018162.1	20.9208	19.1684	20.748	7.7378	7.22202	7.74247	1.35462	0.00512256	yes	"="	chrNW_011503975.1	5395	7574	MSTRG.27007	LOC105119960	yes	GO:0030145(manganese ion binding);GO:0030604(1-deoxy-D-xylulose-5-phosphate reductoisomerase activity);GO:0051484(isopentenyl diphosphate biosynthetic process, methylerythritol 4-phosphate pathway involved in terpenoid biosynthetic process);GO:0070402(NADPH binding)	00900(Terpenoid backbone biosynthesis)	K00099	EC:1.1.1.267	1-deoxy-D-xylulose 5-phosphate reductoisomerase family protein	MSTRG.20656.9	13.0052	13.0169	11.9406	0	0	0.000724	3.97309	1.7727e-05	yes	o	chrNW_011500132.1	240098	247487	MSTRG.20656
XR_839441.1	5.26559	5.36569	5.86602	15.0833	15.295	15.6194	-1.53487	0.000772412	yes	"="	chrNW_011499847.1	5485661	5501848	MSTRG.2189	LOC105110268	yes	NA	NA	NA	NA	NA	MSTRG.17422.1	0.632218	1.20734	1.24238	7.42825	6.10518	6.20411	-2.73141	0.00716892	yes	u	chrNW_011500011.1	548098	548325	MSTRG.17422
XM_011031886.1	2.09099	1.84748	2.60958	4.76453	4.05689	4.43137	-1.16742	0.0499817	yes	"="	chrNW_011499882.1	558628	561676	MSTRG.9256	LOC105129701	yes	GO:0000139(Golgi membrane);GO:0003824(catalytic activity);GO:0005794(Golgi apparatus);GO:0008378(galactosyltransferase activity);GO:0009969(xyloglucan biosynthetic process);GO:0016020(membrane);GO:0016021(integral component of membrane)	NA	NA	NA	NA	MSTRG.5613.1	0.507948	0.365077	0.668635	2.99664	3.25772	3.44488	-1.6904	0.0158446	yes	u	chrNW_011499859.1	1365569	1366855	MSTRG.5613
XM_011049667.1	10.9921	16.7456	16.86	26.4032	27.2758	29.1869	-1.73679	0.0468538	yes	"="	chrNW_011500026.1	114740	118672	MSTRG.17902	LOC105142159	yes	GO:0004462(lactoylglutathione lyase activity);GO:0005739(mitochondrion);GO:0005975(carbohydrate metabolic process);GO:0009409(response to cold);GO:0009507(chloroplast);GO:0009570(chloroplast stroma);GO:0009579(thylakoid);GO:0010319(stromule);GO:0031977(thylakoid lumen);GO:0046872(metal ion binding)	00620(Pyruvate metabolism)	K01759	EC:4.4.1.5	glyoxalase I homolog family protein	MSTRG.19548.1	0	0	1.85549	4.26415	5.00376	5.0956	-4.63428	0.0271958	yes	x	chrNW_011500081.1	244727	245068	MSTRG.19548
XM_011017467.1	0	0	0	2.93343	2.72919	2.97436	-1.91158	0.000370504	yes	"="	chrNW_011502626.1	5687	7200	MSTRG.26676	LOC105119340	yes	GO:0003674(molecular_function);GO:0005739(mitochondrion);GO:0005886(plasma membrane);GO:0008150(biological_process)	NA	NA	NA	NA	MSTRG.20637.1	4.55253	5.60679	4.8908	0.755247	1.20646	1.05927	1.49711	0.0488437	yes	u	chrNW_011500132.1	69628	70951	MSTRG.20637
XM_011039810.1	0.081047	0	0.357436	2.82446	3.93113	2.29066	-2.71211	0.0216719	yes	"="	chrNW_011499845.1	103019	107747	MSTRG.134	LOC105133800	yes	GO:0003700(transcription factor activity, sequence-specific DNA binding);GO:0005634(nucleus);GO:0006351(transcription, DNA-templated);GO:0006355(regulation of transcription, DNA-templated);GO:0043565(sequence-specific DNA binding);GO:0046982(protein heterodimerization activity)	00230(Purine metabolism);00240(Pyrimidine metabolism);03030(DNA replication);03410(Base excision repair);03420(Nucleotide excision repair)	K02326	EC:2.7.7.7	hypothetical protein	MSTRG.26727.1	1.27834	1.03397	1.34065	4.22645	3.95167	3.25922	-1.38894	0.035178	yes	u	chrNW_011502757.1	6519	7442	MSTRG.26727
XM_011019802.1	18.2189	17.3273	15.0972	8.55603	8.84362	8.40107	1.30275	0.00486893	yes	"="	chrNW_011499850.1	3667779	3672638	MSTRG.3439	LOC105121245	yes	GO:0003824(catalytic activity);GO:0005506(iron ion binding);GO:0005789(endoplasmic reticulum membrane);GO:0005886(plasma membrane);GO:0006633(fatty acid biosynthetic process);GO:0006723(cuticle hydrocarbon biosynthetic process);GO:0010025(wax biosynthetic process);GO:0016020(membrane);GO:0016021(integral component of membrane);GO:0016491(oxidoreductase activity);GO:0042335(cuticle development);GO…	00073(Cutin, suberine and wax biosynthesis)	K15404	EC:4.1.99.5	hypothetical protein	MSTRG.4764.1	7.66514	8.93632	8.45758	0.230658	0.698573	0.825864	2.60173	0.0346454	yes	i	chrNW_011499855.1	2458304	2458609	MSTRG.4764
XM_011008090.1	4.96475	4.47929	4.26198	1.93644	1.29897	1.67852	1.44022	0.0340746	yes	"="	chrNW_011500227.1	219551	222107	MSTRG.22002	LOC105112393	yes	GO:0005794(Golgi apparatus);GO:0008150(biological_process);GO:0016021(integral component of membrane);GO:0016740(transferase activity);GO:0016757(transferase activity, transferring glycosyl groups)	NA	NA	NA	NA	MSTRG.20656.2	7.86653	7.12033	9.00561	0	0	0	2.83876	0.00184806	yes	j	chrNW_011500132.1	240096	242615	MSTRG.20656
XM_011008090.1	4.96475	4.47929	4.26198	1.93644	1.29897	1.67852	1.44022	0.0340746	yes	"="	chrNW_011500227.1	219551	222107	MSTRG.22002	LOC105112393	yes	GO:0005794(Golgi apparatus);GO:0008150(biological_process);GO:0016021(integral component of membrane);GO:0016740(transferase activity);GO:0016757(transferase activity, transferring glycosyl groups)	NA	NA	NA	NA	MSTRG.20656.8	2.99473	3.5739	2.13021	0	0	0	2.59485	0.0118049	yes	j	chrNW_011500132.1	240097	242588	MSTRG.20656
XM_011008090.1	4.96475	4.47929	4.26198	1.93644	1.29897	1.67852	1.44022	0.0340746	yes	"="	chrNW_011500227.1	219551	222107	MSTRG.22002	LOC105112393	yes	GO:0005794(Golgi apparatus);GO:0008150(biological_process);GO:0016021(integral component of membrane);GO:0016740(transferase activity);GO:0016757(transferase activity, transferring glycosyl groups)	NA	NA	NA	NA	MSTRG.20656.7	3.3172	2.68633	3.22965	0	0	0	2.04742	0.00496034	yes	j	chrNW_011500132.1	240097	242589	MSTRG.20656
XM_011012283.1	2.62815	3.63796	9.37335	9.24696	9.68847	9.53046	-3.54664	0.016571	yes	"="	chrNW_011500564.1	88507	92343	MSTRG.24118	LOC105115406	yes	GO:0003674(molecular_function);GO:0005634(nucleus);GO:0008150(biological_process)	NA	NA	NA	NA	MSTRG.25118.1	8.62765	9.96726	0	0.231173	0	0.163476	7.95222	0.0467779	yes	u	chrNW_011500942.1	46669	49108	MSTRG.25118
XM_011031675.1	5.11308	4.99954	5.40621	0.125264	0.599289	0.579759	2.1444	0.045066	yes	"="	chrNW_011499882.1	413223	415276	MSTRG.9242	LOC105129560	yes	GO:0004034(aldose 1-epimerase activity);GO:0005737(cytoplasm);GO:0006012(galactose metabolic process);GO:0019318(hexose metabolic process);GO:0030246(carbohydrate binding)	00010(Glycolysis / Gluconeogenesis);00052(Galactose metabolism)	K01785	EC:5.1.3.3	aldose 1-epimerase family protein	MSTRG.4696.1	18.3004	28.0142	34.6492	85.4031	89.9857	86.753	-3.21287	0.00426329	yes	u	chrNW_011499855.1	1686946	1687515	MSTRG.4696
XM_011041701.1	5.18253	5.44263	5.48037	10.2478	11.4744	10.9965	-1.00936	0.0102113	yes	"="	chrNW_011499935.1	231870	237327	MSTRG.13904	LOC105136389	yes	GO:0016787(hydrolase activity)	NA	NA	NA	NA	MSTRG.20656.1	7.11851	9.21579	6.81352	0	0	0	3.25382	0.00563335	yes	o	chrNW_011500132.1	240096	247487	MSTRG.20656
XM_011041701.1	5.18253	5.44263	5.48037	10.2478	11.4744	10.9965	-1.00936	0.0102113	yes	"="	chrNW_011499935.1	231870	237327	MSTRG.13904	LOC105136389	yes	GO:0016787(hydrolase activity)	NA	NA	NA	NA	MSTRG.20656.11	2.67606	2.61673	1.91921	0	0	0	2.34616	0.00145935	yes	o	chrNW_011500132.1	240098	247475	MSTRG.20656
XM_011041701.1	5.18253	5.44263	5.48037	10.2478	11.4744	10.9965	-1.00936	0.0102113	yes	"="	chrNW_011499935.1	231870	237327	MSTRG.13904	LOC105136389	yes	GO:0016787(hydrolase activity)	NA	NA	NA	NA	MSTRG.20656.9	13.0052	13.0169	11.9406	0	0	0.000724	3.97309	1.7727e-05	yes	o	chrNW_011500132.1	240098	247487	MSTRG.20656
XM_011042095.1	0.055446	0	0.031949	4.40331	4.05738	3.97573	-2.32065	0.000765865	yes	"="	chrNW_011499937.1	850765	853532	MSTRG.14094	LOC105136670	yes	GO:0003674(molecular_function);GO:0005634(nucleus)	NA	NA	NA	NA	MSTRG.3335.1	80.259	96.5557	81.3595	216.504	231.395	215.375	-1.40193	0.0275114	yes	u	chrNW_011499850.1	2462009	2462618	MSTRG.3335
XM_011045090.1	4.01249	2.99933	3.70958	0.159797	0.09519	0.170252	2.15848	0.0105826	yes	"="	chrNW_011499964.1	224367	226925	MSTRG.15627	LOC105138872	yes	GO:0004674(protein serine/threonine kinase activity);GO:0005524(ATP binding);GO:0005886(plasma membrane);GO:0006468(protein phosphorylation);GO:0016021(integral component of membrane);GO:0016301(kinase activity);GO:0030246(carbohydrate binding)	00500(Starch and sucrose metabolism)	K01176	EC:3.2.1.1	hypothetical protein	MSTRG.3335.1	80.259	96.5557	81.3595	216.504	231.395	215.375	-1.40193	0.0275114	yes	u	chrNW_011499850.1	2462009	2462618	MSTRG.3335
XM_011036393.1	8.07981	7.36617	7.93038	17.4595	18.3074	15.4296	-1.16014	0.0280624	yes	"="	chrNW_011499846.1	3866845	3875077	MSTRG.1243	LOC105132719	yes	GO:0004497(monooxygenase activity);GO:0005506(iron ion binding);GO:0005783(endoplasmic reticulum);GO:0016021(integral component of membrane);GO:0016705(oxidoreductase activity, acting on paired donors, with incorporation or reduction of molecular oxygen);GO:0019825(oxygen binding);GO:0020037(heme binding);GO:0055114(oxidation-reduction process)	00903(Limonene and pinene degradation);00945(Stilbenoid, diarylheptanoid and gingerol biosynthesis)	K00517	NA	cytochrome P450 94A1-like	MSTRG.24332.1	2.1927	2.36783	1.89675	0	0	0	1.91241	0.00199254	yes	u	chrNW_011500624.1	23280	24577	MSTRG.24332
XM_011022866.1	3.43285	3.58731	4.88992	9.43792	9.64933	8.65855	-1.86984	0.00161231	yes	"="	chrNW_011499856.1	1273066	1276482	MSTRG.4928	LOC105123323	yes	GO:0000162(tryptophan biosynthetic process);GO:0005737(cytoplasm);GO:0030170(pyridoxal phosphate binding);GO:0052684(L-serine hydro-lyase (adding indole, L-tryptophan-forming) activity)	01230(Biosynthesis of amino acids);00260(Glycine, serine and threonine metabolism);00400(Phenylalanine, tyrosine and tryptophan biosynthesis)	K06001	EC:4.2.1.20	hypothetical protein	MSTRG.16797.1	9.5768	8.67922	10.1774	34.4182	35.9519	37.0127	-1.92275	0.00454812	yes	i	chrNW_011499994.1	552096	552325	MSTRG.16797
XM_011028335.1	5.77027	5.66429	5.47789	1.12286	1.00927	1.61043	1.93409	0.0155957	yes	"="	chrNW_011499870.1	793787	798467	MSTRG.7540	LOC105127169	yes	GO:0005887(integral component of plasma membrane);GO:0008509(anion transmembrane transporter activity);GO:0051453(regulation of intracellular pH);GO:0098656(anion transmembrane transport)	NA	NA	NA	NA	MSTRG.24271.1	4.71079	5.09133	3.66069	1.74732	1.59794	1.56767	1.5426	0.0217314	yes	u	chrNW_011500605.1	69618	70660	MSTRG.24271
XM_011029734.1	11.4476	11.3123	11.5669	0	0	0	3.61069	1.08649e-06	yes	"="	chrNW_011499875.1	485799	488288	MSTRG.8272	LOC105128183	yes	GO:0003723(RNA binding);GO:0003735(structural constituent of ribosome);GO:0006412(translation);GO:0022625(cytosolic large ribosomal subunit)	03010(Ribosome)	K02873	NA	60S ribosomal protein L13	MSTRG.4764.1	7.66514	8.93632	8.45758	0.230658	0.698573	0.825864	2.60173	0.0346454	yes	i	chrNW_011499855.1	2458304	2458609	MSTRG.4764
XM_011033844.1	0	0	0	34.5372	34.9379	31.5151	-5.21494	6.84226e-05	yes	"="	chrNW_011499890.1	795466	796733	MSTRG.10286	LOC105131071	yes	GO:0003674(molecular_function);GO:0005575(cellular_component);GO:0008150(biological_process)	04144(Endocytosis)	K05747	NA	formin-like protein 20	MSTRG.21947.1	1.16417	1.16862	1.22785	3.53545	2.99858	3.26027	-1.02499	0.0152117	yes	u	chrNW_011500221.1	249556	249820	MSTRG.21947
XM_011046812.1	19.4011	21.1137	17.1524	11.3929	10.3908	11.9895	1.13469	0.0289053	yes	"="	chrNW_011499986.1	296466	305340	MSTRG.16499	LOC105140117	yes	GO:0003676(nucleic acid binding);GO:0004534(5'-3' exoribonuclease activity);GO:0005634(nucleus);GO:0006397(mRNA processing);GO:0008270(zinc ion binding);GO:0010587(miRNA catabolic process)	03008(Ribosome biogenesis in eukaryotes);03018(RNA degradation)	K12619	EC:3.1.13.-	EXORIBONUCLEASE 2 family protein	MSTRG.26727.1	1.27834	1.03397	1.34065	4.22645	3.95167	3.25922	-1.38894	0.035178	yes	u	chrNW_011502757.1	6519	7442	MSTRG.26727
XM_011014149.1	0.793246	0.527544	0.927538	3.50773	3.58075	3.5025	-1.60488	0.0204026	yes	"="	chrNW_011500880.1	6916	10411	MSTRG.24993	LOC105116695	yes	GO:0005634(nucleus);GO:0010088(phloem development);GO:0042803(protein homodimerization activity);GO:0043621(protein self-association)	NA	NA	NA	NA	MSTRG.17663.1	100.978	95.3868	99.8544	6.78983	5.4946	5.01514	3.74489	0.00309325	yes	u	chrNW_011500019.1	197388	197982	MSTRG.17663
XM_011013459.1	6.95892	5.51223	5.69203	0.121955	0.421242	0.486859	2.95786	0.00904917	yes	"="	chrNW_011500741.1	59996	63177	MSTRG.24657	LOC105116226	yes	GO:0005634(nucleus);GO:0008270(zinc ion binding);GO:0016021(integral component of membrane)	NA	NA	NA	NA	MSTRG.11366.1	1.49273	1.62468	1.81065	3.78285	3.54764	3.31781	-1.15925	0.00181609	yes	i	chrNW_011499900.1	681507	683466	MSTRG.11366
XM_011001458.1	1.68746	2.59837	3.06249	4.17093	4.50577	4.19089	-1.67429	0.00932129	yes	"="	chrNW_011499847.1	3431490	3433179	MSTRG.1993	LOC105107509	yes	GO:0051213(dioxygenase activity)	00904(Diterpenoid biosynthesis)	K05282	EC:1.14.11.12	gibberellin 20 oxidase 1-D	MSTRG.20656.6	3.28496	2.78412	1.85209	0	0	0	2.862	0.00146679	yes	o	chrNW_011500132.1	240097	247402	MSTRG.20656
XM_011001458.1	1.68746	2.59837	3.06249	4.17093	4.50577	4.19089	-1.67429	0.00932129	yes	"="	chrNW_011499847.1	3431490	3433179	MSTRG.1993	LOC105107509	yes	GO:0051213(dioxygenase activity)	00904(Diterpenoid biosynthesis)	K05282	EC:1.14.11.12	gibberellin 20 oxidase 1-D	MSTRG.20656.11	2.67606	2.61673	1.91921	0	0	0	2.34616	0.00145935	yes	o	chrNW_011500132.1	240098	247475	MSTRG.20656
XM_011011257.1	5.53806	8.955	7.91924	0	0	0	2.34384	0.0230806	yes	"="	chrNW_011499848.1	2552087	2555438	MSTRG.2464	LOC105114628	yes	GO:0005634(nucleus)	NA	NA	NA	NA	MSTRG.20637.1	4.55253	5.60679	4.8908	0.755247	1.20646	1.05927	1.49711	0.0488437	yes	u	chrNW_011500132.1	69628	70951	MSTRG.20637
XR_842177.1	4.75435	3.88657	3.61044	1.94302	1.52333	1.77413	1.4526	0.0137504	yes	"="	chrNW_011499862.1	1127839	1133453	MSTRG.6176	LOC105125092	yes	GO:0000166(nucleotide binding);GO:0003723(RNA binding);GO:0003729(mRNA binding);GO:0005515(protein binding);GO:0005634(nucleus);GO:0005681(spliceosomal complex);GO:0005737(cytoplasm);GO:0006376(mRNA splice site selection);GO:0016607(nuclear speck);GO:0035061(interchromatin granule);GO:0048024(regulation of mRNA splicing, via spliceosome)	03040(Spliceosome)	K12890	NA	hypothetical protein	MSTRG.4696.1	18.3004	28.0142	34.6492	85.4031	89.9857	86.753	-3.21287	0.00426329	yes	u	chrNW_011499855.1	1686946	1687515	MSTRG.4696
XR_842179.1	6.58209	5.23272	5.14607	2.57788	2.2129	2.63343	1.51547	0.0088562	yes	"="	chrNW_011499862.1	1127839	1133453	MSTRG.6176	LOC105125092	yes	GO:0000166(nucleotide binding);GO:0003723(RNA binding);GO:0003729(mRNA binding);GO:0005515(protein binding);GO:0005634(nucleus);GO:0005681(spliceosomal complex);GO:0005737(cytoplasm);GO:0006376(mRNA splice site selection);GO:0016607(nuclear speck);GO:0035061(interchromatin granule);GO:0048024(regulation of mRNA splicing, via spliceosome)	03040(Spliceosome)	K12890	NA	hypothetical protein	MSTRG.4696.1	18.3004	28.0142	34.6492	85.4031	89.9857	86.753	-3.21287	0.00426329	yes	u	chrNW_011499855.1	1686946	1687515	MSTRG.4696
XM_011035316.1	11.4929	10.4086	11.4152	0	0	0	3.5955	0.000199996	yes	"="	chrNW_011499896.1	577448	585150	MSTRG.10948	LOC105132048	yes	GO:0004252(serine-type endopeptidase activity);GO:0005739(mitochondrion);GO:0006508(proteolysis);GO:0008236(serine-type peptidase activity);GO:0009507(chloroplast);GO:0009533(chloroplast stromal thylakoid);GO:0009535(chloroplast thylakoid membrane);GO:0009570(chloroplast stroma);GO:0009658(chloroplast organization);GO:0009941(chloroplast envelope);GO:0010206(photosystem II repair);GO:0030163(prot…	NA	NA	NA	NA	MSTRG.1637.1	14.2386	19.808	22.2295	46.8629	60.6912	62.9025	-2.4292	0.0376363	yes	u	chrNW_011499847.1	4369	5716	MSTRG.1637
XM_011045429.1	3.98866	4.02595	3.40747	11.5798	11.6873	12.9444	-1.02182	0.00685963	yes	"="	chrNW_011499968.1	546983	550215	MSTRG.15784	LOC105139104	yes	GO:0006952(defense response);GO:0007165(signal transduction);GO:0016020(membrane);GO:0016021(integral component of membrane);GO:0005886(plasma membrane);GO:0009507(chloroplast);GO:0016301(kinase activity)	04626(Plant-pathogen interaction)	K13420	EC:2.7.11.1	hypothetical protein	MSTRG.24332.1	2.1927	2.36783	1.89675	0	0	0	1.91241	0.00199254	yes	u	chrNW_011500624.1	23280	24577	MSTRG.24332
XM_011013669.1	4.54288	3.75866	3.39162	0.031458	0.056137	0.018127	2.77458	0.00079837	yes	"="	chrNW_011500777.1	29148	34982	MSTRG.24754	LOC105116349	yes	GO:0003700(transcription factor activity, sequence-specific DNA binding);GO:0005634(nucleus);GO:0006351(transcription, DNA-templated);GO:0006355(regulation of transcription, DNA-templated);GO:0009555(pollen development);GO:0009793(embryo development ending in seed dormancy);GO:0043565(sequence-specific DNA binding)	04626(Plant-pathogen interaction)	K13425	NA	WRKY transcription factor 22-like	MSTRG.16797.1	9.5768	8.67922	10.1774	34.4182	35.9519	37.0127	-1.92275	0.00454812	yes	i	chrNW_011499994.1	552096	552325	MSTRG.16797
XM_011046151.1	24.305	23.0809	16.5243	10.7166	10.8823	11.3279	1.85512	0.00512699	yes	"="	chrNW_011499978.1	453121	459363	MSTRG.16153	LOC105139638	yes	GO:0005739(mitochondrion);GO:0009507(chloroplast);GO:0015979(photosynthesis);GO:0016301(kinase activity);GO:0016310(phosphorylation);GO:0016773(phosphotransferase activity, alcohol group as acceptor)	NA	NA	NA	NA	MSTRG.24271.1	4.71079	5.09133	3.66069	1.74732	1.59794	1.56767	1.5426	0.0217314	yes	u	chrNW_011500605.1	69618	70660	MSTRG.24271
XM_011027407.1	11.7672	8.52392	8.24521	2.51418	2.88656	3.03388	2.30625	0.00592531	yes	"="	chrNW_011499868.1	463882	465623	MSTRG.7154	LOC105126524	yes	GO:0005634(nucleus);GO:0005777(peroxisome);GO:0016021(integral component of membrane)	NA	NA	NA	NA	MSTRG.26753.1	6.43376	4.44371	6.03022	0.024985	0	0.014397	2.7878	0.0133317	yes	x	chrNW_011502814.1	230	1640	MSTRG.26753
XM_011027408.1	8.53221	8.8268	10.99	1.28879	1.04529	1.41044	1.75479	0.0207345	yes	"="	chrNW_011499868.1	463882	465623	MSTRG.7154	LOC105126524	yes	GO:0005634(nucleus);GO:0005777(peroxisome);GO:0016021(integral component of membrane)	NA	NA	NA	NA	MSTRG.26753.1	6.43376	4.44371	6.03022	0.024985	0	0.014397	2.7878	0.0133317	yes	x	chrNW_011502814.1	230	1640	MSTRG.26753
XM_011029572.1	20.3867	21.6744	20.5769	9.10485	8.89409	8.64805	1.09846	0.00285434	yes	"="	chrNW_011499874.1	1417430	1418958	MSTRG.8192	LOC105128061	yes	GO:0004066(asparagine synthase (glutamine-hydrolyzing) activity);GO:0005829(cytosol);GO:0006529(asparagine biosynthetic process);GO:0006541(glutamine metabolic process);GO:0042803(protein homodimerization activity)	NA	NA	NA	NA	MSTRG.4764.1	7.66514	8.93632	8.45758	0.230658	0.698573	0.825864	2.60173	0.0346454	yes	i	chrNW_011499855.1	2458304	2458609	MSTRG.4764
XM_011033878.1	60.5076	58.9141	68.9536	165.469	161.674	171.662	-1.67485	0.00497222	yes	"="	chrNW_011499890.1	953211	954601	MSTRG.10300	LOC105131087	yes	GO:0003674(molecular_function);GO:0005634(nucleus);GO:0009793(embryo development ending in seed dormancy)	NA	NA	NA	NA	MSTRG.23989.1	2.62905	3.67599	3.26794	0.166587	0.156462	0.072794	1.43033	0.0243549	yes	u	chrNW_011500530.1	96890	99040	MSTRG.23989
XM_011037234.1	0.175338	0.379742	0.200582	3.98239	2.865	2.69243	-1.91724	0.0444999	yes	"="	chrNW_011499905.1	126339	128052	MSTRG.11792	LOC105133300	yes	GO:0003677(DNA binding);GO:0003700(transcription factor activity, sequence-specific DNA binding);GO:0005634(nucleus);GO:0006351(transcription, DNA-templated);GO:0006355(regulation of transcription, DNA-templated);GO:0009723(response to ethylene);GO:0050793(regulation of developmental process)	NA	NA	NA	NA	MSTRG.6124.1	4.4162	4.07859	5.18904	8.30677	7.72351	7.30915	-1.0959	0.0244654	yes	i	chrNW_011499862.1	597228	598882	MSTRG.6124
XM_011032137.1	4.14983	3.32974	3.60428	1.84852	1.75631	1.93227	1.02405	0.021942	yes	"="	chrNW_011499846.1	1392826	1396583	MSTRG.1041	LOC105129886	yes	GO:0005794(Golgi apparatus);GO:0008150(biological_process);GO:0016021(integral component of membrane);GO:0016787(hydrolase activity)	NA	NA	NA	NA	MSTRG.3335.1	80.259	96.5557	81.3595	216.504	231.395	215.375	-1.40193	0.0275114	yes	u	chrNW_011499850.1	2462009	2462618	MSTRG.3335
XM_011033785.1	30.2204	29.1004	29.0529	72.235	67.9737	71.1435	-1.11846	0.00155656	yes	"="	chrNW_011499890.1	357688	358573	MSTRG.10249	LOC105131028	yes	GO:0005737(cytoplasm);GO:0030001(metal ion transport);GO:0046914(transition metal ion binding);GO:0046916(cellular transition metal ion homeostasis)	NA	NA	NA	NA	MSTRG.20656.2	7.86653	7.12033	9.00561	0	0	0	2.83876	0.00184806	yes	j	chrNW_011500132.1	240096	242615	MSTRG.20656
XM_011033785.1	30.2204	29.1004	29.0529	72.235	67.9737	71.1435	-1.11846	0.00155656	yes	"="	chrNW_011499890.1	357688	358573	MSTRG.10249	LOC105131028	yes	GO:0005737(cytoplasm);GO:0030001(metal ion transport);GO:0046914(transition metal ion binding);GO:0046916(cellular transition metal ion homeostasis)	NA	NA	NA	NA	MSTRG.20656.5	2.86066	3.43424	3.4002	0	0	0	1.7694	0.00169299	yes	j	chrNW_011500132.1	240096	247401	MSTRG.20656
XM_011033785.1	30.2204	29.1004	29.0529	72.235	67.9737	71.1435	-1.11846	0.00155656	yes	"="	chrNW_011499890.1	357688	358573	MSTRG.10249	LOC105131028	yes	GO:0005737(cytoplasm);GO:0030001(metal ion transport);GO:0046914(transition metal ion binding);GO:0046916(cellular transition metal ion homeostasis)	NA	NA	NA	NA	MSTRG.20656.1	7.11851	9.21579	6.81352	0	0	0	3.25382	0.00563335	yes	o	chrNW_011500132.1	240096	247487	MSTRG.20656
XM_011033785.1	30.2204	29.1004	29.0529	72.235	67.9737	71.1435	-1.11846	0.00155656	yes	"="	chrNW_011499890.1	357688	358573	MSTRG.10249	LOC105131028	yes	GO:0005737(cytoplasm);GO:0030001(metal ion transport);GO:0046914(transition metal ion binding);GO:0046916(cellular transition metal ion homeostasis)	NA	NA	NA	NA	MSTRG.20656.8	2.99473	3.5739	2.13021	0	0	0	2.59485	0.0118049	yes	j	chrNW_011500132.1	240097	242588	MSTRG.20656
XM_011033785.1	30.2204	29.1004	29.0529	72.235	67.9737	71.1435	-1.11846	0.00155656	yes	"="	chrNW_011499890.1	357688	358573	MSTRG.10249	LOC105131028	yes	GO:0005737(cytoplasm);GO:0030001(metal ion transport);GO:0046914(transition metal ion binding);GO:0046916(cellular transition metal ion homeostasis)	NA	NA	NA	NA	MSTRG.20656.7	3.3172	2.68633	3.22965	0	0	0	2.04742	0.00496034	yes	j	chrNW_011500132.1	240097	242589	MSTRG.20656
XM_011033785.1	30.2204	29.1004	29.0529	72.235	67.9737	71.1435	-1.11846	0.00155656	yes	"="	chrNW_011499890.1	357688	358573	MSTRG.10249	LOC105131028	yes	GO:0005737(cytoplasm);GO:0030001(metal ion transport);GO:0046914(transition metal ion binding);GO:0046916(cellular transition metal ion homeostasis)	NA	NA	NA	NA	MSTRG.20656.11	2.67606	2.61673	1.91921	0	0	0	2.34616	0.00145935	yes	o	chrNW_011500132.1	240098	247475	MSTRG.20656
XM_011033785.1	30.2204	29.1004	29.0529	72.235	67.9737	71.1435	-1.11846	0.00155656	yes	"="	chrNW_011499890.1	357688	358573	MSTRG.10249	LOC105131028	yes	GO:0005737(cytoplasm);GO:0030001(metal ion transport);GO:0046914(transition metal ion binding);GO:0046916(cellular transition metal ion homeostasis)	NA	NA	NA	NA	MSTRG.20656.9	13.0052	13.0169	11.9406	0	0	0.000724	3.97309	1.7727e-05	yes	o	chrNW_011500132.1	240098	247487	MSTRG.20656
XM_011033787.1	10.8304	10.7607	51.5538	112.832	133.094	124.271	-6.49105	0.023735	yes	"="	chrNW_011499890.1	390857	391991	MSTRG.10250	LOC105131029	yes	GO:0005737(cytoplasm);GO:0030001(metal ion transport);GO:0046914(transition metal ion binding);GO:0046916(cellular transition metal ion homeostasis)	NA	NA	NA	NA	MSTRG.20656.1	7.11851	9.21579	6.81352	0	0	0	3.25382	0.00563335	yes	o	chrNW_011500132.1	240096	247487	MSTRG.20656
XM_011033787.1	10.8304	10.7607	51.5538	112.832	133.094	124.271	-6.49105	0.023735	yes	"="	chrNW_011499890.1	390857	391991	MSTRG.10250	LOC105131029	yes	GO:0005737(cytoplasm);GO:0030001(metal ion transport);GO:0046914(transition metal ion binding);GO:0046916(cellular transition metal ion homeostasis)	NA	NA	NA	NA	MSTRG.20656.8	2.99473	3.5739	2.13021	0	0	0	2.59485	0.0118049	yes	j	chrNW_011500132.1	240097	242588	MSTRG.20656
XM_011033787.1	10.8304	10.7607	51.5538	112.832	133.094	124.271	-6.49105	0.023735	yes	"="	chrNW_011499890.1	390857	391991	MSTRG.10250	LOC105131029	yes	GO:0005737(cytoplasm);GO:0030001(metal ion transport);GO:0046914(transition metal ion binding);GO:0046916(cellular transition metal ion homeostasis)	NA	NA	NA	NA	MSTRG.20656.6	3.28496	2.78412	1.85209	0	0	0	2.862	0.00146679	yes	o	chrNW_011500132.1	240097	247402	MSTRG.20656
XM_011033787.1	10.8304	10.7607	51.5538	112.832	133.094	124.271	-6.49105	0.023735	yes	"="	chrNW_011499890.1	390857	391991	MSTRG.10250	LOC105131029	yes	GO:0005737(cytoplasm);GO:0030001(metal ion transport);GO:0046914(transition metal ion binding);GO:0046916(cellular transition metal ion homeostasis)	NA	NA	NA	NA	MSTRG.20656.11	2.67606	2.61673	1.91921	0	0	0	2.34616	0.00145935	yes	o	chrNW_011500132.1	240098	247475	MSTRG.20656
XM_011033787.1	10.8304	10.7607	51.5538	112.832	133.094	124.271	-6.49105	0.023735	yes	"="	chrNW_011499890.1	390857	391991	MSTRG.10250	LOC105131029	yes	GO:0005737(cytoplasm);GO:0030001(metal ion transport);GO:0046914(transition metal ion binding);GO:0046916(cellular transition metal ion homeostasis)	NA	NA	NA	NA	MSTRG.20656.9	13.0052	13.0169	11.9406	0	0	0.000724	3.97309	1.7727e-05	yes	o	chrNW_011500132.1	240098	247487	MSTRG.20656
XM_011033786.1	0.397635	0.31819	0.673373	2.96755	2.45799	2.80389	-1.79256	0.0172559	yes	"="	chrNW_011499890.1	391166	391991	MSTRG.10250	LOC105131029	yes	GO:0005737(cytoplasm);GO:0030001(metal ion transport);GO:0046914(transition metal ion binding);GO:0046916(cellular transition metal ion homeostasis)	NA	NA	NA	NA	MSTRG.20656.2	7.86653	7.12033	9.00561	0	0	0	2.83876	0.00184806	yes	j	chrNW_011500132.1	240096	242615	MSTRG.20656
XM_011033786.1	0.397635	0.31819	0.673373	2.96755	2.45799	2.80389	-1.79256	0.0172559	yes	"="	chrNW_011499890.1	391166	391991	MSTRG.10250	LOC105131029	yes	GO:0005737(cytoplasm);GO:0030001(metal ion transport);GO:0046914(transition metal ion binding);GO:0046916(cellular transition metal ion homeostasis)	NA	NA	NA	NA	MSTRG.20656.5	2.86066	3.43424	3.4002	0	0	0	1.7694	0.00169299	yes	j	chrNW_011500132.1	240096	247401	MSTRG.20656
XM_011033786.1	0.397635	0.31819	0.673373	2.96755	2.45799	2.80389	-1.79256	0.0172559	yes	"="	chrNW_011499890.1	391166	391991	MSTRG.10250	LOC105131029	yes	GO:0005737(cytoplasm);GO:0030001(metal ion transport);GO:0046914(transition metal ion binding);GO:0046916(cellular transition metal ion homeostasis)	NA	NA	NA	NA	MSTRG.20656.1	7.11851	9.21579	6.81352	0	0	0	3.25382	0.00563335	yes	o	chrNW_011500132.1	240096	247487	MSTRG.20656
XM_011033786.1	0.397635	0.31819	0.673373	2.96755	2.45799	2.80389	-1.79256	0.0172559	yes	"="	chrNW_011499890.1	391166	391991	MSTRG.10250	LOC105131029	yes	GO:0005737(cytoplasm);GO:0030001(metal ion transport);GO:0046914(transition metal ion binding);GO:0046916(cellular transition metal ion homeostasis)	NA	NA	NA	NA	MSTRG.20656.8	2.99473	3.5739	2.13021	0	0	0	2.59485	0.0118049	yes	j	chrNW_011500132.1	240097	242588	MSTRG.20656
XM_011033786.1	0.397635	0.31819	0.673373	2.96755	2.45799	2.80389	-1.79256	0.0172559	yes	"="	chrNW_011499890.1	391166	391991	MSTRG.10250	LOC105131029	yes	GO:0005737(cytoplasm);GO:0030001(metal ion transport);GO:0046914(transition metal ion binding);GO:0046916(cellular transition metal ion homeostasis)	NA	NA	NA	NA	MSTRG.20656.7	3.3172	2.68633	3.22965	0	0	0	2.04742	0.00496034	yes	j	chrNW_011500132.1	240097	242589	MSTRG.20656
XM_011033786.1	0.397635	0.31819	0.673373	2.96755	2.45799	2.80389	-1.79256	0.0172559	yes	"="	chrNW_011499890.1	391166	391991	MSTRG.10250	LOC105131029	yes	GO:0005737(cytoplasm);GO:0030001(metal ion transport);GO:0046914(transition metal ion binding);GO:0046916(cellular transition metal ion homeostasis)	NA	NA	NA	NA	MSTRG.20656.6	3.28496	2.78412	1.85209	0	0	0	2.862	0.00146679	yes	o	chrNW_011500132.1	240097	247402	MSTRG.20656
XM_011033786.1	0.397635	0.31819	0.673373	2.96755	2.45799	2.80389	-1.79256	0.0172559	yes	"="	chrNW_011499890.1	391166	391991	MSTRG.10250	LOC105131029	yes	GO:0005737(cytoplasm);GO:0030001(metal ion transport);GO:0046914(transition metal ion binding);GO:0046916(cellular transition metal ion homeostasis)	NA	NA	NA	NA	MSTRG.20656.11	2.67606	2.61673	1.91921	0	0	0	2.34616	0.00145935	yes	o	chrNW_011500132.1	240098	247475	MSTRG.20656
XM_011033786.1	0.397635	0.31819	0.673373	2.96755	2.45799	2.80389	-1.79256	0.0172559	yes	"="	chrNW_011499890.1	391166	391991	MSTRG.10250	LOC105131029	yes	GO:0005737(cytoplasm);GO:0030001(metal ion transport);GO:0046914(transition metal ion binding);GO:0046916(cellular transition metal ion homeostasis)	NA	NA	NA	NA	MSTRG.20656.9	13.0052	13.0169	11.9406	0	0	0.000724	3.97309	1.7727e-05	yes	o	chrNW_011500132.1	240098	247487	MSTRG.20656
XM_011005295.1	4.42518	4.39509	3.21279	0.738275	0.800226	0.833464	2.15629	0.00237861	yes	"="	chrNW_011500127.1	234595	239713	MSTRG.20568	LOC105110303	yes	NA	NA	NA	NA	NA	MSTRG.1522.1	0	0.086419	1.80827	2.88288	2.89299	2.5595	-4.09987	0.0153407	yes	x	chrNW_011499846.1	6787533	6787835	MSTRG.1522
XM_011024734.1	0	0	0	175.899	168.325	170.19	-7.43799	2.04505e-06	yes	"="	chrNW_011499860.1	2162721	2163933	MSTRG.5851	LOC105124635	yes	GO:0003735(structural constituent of ribosome);GO:0006412(translation)	NA	NA	NA	NA	MSTRG.6124.1	4.4162	4.07859	5.18904	8.30677	7.72351	7.30915	-1.0959	0.0244654	yes	i	chrNW_011499862.1	597228	598882	MSTRG.6124
XM_011003377.1	0	0	0	8.23095	8.93996	8.42871	-3.275	0.000110405	yes	"="	chrNW_011500083.1	242406	245935	MSTRG.19605	LOC105108882	yes	GO:0004672(protein kinase activity);GO:0004674(protein serine/threonine kinase activity);GO:0005515(protein binding);GO:0005524(ATP binding);GO:0005576(extracellular region);GO:0005886(plasma membrane);GO:0007338(single fertilization);GO:0009506(plasmodesma);GO:0009723(response to ethylene);GO:0009738(abscisic acid-activated signaling pathway);GO:0009741(response to brassinosteroid);GO:0009742(br…	04626(Plant-pathogen interaction)	K13430	EC:2.7.11.1	serine/threonine-protein kinase PBS1	MSTRG.12836.1	1.95131	1.66895	2.06704	4.8041	4.21898	4.40749	-1.04756	0.0322561	yes	u	chrNW_011499918.1	88380	89689	MSTRG.12836
XM_011003377.1	0	0	0	8.23095	8.93996	8.42871	-3.275	0.000110405	yes	"="	chrNW_011500083.1	242406	245935	MSTRG.19605	LOC105108882	yes	GO:0004672(protein kinase activity);GO:0004674(protein serine/threonine kinase activity);GO:0005515(protein binding);GO:0005524(ATP binding);GO:0005576(extracellular region);GO:0005886(plasma membrane);GO:0007338(single fertilization);GO:0009506(plasmodesma);GO:0009723(response to ethylene);GO:0009738(abscisic acid-activated signaling pathway);GO:0009741(response to brassinosteroid);GO:0009742(br…	04626(Plant-pathogen interaction)	K13430	EC:2.7.11.1	serine/threonine-protein kinase PBS1	MSTRG.25621.1	1.63529	1.58619	2.15329	0	0	0	1.01268	0.0167749	yes	u	chrNW_011501291.1	46052	47253	MSTRG.25621
XM_011014345.1	54.5786	53.355	53.5366	26.0265	24.3061	24.2726	1.09761	0.00334055	yes	"="	chrNW_011500932.1	64397	70464	MSTRG.25100	LOC105116849	yes	GO:0004970(ionotropic glutamate receptor activity);GO:0005217(intracellular ligand-gated ion channel activity);GO:0006874(cellular calcium ion homeostasis);GO:0009416(response to light stimulus);GO:0016021(integral component of membrane)	NA	NA	NA	NA	MSTRG.1637.1	14.2386	19.808	22.2295	46.8629	60.6912	62.9025	-2.4292	0.0376363	yes	u	chrNW_011499847.1	4369	5716	MSTRG.1637
XM_011014419.1	0	0	0	175.66	168.11	169.764	-7.43679	2.08549e-06	yes	"="	chrNW_011500959.1	6312	7523	MSTRG.25148	LOC105116913	yes	GO:0003735(structural constituent of ribosome);GO:0006412(translation)	NA	NA	NA	NA	MSTRG.6124.1	4.4162	4.07859	5.18904	8.30677	7.72351	7.30915	-1.0959	0.0244654	yes	i	chrNW_011499862.1	597228	598882	MSTRG.6124
XM_011006561.1	1.94997	2.06896	1.7208	0	0	0	1.75502	0.00126217	yes	"="	chrNW_011500166.1	137748	139731	MSTRG.21224	LOC105111250	yes	GO:0004190(aspartic-type endopeptidase activity);GO:0006508(proteolysis);GO:0030163(protein catabolic process)	NA	NA	NA	NA	MSTRG.16797.1	9.5768	8.67922	10.1774	34.4182	35.9519	37.0127	-1.92275	0.00454812	yes	i	chrNW_011499994.1	552096	552325	MSTRG.16797
XM_011017467.1	0	0	0	2.93343	2.72919	2.97436	-1.91158	0.000370504	yes	"="	chrNW_011502626.1	5687	7200	MSTRG.26676	LOC105119340	yes	GO:0003674(molecular_function);GO:0005739(mitochondrion);GO:0005886(plasma membrane);GO:0008150(biological_process)	NA	NA	NA	NA	MSTRG.1637.1	14.2386	19.808	22.2295	46.8629	60.6912	62.9025	-2.4292	0.0376363	yes	u	chrNW_011499847.1	4369	5716	MSTRG.1637
XM_011017715.1	1.4172	1.26792	1.53985	15.8273	15.562	14.7489	-2.96566	0.00044579	yes	"="	chrNW_011502935.1	2218	3850	MSTRG.26799	LOC105119566	yes	GO:0003674(molecular_function);GO:0005634(nucleus);GO:0008150(biological_process);GO:0016021(integral component of membrane)	NA	NA	NA	NA	MSTRG.20656.2	7.86653	7.12033	9.00561	0	0	0	2.83876	0.00184806	yes	j	chrNW_011500132.1	240096	242615	MSTRG.20656
XM_011017715.1	1.4172	1.26792	1.53985	15.8273	15.562	14.7489	-2.96566	0.00044579	yes	"="	chrNW_011502935.1	2218	3850	MSTRG.26799	LOC105119566	yes	GO:0003674(molecular_function);GO:0005634(nucleus);GO:0008150(biological_process);GO:0016021(integral component of membrane)	NA	NA	NA	NA	MSTRG.20656.8	2.99473	3.5739	2.13021	0	0	0	2.59485	0.0118049	yes	j	chrNW_011500132.1	240097	242588	MSTRG.20656
XM_011017715.1	1.4172	1.26792	1.53985	15.8273	15.562	14.7489	-2.96566	0.00044579	yes	"="	chrNW_011502935.1	2218	3850	MSTRG.26799	LOC105119566	yes	GO:0003674(molecular_function);GO:0005634(nucleus);GO:0008150(biological_process);GO:0016021(integral component of membrane)	NA	NA	NA	NA	MSTRG.20656.7	3.3172	2.68633	3.22965	0	0	0	2.04742	0.00496034	yes	j	chrNW_011500132.1	240097	242589	MSTRG.20656
XM_011030346.1	5.74438	6.59724	5.1464	2.82213	2.9989	3.21859	1.09924	0.0393707	yes	"="	chrNW_011499877.1	1154949	1159654	MSTRG.8609	LOC105128605	yes	GO:0003674(molecular_function);GO:0005737(cytoplasm);GO:0008150(biological_process)	NA	NA	NA	NA	MSTRG.24271.1	4.71079	5.09133	3.66069	1.74732	1.59794	1.56767	1.5426	0.0217314	yes	u	chrNW_011500605.1	69618	70660	MSTRG.24271
XM_011017835.1	3.90348	4.24271	3.97451	0.727629	0.871598	0.730404	1.43324	0.00407854	yes	"="	chrNW_011503154.1	48	11300	MSTRG.26858	LOC105119671	yes	GO:0000139(Golgi membrane);GO:0000271(polysaccharide biosynthetic process);GO:0005794(Golgi apparatus);GO:0016021(integral component of membrane);GO:0016740(transferase activity);GO:0016757(transferase activity, transferring glycosyl groups);GO:0016759(cellulose synthase activity);GO:0016760(cellulose synthase (UDP-forming) activity);GO:0030244(cellulose biosynthetic process);GO:0071555(cell wall…	00500(Starch and sucrose metabolism);00520(Amino sugar and nucleotide sugar metabolism)	K00770	EC:2.4.2.24	mixed-linked glucan synthase 2-like	MSTRG.21836.2	0	0	0	2.22984	3.27522	2.57801	-1.93835	0.023234	yes	x	chrNW_011500213.1	150794	151336	MSTRG.21836
XM_011044889.1	2.86808	2.46433	2.63911	11.0968	14.3134	11.2218	-1.8431	0.0279799	yes	"="	chrNW_011499961.1	488987	491172	MSTRG.15478	LOC105138720	yes	GO:0009416(response to light stimulus);GO:0009813(flavonoid biosynthetic process);GO:0045486(naringenin 3-dioxygenase activity)	00941(Flavonoid biosynthesis)	K00475	EC:1.14.11.9	hypothetical protein	MSTRG.3335.1	80.259	96.5557	81.3595	216.504	231.395	215.375	-1.40193	0.0275114	yes	u	chrNW_011499850.1	2462009	2462618	MSTRG.3335
XM_011046185.1	0.374671	0.178595	0.137577	2.67141	2.87517	2.35154	-1.23826	0.0370978	yes	"="	chrNW_011499978.1	621407	621989	MSTRG.16168	LOC105139659	yes	NA	NA	NA	NA	NA	MSTRG.4696.1	18.3004	28.0142	34.6492	85.4031	89.9857	86.753	-3.21287	0.00426329	yes	u	chrNW_011499855.1	1686946	1687515	MSTRG.4696
[truncated: 2,001 more rows]
