# Supplementary material for: Conjoint Analysis of Genome-Wide lncRNA and mRNA Expression of Heteromorphic Leavesin Response to Environmental Heterogeneityin Populus euphratica
Source: Int J Mol Sci. 2019 Oct 17;20(20):5148. doi: 10.3390/ijms20205148 (PMC6829562; doi:10.3390/ijms20205148)
Supplement: Supplementary file 1 [file ijms-20-05148-s001.zip › Additional file 3.xlsx]

## Sheet: Sheet1
lncRNAs and target protein-coding genes interactions related to microenvironmental response of heteromorphic leaves
Functional clusters	Differentially expressed lncRNA	FPKM.Db_1	FPKM.Db_2	FPKM.Db_3	FPKM.Lan_1	FPKM.Lan_2	FPKM.Lan_3	log2(fc)	pval	significant	regulation	Differentially expressed target genes	FPKM.Db_1	FPKM.Db_2	FPKM.Db_3	FPKM.Lan_1	FPKM.Lan_2	FPKM.Lan_3	log2(fc)	pval	significant	regulation	Description	KEGG
Light adaption	MSTRG.25118.1	8.62765	9.96726	0	0.231173	0	0.163476	7.95222	0.0467779	yes	up	LOC105130000	9.21333	9.91819	2.27775	0.346214	1.07814	3.23678	19.0974	0.010381	yes	up	3-ketoacyl-CoA synthase 11-like	00062(Fatty acid elongation)
Light adaption	MSTRG.20637.1	4.55253	5.60679	4.8908	0.755247	1.20646	1.05927	1.49711	0.0488437	yes	up	LOC105121245	17.0781	17.1242	16.4844	8.69167	7.99516	8.39588	1.02841	0.0236537	yes	up	protein ECERIFERUM 3	00073(Cutin, suberine and wax biosynthesis)
Light adaption	MSTRG.4764.1	7.66514	8.93632	8.45758	0.230658	0.698573	0.825864	2.60173	0.0346454	yes	up	LOC105121245	17.0781	17.1242	16.4844	8.69167	7.99516	8.39588	1.02841	0.0236537	yes	up	protein ECERIFERUM 3	00073(Cutin, suberine and wax biosynthesis)
Light adaption	MSTRG.20656.1	7.11851	9.21579	6.81352	0	0	0	3.25382	0.00563335	yes	up	LOC105121245	17.0781	17.1242	16.4844	8.69167	7.99516	8.39588	1.02841	0.0236537	yes	up	protein ECERIFERUM 3	00073(Cutin, suberine and wax biosynthesis)
Light adaption	MSTRG.20656.8	2.99473	3.5739	2.13021	0	0	0	2.59485	0.0118049	yes	up	LOC105121245	17.0781	17.1242	16.4844	8.69167	7.99516	8.39588	1.02841	0.0236537	yes	up	protein ECERIFERUM 3	00073(Cutin, suberine and wax biosynthesis)
Light adaption	MSTRG.20656.7	3.3172	2.68633	3.22965	0	0	0	2.04742	0.00496034	yes	up	LOC105121245	17.0781	17.1242	16.4844	8.69167	7.99516	8.39588	1.02841	0.0236537	yes	up	protein ECERIFERUM 3	00073(Cutin, suberine and wax biosynthesis)
Light adaption	MSTRG.20656.6	3.28496	2.78412	1.85209	0	0	0	2.862	0.00146679	yes	up	LOC105121245	17.0781	17.1242	16.4844	8.69167	7.99516	8.39588	1.02841	0.0236537	yes	up	protein ECERIFERUM 3	00073(Cutin, suberine and wax biosynthesis)
Light adaption	MSTRG.20656.11	2.67606	2.61673	1.91921	0	0	0	2.34616	0.00145935	yes	up	LOC105121245	17.0781	17.1242	16.4844	8.69167	7.99516	8.39588	1.02841	0.0236537	yes	up	protein ECERIFERUM 3	00073(Cutin, suberine and wax biosynthesis)
Light adaption	MSTRG.20656.9	13.0052	13.0169	11.9406	0	0	0.000724	3.97309	1.7727e-05	yes	up	LOC105121245	17.0781	17.1242	16.4844	8.69167	7.99516	8.39588	1.02841	0.0236537	yes	up	protein ECERIFERUM 3	00073(Cutin, suberine and wax biosynthesis)
Light adaption	MSTRG.24271.1	4.71079	5.09133	3.66069	1.74732	1.59794	1.56767	1.5426	0.0217314	yes	up	LOC105121245	17.0781	17.1242	16.4844	8.69167	7.99516	8.39588	1.02841	0.0236537	yes	up	protein ECERIFERUM 3	00073(Cutin, suberine and wax biosynthesis)
Light adaption	MSTRG.12836.1	1.95131	1.66895	2.06704	4.8041	4.21898	4.40749	-1.04756	0.0322561	yes	down	LOC105112019	6.18689	6.44882	5.96254	0.798709	0.940471	0.72761	2.01936	0.0144714	yes	up	zeaxanthin epoxidase, chloroplastic-like	00906(Carotenoid biosynthesis)
Light adaption	MSTRG.25621.1	1.63529	1.58619	2.15329	0	0	0	1.01268	0.0167749	yes	up	LOC105112019	6.18689	6.44882	5.96254	0.798709	0.940471	0.72761	2.01936	0.0144714	yes	up	zeaxanthin epoxidase, chloroplastic-like	00906(Carotenoid biosynthesis)
Light adaption	MSTRG.4696.1	18.3004	28.0142	34.6492	85.4031	89.9857	86.753	-3.21287	0.00426329	yes	down	LOC105112019	6.18689	6.44882	5.96254	0.798709	0.940471	0.72761	2.01936	0.0144714	yes	up	zeaxanthin epoxidase, chloroplastic-like	00906(Carotenoid biosynthesis)
Light adaption	MSTRG.20656.2	7.86653	7.12033	9.00561	0	0	0	2.83876	0.00184806	yes	up	LOC105112019	6.18689	6.44882	5.96254	0.798709	0.940471	0.72761	2.01936	0.0144714	yes	up	zeaxanthin epoxidase, chloroplastic-like	00906(Carotenoid biosynthesis)
Light adaption	MSTRG.20656.5	2.86066	3.43424	3.4002	0	0	0	1.7694	0.00169299	yes	up	LOC105112019	6.18689	6.44882	5.96254	0.798709	0.940471	0.72761	2.01936	0.0144714	yes	up	zeaxanthin epoxidase, chloroplastic-like	00906(Carotenoid biosynthesis)
Light adaption	MSTRG.20656.1	7.11851	9.21579	6.81352	0	0	0	3.25382	0.00563335	yes	up	LOC105112019	6.18689	6.44882	5.96254	0.798709	0.940471	0.72761	2.01936	0.0144714	yes	up	zeaxanthin epoxidase, chloroplastic-like	00906(Carotenoid biosynthesis)
Light adaption	MSTRG.20656.8	2.99473	3.5739	2.13021	0	0	0	2.59485	0.0118049	yes	up	LOC105112019	6.18689	6.44882	5.96254	0.798709	0.940471	0.72761	2.01936	0.0144714	yes	up	zeaxanthin epoxidase, chloroplastic-like	00906(Carotenoid biosynthesis)
Light adaption	MSTRG.20656.7	3.3172	2.68633	3.22965	0	0	0	2.04742	0.00496034	yes	up	LOC105112019	6.18689	6.44882	5.96254	0.798709	0.940471	0.72761	2.01936	0.0144714	yes	up	zeaxanthin epoxidase, chloroplastic-like	00906(Carotenoid biosynthesis)
Light adaption	MSTRG.20656.6	3.28496	2.78412	1.85209	0	0	0	2.862	0.00146679	yes	up	LOC105112019	6.18689	6.44882	5.96254	0.798709	0.940471	0.72761	2.01936	0.0144714	yes	up	zeaxanthin epoxidase, chloroplastic-like	00906(Carotenoid biosynthesis)
Light adaption	MSTRG.20656.11	2.67606	2.61673	1.91921	0	0	0	2.34616	0.00145935	yes	up	LOC105112019	6.18689	6.44882	5.96254	0.798709	0.940471	0.72761	2.01936	0.0144714	yes	up	zeaxanthin epoxidase, chloroplastic-like	00906(Carotenoid biosynthesis)
Light adaption	MSTRG.20656.9	13.0052	13.0169	11.9406	0	0	0.000724	3.97309	1.7727e-05	yes	up	LOC105112019	6.18689	6.44882	5.96254	0.798709	0.940471	0.72761	2.01936	0.0144714	yes	up	zeaxanthin epoxidase, chloroplastic-like	00906(Carotenoid biosynthesis)
Light adaption	MSTRG.3331.1	6997.75	9894.21	9124.42	661.368	777.267	785.458	3.0043	0.0133542	yes	up	LOC105112019	6.18689	6.44882	5.96254	0.798709	0.940471	0.72761	2.01936	0.0144714	yes	up	zeaxanthin epoxidase, chloroplastic-like	00906(Carotenoid biosynthesis)
Light adaption	MSTRG.6124.1	4.4162	4.07859	5.18904	8.30677	7.72351	7.30915	-1.0959	0.0244654	yes	down	LOC105112019	6.18689	6.44882	5.96254	0.798709	0.940471	0.72761	2.01936	0.0144714	yes	up	zeaxanthin epoxidase, chloroplastic-like	00906(Carotenoid biosynthesis)
Light adaption	MSTRG.17422.1	0.632218	1.20734	1.24238	7.42825	6.10518	6.20411	-2.73141	0.00716892	yes	down	LOC105112019	6.18689	6.44882	5.96254	0.798709	0.940471	0.72761	2.01936	0.0144714	yes	up	zeaxanthin epoxidase, chloroplastic-like	00906(Carotenoid biosynthesis)
Light adaption	MSTRG.3335.1	80.259	96.5557	81.3595	216.504	231.395	215.375	-1.40193	0.0275114	yes	down	LOC105112019	6.18689	6.44882	5.96254	0.798709	0.940471	0.72761	2.01936	0.0144714	yes	up	zeaxanthin epoxidase, chloroplastic-like	00906(Carotenoid biosynthesis)
Light adaption	MSTRG.18251.1	11.5717	11.2026	10.7521	1.43362	1.26532	1.32899	2.54199	0.000246381	yes	up	LOC105113472	0.079476	0.05407	0.246646	14.7225	13.2329	13.2814	-4.65464	0.000514402	yes	down	chlorophyll A-B binding family protein	00196(Photosynthesis - antenna proteins)
Light adaption	MSTRG.4764.1	7.66514	8.93632	8.45758	0.230658	0.698573	0.825864	2.60173	0.0346454	yes	up	LOC105113472	0.079476	0.05407	0.246646	14.7225	13.2329	13.2814	-4.65464	0.000514402	yes	down	chlorophyll A-B binding family protein	00196(Photosynthesis - antenna proteins)
Light adaption	MSTRG.5613.1	0.507948	0.365077	0.668635	2.99664	3.25772	3.44488	-1.6904	0.0158446	yes	down	LOC105113472	0.079476	0.05407	0.246646	14.7225	13.2329	13.2814	-4.65464	0.000514402	yes	down	chlorophyll A-B binding family protein	00196(Photosynthesis - antenna proteins)
Light adaption	MSTRG.26753.1	6.43376	4.44371	6.03022	0.024985	0	0.014397	2.7878	0.0133317	yes	up	LOC105113472	0.079476	0.05407	0.246646	14.7225	13.2329	13.2814	-4.65464	0.000514402	yes	down	chlorophyll A-B binding family protein	00196(Photosynthesis - antenna proteins)
Light adaption	MSTRG.20656.5	2.86066	3.43424	3.4002	0	0	0	1.7694	0.00169299	yes	up	LOC105113472	0.079476	0.05407	0.246646	14.7225	13.2329	13.2814	-4.65464	0.000514402	yes	down	chlorophyll A-B binding family protein	00196(Photosynthesis - antenna proteins)
Light adaption	MSTRG.20656.1	7.11851	9.21579	6.81352	0	0	0	3.25382	0.00563335	yes	up	LOC105113472	0.079476	0.05407	0.246646	14.7225	13.2329	13.2814	-4.65464	0.000514402	yes	down	chlorophyll A-B binding family protein	00196(Photosynthesis - antenna proteins)
Light adaption	MSTRG.20656.11	2.67606	2.61673	1.91921	0	0	0	2.34616	0.00145935	yes	up	LOC105113472	0.079476	0.05407	0.246646	14.7225	13.2329	13.2814	-4.65464	0.000514402	yes	down	chlorophyll A-B binding family protein	00196(Photosynthesis - antenna proteins)
Light adaption	MSTRG.20656.9	13.0052	13.0169	11.9406	0	0	0.000724	3.97309	1.7727e-05	yes	up	LOC105113472	0.079476	0.05407	0.246646	14.7225	13.2329	13.2814	-4.65464	0.000514402	yes	down	chlorophyll A-B binding family protein	00196(Photosynthesis - antenna proteins)
Light adaption	MSTRG.20656.8	2.99473	3.5739	2.13021	0	0	0	2.59485	0.0118049	yes	up	LOC105113472	0.079476	0.05407	0.246646	14.7225	13.2329	13.2814	-4.65464	0.000514402	yes	down	chlorophyll A-B binding family protein	00196(Photosynthesis - antenna proteins)
Light adaption	MSTRG.23989.1	2.62905	3.67599	3.26794	0.166587	0.156462	0.072794	1.43033	0.0243549	yes	up	LOC105113472	0.079476	0.05407	0.246646	14.7225	13.2329	13.2814	-4.65464	0.000514402	yes	down	chlorophyll A-B binding family protein	00196(Photosynthesis - antenna proteins)
Light adaption	MSTRG.3335.1	80.259	96.5557	81.3595	216.504	231.395	215.375	-1.40193	0.0275114	yes	down	LOC105113472	0.079476	0.05407	0.246646	14.7225	13.2329	13.2814	-4.65464	0.000514402	yes	down	chlorophyll A-B binding family protein	00196(Photosynthesis - antenna proteins)
Light adaption	MSTRG.22023.1	1.80951	1.84177	2.2174	0.082803	0.071427	0.082123	1.11273	0.00306593	yes	up	LOC105113472	0.079476	0.05407	0.246646	14.7225	13.2329	13.2814	-4.65464	0.000514402	yes	down	chlorophyll A-B binding family protein	00196(Photosynthesis - antenna proteins)
Light adaption	MSTRG.12836.1	1.95131	1.66895	2.06704	4.8041	4.21898	4.40749	-1.04756	0.0322561	yes	down	LOC105113472	0.079476	0.05407	0.246646	14.7225	13.2329	13.2814	-4.65464	0.000514402	yes	down	chlorophyll A-B binding family protein	00196(Photosynthesis - antenna proteins)
Light adaption	MSTRG.25621.1	1.63529	1.58619	2.15329	0	0	0	1.01268	0.0167749	yes	up	LOC105113472	0.079476	0.05407	0.246646	14.7225	13.2329	13.2814	-4.65464	0.000514402	yes	down	chlorophyll A-B binding family protein	00196(Photosynthesis - antenna proteins)
Light adaption	MSTRG.3335.1	80.259	96.5557	81.3595	216.504	231.395	215.375	-1.40193	0.0275114	yes	down	LOC105116063	0	0	0	5.85743	4.33553	4.94735	-2.91698	0.0257643	yes	down	Chlorophyll a-b binding protein 2	00196(Photosynthesis - antenna proteins)
Light adaption	MSTRG.4764.1	7.66514	8.93632	8.45758	0.230658	0.698573	0.825864	2.60173	0.0346454	yes	up	LOC105116063	0	0	0	5.85743	4.33553	4.94735	-2.91698	0.0257643	yes	down	Chlorophyll a-b binding protein 2	00196(Photosynthesis - antenna proteins)
Light adaption	MSTRG.21947.1	1.16417	1.16862	1.22785	3.53545	2.99858	3.26027	-1.02499	0.0152117	yes	down	LOC105116063	0	0	0	5.85743	4.33553	4.94735	-2.91698	0.0257643	yes	down	Chlorophyll a-b binding protein 2	00196(Photosynthesis - antenna proteins)
Light adaption	MSTRG.26727.1	1.27834	1.03397	1.34065	4.22645	3.95167	3.25922	-1.38894	0.035178	yes	down	LOC105116063	0	0	0	5.85743	4.33553	4.94735	-2.91698	0.0257643	yes	down	Chlorophyll a-b binding protein 2	00196(Photosynthesis - antenna proteins)
Light adaption	MSTRG.17422.1	0.632218	1.20734	1.24238	7.42825	6.10518	6.20411	-2.73141	0.00716892	yes	down	LOC105116063	0	0	0	5.85743	4.33553	4.94735	-2.91698	0.0257643	yes	down	Chlorophyll a-b binding protein 2	00196(Photosynthesis - antenna proteins)
Light adaption	MSTRG.20656.2	7.86653	7.12033	9.00561	0	0	0	2.83876	0.00184806	yes	up	LOC105116063	0	0	0	5.85743	4.33553	4.94735	-2.91698	0.0257643	yes	down	Chlorophyll a-b binding protein 2	00196(Photosynthesis - antenna proteins)
Light adaption	MSTRG.20656.5	2.86066	3.43424	3.4002	0	0	0	1.7694	0.00169299	yes	up	LOC105116063	0	0	0	5.85743	4.33553	4.94735	-2.91698	0.0257643	yes	down	Chlorophyll a-b binding protein 2	00196(Photosynthesis - antenna proteins)
Light adaption	MSTRG.20656.1	7.11851	9.21579	6.81352	0	0	0	3.25382	0.00563335	yes	up	LOC105116063	0	0	0	5.85743	4.33553	4.94735	-2.91698	0.0257643	yes	down	Chlorophyll a-b binding protein 2	00196(Photosynthesis - antenna proteins)
Light adaption	MSTRG.20656.7	3.3172	2.68633	3.22965	0	0	0	2.04742	0.00496034	yes	up	LOC105116063	0	0	0	5.85743	4.33553	4.94735	-2.91698	0.0257643	yes	down	Chlorophyll a-b binding protein 2	00196(Photosynthesis - antenna proteins)
Light adaption	MSTRG.20656.11	2.67606	2.61673	1.91921	0	0	0	2.34616	0.00145935	yes	up	LOC105116063	0	0	0	5.85743	4.33553	4.94735	-2.91698	0.0257643	yes	down	Chlorophyll a-b binding protein 2	00196(Photosynthesis - antenna proteins)
Light adaption	MSTRG.20656.9	13.0052	13.0169	11.9406	0	0	0.000724	3.97309	1.7727e-05	yes	up	LOC105116063	0	0	0	5.85743	4.33553	4.94735	-2.91698	0.0257643	yes	down	Chlorophyll a-b binding protein 2	00196(Photosynthesis - antenna proteins)
Protein repair	MSTRG.3331.1	6997.75	9894.21	9124.42	661.368	777.267	785.458	3.0043	0.0133542	yes	up	LOC105123158	23.2405	24.2334	24.1429	1.83089	2.14978	1.9615	3.90975	0.00051186	yes	up	methionine gamma-lyase-like	00270(Cysteine and methionine metabolism);00450(Selenocompound metabolism)
Protein repair	MSTRG.20656.2	7.86653	7.12033	9.00561	0	0	0	2.83876	0.00184806	yes	up	LOC105123158	23.2405	24.2334	24.1429	1.83089	2.14978	1.9615	3.90975	0.00051186	yes	up	methionine gamma-lyase-like	00270(Cysteine and methionine metabolism);00450(Selenocompound metabolism)
Protein repair	MSTRG.20656.5	2.86066	3.43424	3.4002	0	0	0	1.7694	0.00169299	yes	up	LOC105123158	23.2405	24.2334	24.1429	1.83089	2.14978	1.9615	3.90975	0.00051186	yes	up	methionine gamma-lyase-like	00270(Cysteine and methionine metabolism);00450(Selenocompound metabolism)
Protein repair	MSTRG.20656.1	7.11851	9.21579	6.81352	0	0	0	3.25382	0.00563335	yes	up	LOC105123158	23.2405	24.2334	24.1429	1.83089	2.14978	1.9615	3.90975	0.00051186	yes	up	methionine gamma-lyase-like	00270(Cysteine and methionine metabolism);00450(Selenocompound metabolism)
Protein repair	MSTRG.20656.8	2.99473	3.5739	2.13021	0	0	0	2.59485	0.0118049	yes	up	LOC105123158	23.2405	24.2334	24.1429	1.83089	2.14978	1.9615	3.90975	0.00051186	yes	up	methionine gamma-lyase-like	00270(Cysteine and methionine metabolism);00450(Selenocompound metabolism)
Protein repair	MSTRG.20656.7	3.3172	2.68633	3.22965	0	0	0	2.04742	0.00496034	yes	up	LOC105123158	23.2405	24.2334	24.1429	1.83089	2.14978	1.9615	3.90975	0.00051186	yes	up	methionine gamma-lyase-like	00270(Cysteine and methionine metabolism);00450(Selenocompound metabolism)
Protein repair	MSTRG.20656.11	2.67606	2.61673	1.91921	0	0	0	2.34616	0.00145935	yes	up	LOC105123158	23.2405	24.2334	24.1429	1.83089	2.14978	1.9615	3.90975	0.00051186	yes	up	methionine gamma-lyase-like	00270(Cysteine and methionine metabolism);00450(Selenocompound metabolism)
Protein repair	MSTRG.20656.9	13.0052	13.0169	11.9406	0	0	0.000724	3.97309	1.7727e-05	yes	up	LOC105123158	23.2405	24.2334	24.1429	1.83089	2.14978	1.9615	3.90975	0.00051186	yes	up	methionine gamma-lyase-like	00270(Cysteine and methionine metabolism);00450(Selenocompound metabolism)
Protein repair	MSTRG.24271.1	4.71079	5.09133	3.66069	1.74732	1.59794	1.56767	1.5426	0.0217314	yes	up	LOC105123158	23.2405	24.2334	24.1429	1.83089	2.14978	1.9615	3.90975	0.00051186	yes	up	methionine gamma-lyase-like	00270(Cysteine and methionine metabolism);00450(Selenocompound metabolism)
Protein repair	MSTRG.11366.1	1.49273	1.62468	1.81065	3.78285	3.54764	3.31781	-1.15925	0.00181609	yes	down	LOC105123158	23.2405	24.2334	24.1429	1.83089	2.14978	1.9615	3.90975	0.00051186	yes	up	methionine gamma-lyase-like	00270(Cysteine and methionine metabolism);00450(Selenocompound metabolism)
Protein repair	MSTRG.20369.1	1.58629	1.95433	1.7114	5.0102	4.85765	4.58449	-1.24047	0.0119892	yes	down	LOC105123158	23.2405	24.2334	24.1429	1.83089	2.14978	1.9615	3.90975	0.00051186	yes	up	methionine gamma-lyase-like	00270(Cysteine and methionine metabolism);00450(Selenocompound metabolism)
Protein repair	MSTRG.6124.1	4.4162	4.07859	5.18904	8.30677	7.72351	7.30915	-1.0959	0.0244654	yes	down	LOC105122307	28.1002	25.9111	25.1382	15.6393	15.4663	16.5192	1.23995	0.00866216	yes	up	aspartate aminotransferase, cytoplasmic	01200(Carbon metabolism);01210(2-Oxocarboxylic acid metabolism);01230(Biosynthesis of amino acids);00710(Carbon fixation in photosynthetic organisms);00250(Alanine, aspartate and glutamate metabolism);00270(Cysteine and methionine metabolism);00220(Arginine biosynthesis);00330(Arginine and proline metabolism);00350(Tyrosine metabolism);00360(Phenylalanine metabolism);00400(Phenylalanine, tyrosine…
Protein repair	MSTRG.1637.1	14.2386	19.808	22.2295	46.8629	60.6912	62.9025	-2.4292	0.0376363	yes	down	LOC105122307	28.1002	25.9111	25.1382	15.6393	15.4663	16.5192	1.23995	0.00866216	yes	up	aspartate aminotransferase, cytoplasmic	01200(Carbon metabolism);01210(2-Oxocarboxylic acid metabolism);01230(Biosynthesis of amino acids);00710(Carbon fixation in photosynthetic organisms);00250(Alanine, aspartate and glutamate metabolism);00270(Cysteine and methionine metabolism);00220(Arginine biosynthesis);00330(Arginine and proline metabolism);00350(Tyrosine metabolism);00360(Phenylalanine metabolism);00400(Phenylalanine, tyrosine…
Protein repair	MSTRG.17663.1	100.978	95.3868	99.8544	6.78983	5.4946	5.01514	3.74489	0.00309325	yes	up	LOC105122307	28.1002	25.9111	25.1382	15.6393	15.4663	16.5192	1.23995	0.00866216	yes	up	aspartate aminotransferase, cytoplasmic	01200(Carbon metabolism);01210(2-Oxocarboxylic acid metabolism);01230(Biosynthesis of amino acids);00710(Carbon fixation in photosynthetic organisms);00250(Alanine, aspartate and glutamate metabolism);00270(Cysteine and methionine metabolism);00220(Arginine biosynthesis);00330(Arginine and proline metabolism);00350(Tyrosine metabolism);00360(Phenylalanine metabolism);00400(Phenylalanine, tyrosine…
Protein repair	MSTRG.11366.1	1.49273	1.62468	1.81065	3.78285	3.54764	3.31781	-1.15925	0.00181609	yes	down	LOC105122307	28.1002	25.9111	25.1382	15.6393	15.4663	16.5192	1.23995	0.00866216	yes	up	aspartate aminotransferase, cytoplasmic	01200(Carbon metabolism);01210(2-Oxocarboxylic acid metabolism);01230(Biosynthesis of amino acids);00710(Carbon fixation in photosynthetic organisms);00250(Alanine, aspartate and glutamate metabolism);00270(Cysteine and methionine metabolism);00220(Arginine biosynthesis);00330(Arginine and proline metabolism);00350(Tyrosine metabolism);00360(Phenylalanine metabolism);00400(Phenylalanine, tyrosine…
Protein repair	MSTRG.4696.1	18.3004	28.0142	34.6492	85.4031	89.9857	86.753	-3.21287	0.00426329	yes	down	LOC105122307	28.1002	25.9111	25.1382	15.6393	15.4663	16.5192	1.23995	0.00866216	yes	up	aspartate aminotransferase, cytoplasmic	01200(Carbon metabolism);01210(2-Oxocarboxylic acid metabolism);01230(Biosynthesis of amino acids);00710(Carbon fixation in photosynthetic organisms);00250(Alanine, aspartate and glutamate metabolism);00270(Cysteine and methionine metabolism);00220(Arginine biosynthesis);00330(Arginine and proline metabolism);00350(Tyrosine metabolism);00360(Phenylalanine metabolism);00400(Phenylalanine, tyrosine…
Protein repair	MSTRG.16797.1	9.5768	8.67922	10.1774	34.4182	35.9519	37.0127	-1.92275	0.00454812	yes	down	LOC105122307	28.1002	25.9111	25.1382	15.6393	15.4663	16.5192	1.23995	0.00866216	yes	up	aspartate aminotransferase, cytoplasmic	01200(Carbon metabolism);01210(2-Oxocarboxylic acid metabolism);01230(Biosynthesis of amino acids);00710(Carbon fixation in photosynthetic organisms);00250(Alanine, aspartate and glutamate metabolism);00270(Cysteine and methionine metabolism);00220(Arginine biosynthesis);00330(Arginine and proline metabolism);00350(Tyrosine metabolism);00360(Phenylalanine metabolism);00400(Phenylalanine, tyrosine…
Protein repair	MSTRG.3797.1	8.10069	9.45774	9.7522	13.3392	15.6214	14.6502	-1.02033	0.0362496	yes	down	LOC105122307	28.1002	25.9111	25.1382	15.6393	15.4663	16.5192	1.23995	0.00866216	yes	up	aspartate aminotransferase, cytoplasmic	01200(Carbon metabolism);01210(2-Oxocarboxylic acid metabolism);01230(Biosynthesis of amino acids);00710(Carbon fixation in photosynthetic organisms);00250(Alanine, aspartate and glutamate metabolism);00270(Cysteine and methionine metabolism);00220(Arginine biosynthesis);00330(Arginine and proline metabolism);00350(Tyrosine metabolism);00360(Phenylalanine metabolism);00400(Phenylalanine, tyrosine…
Protein repair	MSTRG.20656.6	3.28496	2.78412	1.85209	0	0	0	2.862	0.00146679	yes	up	LOC105128901	16.6785	17.7257	13.184	5.55946	6.45685	6.7215	2.74332	0.00712478	yes	up	probable aminotransferase TAT2	01230(Biosynthesis of amino acids);00270(Cysteine and methionine metabolism);00350(Tyrosine metabolism);00360(Phenylalanine metabolism);00400(Phenylalanine, tyrosine and tryptophan biosynthesis);00130(Ubiquinone and other terpenoid-quinone biosynthesis);00950(Isoquinoline alkaloid biosynthesis);00960(Tropane, piperidine and pyridine alkaloid biosynthesis)
Protein repair	MSTRG.20656.11	2.67606	2.61673	1.91921	0	0	0	2.34616	0.00145935	yes	up	LOC105128901	16.6785	17.7257	13.184	5.55946	6.45685	6.7215	2.74332	0.00712478	yes	up	probable aminotransferase TAT2	01230(Biosynthesis of amino acids);00270(Cysteine and methionine metabolism);00350(Tyrosine metabolism);00360(Phenylalanine metabolism);00400(Phenylalanine, tyrosine and tryptophan biosynthesis);00130(Ubiquinone and other terpenoid-quinone biosynthesis);00950(Isoquinoline alkaloid biosynthesis);00960(Tropane, piperidine and pyridine alkaloid biosynthesis)
Protein repair	MSTRG.6124.1	4.4162	4.07859	5.18904	8.30677	7.72351	7.30915	-1.0959	0.0244654	yes	down	LOC105128901	16.6785	17.7257	13.184	5.55946	6.45685	6.7215	2.74332	0.00712478	yes	up	probable aminotransferase TAT2	01230(Biosynthesis of amino acids);00270(Cysteine and methionine metabolism);00350(Tyrosine metabolism);00360(Phenylalanine metabolism);00400(Phenylalanine, tyrosine and tryptophan biosynthesis);00130(Ubiquinone and other terpenoid-quinone biosynthesis);00950(Isoquinoline alkaloid biosynthesis);00960(Tropane, piperidine and pyridine alkaloid biosynthesis)
Protein repair	MSTRG.20656.8	2.99473	3.5739	2.13021	0	0	0	2.59485	0.0118049	yes	up	LOC105128901	16.6785	17.7257	13.184	5.55946	6.45685	6.7215	2.74332	0.00712478	yes	up	probable aminotransferase TAT2	01230(Biosynthesis of amino acids);00270(Cysteine and methionine metabolism);00350(Tyrosine metabolism);00360(Phenylalanine metabolism);00400(Phenylalanine, tyrosine and tryptophan biosynthesis);00130(Ubiquinone and other terpenoid-quinone biosynthesis);00950(Isoquinoline alkaloid biosynthesis);00960(Tropane, piperidine and pyridine alkaloid biosynthesis)
Stress response	MSTRG.20656.1	7.11851	9.21579	6.81352	0	0	0	3.25382	0.00563335	yes	up	LOC105128875	137.864	133.901	132.247	0	0	0	7.23086	4.00794e-06	yes	up	peptidyl-prolyl cis-trans isomerase	03040(Spliceosome)
Stress response	MSTRG.20656.11	2.67606	2.61673	1.91921	0	0	0	2.34616	0.00145935	yes	up	LOC105128875	137.864	133.901	132.247	0	0	0	7.23086	4.00794e-06	yes	up	peptidyl-prolyl cis-trans isomerase	03040(Spliceosome)
Stress response	MSTRG.20656.9	13.0052	13.0169	11.9406	0	0	0.000724	3.97309	1.7727e-05	yes	up	LOC105128875	137.864	133.901	132.247	0	0	0	7.23086	4.00794e-06	yes	up	peptidyl-prolyl cis-trans isomerase	03040(Spliceosome)
Stress response	MSTRG.3331.1	6997.75	9894.21	9124.42	661.368	777.267	785.458	3.0043	0.0133542	yes	up	LOC105128875	137.864	133.901	132.247	0	0	0	7.23086	4.00794e-06	yes	up	peptidyl-prolyl cis-trans isomerase	03040(Spliceosome)
Stress response	MSTRG.20656.2	7.86653	7.12033	9.00561	0	0	0	2.83876	0.00184806	yes	up	LOC105128875	137.864	133.901	132.247	0	0	0	7.23086	4.00794e-06	yes	up	peptidyl-prolyl cis-trans isomerase	03040(Spliceosome)
Stress response	MSTRG.20656.5	2.86066	3.43424	3.4002	0	0	0	1.7694	0.00169299	yes	up	LOC105128875	137.864	133.901	132.247	0	0	0	7.23086	4.00794e-06	yes	up	peptidyl-prolyl cis-trans isomerase	03040(Spliceosome)
Stress response	MSTRG.20656.8	2.99473	3.5739	2.13021	0	0	0	2.59485	0.0118049	yes	up	LOC105128875	137.864	133.901	132.247	0	0	0	7.23086	4.00794e-06	yes	up	peptidyl-prolyl cis-trans isomerase	03040(Spliceosome)
Stress response	MSTRG.20656.7	3.3172	2.68633	3.22965	0	0	0	2.04742	0.00496034	yes	up	LOC105128875	137.864	133.901	132.247	0	0	0	7.23086	4.00794e-06	yes	up	peptidyl-prolyl cis-trans isomerase	03040(Spliceosome)
Stress response	MSTRG.20656.6	3.28496	2.78412	1.85209	0	0	0	2.862	0.00146679	yes	up	LOC105128875	137.864	133.901	132.247	0	0	0	7.23086	4.00794e-06	yes	up	peptidyl-prolyl cis-trans isomerase	03040(Spliceosome)
Stress response	MSTRG.4696.1	18.3004	28.0142	34.6492	85.4031	89.9857	86.753	-3.21287	0.00426329	yes	down	LOC105128875	137.864	133.901	132.247	0	0	0	7.23086	4.00794e-06	yes	up	peptidyl-prolyl cis-trans isomerase	03040(Spliceosome)
Stress response	MSTRG.3335.1	80.259	96.5557	81.3595	216.504	231.395	215.375	-1.40193	0.0275114	yes	down	LOC105128875	137.864	133.901	132.247	0	0	0	7.23086	4.00794e-06	yes	up	peptidyl-prolyl cis-trans isomerase	03040(Spliceosome)
Stress response	MSTRG.21947.1	1.16417	1.16862	1.22785	3.53545	2.99858	3.26027	-1.02499	0.0152117	yes	down	LOC105128875	137.864	133.901	132.247	0	0	0	7.23086	4.00794e-06	yes	up	peptidyl-prolyl cis-trans isomerase	03040(Spliceosome)
Stress response	MSTRG.6124.1	4.4162	4.07859	5.18904	8.30677	7.72351	7.30915	-1.0959	0.0244654	yes	down	LOC105128875	137.864	133.901	132.247	0	0	0	7.23086	4.00794e-06	yes	up	peptidyl-prolyl cis-trans isomerase	03040(Spliceosome)
Stress response	MSTRG.17422.1	0.632218	1.20734	1.24238	7.42825	6.10518	6.20411	-2.73141	0.00716892	yes	down	LOC105116349	4.45541	3.68629	3.32632	0.0308523	0.0550562	0.017778	3.02916	0.0100104	yes	up	WRKY transcription factor 6-like	04626(Plant-pathogen interaction)
Stress response	MSTRG.16797.1	9.5768	8.67922	10.1774	34.4182	35.9519	37.0127	-1.92275	0.00454812	yes	down	LOC105116349	4.45541	3.68629	3.32632	0.0308523	0.0550562	0.017778	3.02916	0.0100104	yes	up	WRKY transcription factor 6-like	04626(Plant-pathogen interaction)
Stress response	MSTRG.20637.1	4.55253	5.60679	4.8908	0.755247	1.20646	1.05927	1.49711	0.0488437	yes	up	LOC105116349	4.45541	3.68629	3.32632	0.0308523	0.0550562	0.017778	3.02916	0.0100104	yes	up	WRKY transcription factor 6-like	04626(Plant-pathogen interaction)
Stress response	MSTRG.20656.2	7.86653	7.12033	9.00561	0	0	0	2.83876	0.00184806	yes	up	LOC105116349	4.45541	3.68629	3.32632	0.0308523	0.0550562	0.017778	3.02916	0.0100104	yes	up	WRKY transcription factor 6-like	04626(Plant-pathogen interaction)
Stress response	MSTRG.20656.5	2.86066	3.43424	3.4002	0	0	0	1.7694	0.00169299	yes	up	LOC105116349	4.45541	3.68629	3.32632	0.0308523	0.0550562	0.017778	3.02916	0.0100104	yes	up	WRKY transcription factor 6-like	04626(Plant-pathogen interaction)
Stress response	MSTRG.20656.1	7.11851	9.21579	6.81352	0	0	0	3.25382	0.00563335	yes	up	LOC105116349	4.45541	3.68629	3.32632	0.0308523	0.0550562	0.017778	3.02916	0.0100104	yes	up	WRKY transcription factor 6-like	04626(Plant-pathogen interaction)
Stress response	MSTRG.20656.8	2.99473	3.5739	2.13021	0	0	0	2.59485	0.0118049	yes	up	LOC105116349	4.45541	3.68629	3.32632	0.0308523	0.0550562	0.017778	3.02916	0.0100104	yes	up	WRKY transcription factor 6-like	04626(Plant-pathogen interaction)
Stress response	MSTRG.20656.7	3.3172	2.68633	3.22965	0	0	0	2.04742	0.00496034	yes	up	LOC105116349	4.45541	3.68629	3.32632	0.0308523	0.0550562	0.017778	3.02916	0.0100104	yes	up	WRKY transcription factor 6-like	04626(Plant-pathogen interaction)
Stress response	MSTRG.20656.6	3.28496	2.78412	1.85209	0	0	0	2.862	0.00146679	yes	up	LOC105116349	4.45541	3.68629	3.32632	0.0308523	0.0550562	0.017778	3.02916	0.0100104	yes	up	WRKY transcription factor 6-like	04626(Plant-pathogen interaction)
Stress response	MSTRG.20656.11	2.67606	2.61673	1.91921	0	0	0	2.34616	0.00145935	yes	up	LOC105116349	4.45541	3.68629	3.32632	0.0308523	0.0550562	0.017778	3.02916	0.0100104	yes	up	WRKY transcription factor 6-like	04626(Plant-pathogen interaction)
Stress response	MSTRG.20656.9	13.0052	13.0169	11.9406	0	0	0.000724	3.97309	1.7727e-05	yes	up	LOC105116349	4.45541	3.68629	3.32632	0.0308523	0.0550562	0.017778	3.02916	0.0100104	yes	up	WRKY transcription factor 6-like	04626(Plant-pathogen interaction)
Stress response	MSTRG.21859.1	9.74514	8.0131	9.59411	3.66358	3.43913	3.84716	1.19268	0.0389948	yes	up	LOC105139996	4.33345	3.56417	3.62149	0.0892618	0.0927416	0.0704228	2.72642	0.0106163	yes	up	LRR receptor-like serine/threonine-protein kinase EFR	04626(Plant-pathogen interaction)
Stress response	MSTRG.4764.1	7.66514	8.93632	8.45758	0.230658	0.698573	0.825864	2.60173	0.0346454	yes	up	LOC105139996	4.33345	3.56417	3.62149	0.0892618	0.0927416	0.0704228	2.72642	0.0106163	yes	up	LRR receptor-like serine/threonine-protein kinase EFR	04626(Plant-pathogen interaction)
Stress response	MSTRG.3797.1	8.10069	9.45774	9.7522	13.3392	15.6214	14.6502	-1.02033	0.0362496	yes	down	LOC105139996	4.33345	3.56417	3.62149	0.0892618	0.0927416	0.0704228	2.72642	0.0106163	yes	up	LRR receptor-like serine/threonine-protein kinase EFR	04626(Plant-pathogen interaction)
Stress response	MSTRG.18251.1	11.5717	11.2026	10.7521	1.43362	1.26532	1.32899	2.54199	0.000246381	yes	up	LOC105139996	4.33345	3.56417	3.62149	0.0892618	0.0927416	0.0704228	2.72642	0.0106163	yes	up	LRR receptor-like serine/threonine-protein kinase EFR	04626(Plant-pathogen interaction)
Stress response	MSTRG.20637.1	4.55253	5.60679	4.8908	0.755247	1.20646	1.05927	1.49711	0.0488437	yes	up	LOC105139996	4.33345	3.56417	3.62149	0.0892618	0.0927416	0.0704228	2.72642	0.0106163	yes	up	LRR receptor-like serine/threonine-protein kinase EFR	04626(Plant-pathogen interaction)
Stress response	MSTRG.12836.1	1.95131	1.66895	2.06704	4.8041	4.21898	4.40749	-1.04756	0.0322561	yes	down	LOC105141847	5.76222	5.5795	4.89938	0	0	0	3.2614	0.000918168	yes	up	LRR receptor-like serine/threonine-protein kinase FLS2	04626(Plant-pathogen interaction)
Stress response	MSTRG.25621.1	1.63529	1.58619	2.15329	0	0	0	1.01268	0.0167749	yes	up	LOC105141847	5.76222	5.5795	4.89938	0	0	0	3.2614	0.000918168	yes	up	LRR receptor-like serine/threonine-protein kinase FLS2	04626(Plant-pathogen interaction)
Stress response	MSTRG.20656.2	7.86653	7.12033	9.00561	0	0	0	2.83876	0.00184806	yes	up	LOC105141847	5.76222	5.5795	4.89938	0	0	0	3.2614	0.000918168	yes	up	LRR receptor-like serine/threonine-protein kinase FLS2	04626(Plant-pathogen interaction)
Stress response	MSTRG.20656.8	2.99473	3.5739	2.13021	0	0	0	2.59485	0.0118049	yes	up	LOC105141847	5.76222	5.5795	4.89938	0	0	0	3.2614	0.000918168	yes	up	LRR receptor-like serine/threonine-protein kinase FLS2	04626(Plant-pathogen interaction)
Stress response	MSTRG.20656.7	3.3172	2.68633	3.22965	0	0	0	2.04742	0.00496034	yes	up	LOC105141847	5.76222	5.5795	4.89938	0	0	0	3.2614	0.000918168	yes	up	LRR receptor-like serine/threonine-protein kinase FLS2	04626(Plant-pathogen interaction)
Stress response	MSTRG.20637.1	4.55253	5.60679	4.8908	0.755247	1.20646	1.05927	1.49711	0.0488437	yes	up	LOC105141847	5.76222	5.5795	4.89938	0	0	0	3.2614	0.000918168	yes	up	LRR receptor-like serine/threonine-protein kinase FLS2	04626(Plant-pathogen interaction)
Stress response	MSTRG.20656.5	2.86066	3.43424	3.4002	0	0	0	1.7694	0.00169299	yes	up	LOC105141847	5.76222	5.5795	4.89938	0	0	0	3.2614	0.000918168	yes	up	LRR receptor-like serine/threonine-protein kinase FLS2	04626(Plant-pathogen interaction)
Stress response	MSTRG.20656.1	7.11851	9.21579	6.81352	0	0	0	3.25382	0.00563335	yes	up	LOC105141847	5.76222	5.5795	4.89938	0	0	0	3.2614	0.000918168	yes	up	LRR receptor-like serine/threonine-protein kinase FLS2	04626(Plant-pathogen interaction)
Stress response	MSTRG.20656.6	3.28496	2.78412	1.85209	0	0	0	2.862	0.00146679	yes	up	LOC105141847	5.76222	5.5795	4.89938	0	0	0	3.2614	0.000918168	yes	up	LRR receptor-like serine/threonine-protein kinase FLS2	04626(Plant-pathogen interaction)
Stress response	MSTRG.20656.11	2.67606	2.61673	1.91921	0	0	0	2.34616	0.00145935	yes	up	LOC105141847	5.76222	5.5795	4.89938	0	0	0	3.2614	0.000918168	yes	up	LRR receptor-like serine/threonine-protein kinase FLS2	04626(Plant-pathogen interaction)
Stress response	MSTRG.20656.9	13.0052	13.0169	11.9406	0	0	0.000724	3.97309	1.7727e-05	yes	up	LOC105141847	5.76222	5.5795	4.89938	0	0	0	3.2614	0.000918168	yes	up	LRR receptor-like serine/threonine-protein kinase FLS2	04626(Plant-pathogen interaction)
Growth and development	MSTRG.6124.1	4.4162	4.07859	5.18904	8.30677	7.72351	7.30915	-1.0959	0.0244654	yes	down	LOC105129495	3.83677	3.5282	3.44117	1.0191	0.833099	1.3552	2.47707	0.014257	yes	up	aux/IAA family protein	04075(Plant hormone signal transduction)
Growth and development	MSTRG.5613.1	0.507948	0.365077	0.668635	2.99664	3.25772	3.44488	-1.6904	0.0158446	yes	down	LOC105129495	3.83677	3.5282	3.44117	1.0191	0.833099	1.3552	2.47707	0.014257	yes	up	aux/IAA family protein	04075(Plant hormone signal transduction)
Growth and development	MSTRG.16797.1	9.5768	8.67922	10.1774	34.4182	35.9519	37.0127	-1.92275	0.00454812	yes	down	LOC105129495	3.83677	3.5282	3.44117	1.0191	0.833099	1.3552	2.47707	0.014257	yes	up	aux/IAA family protein	04075(Plant hormone signal transduction)
Growth and development	MSTRG.12836.1	1.95131	1.66895	2.06704	4.8041	4.21898	4.40749	-1.04756	0.0322561	yes	down	LOC105129495	3.83677	3.5282	3.44117	1.0191	0.833099	1.3552	2.47707	0.014257	yes	up	aux/IAA family protein	04075(Plant hormone signal transduction)
Growth and development	MSTRG.17422.1	0.632218	1.20734	1.24238	7.42825	6.10518	6.20411	-2.73141	0.00716892	yes	down	LOC105129495	3.83677	3.5282	3.44117	1.0191	0.833099	1.3552	2.47707	0.014257	yes	up	aux/IAA family protein	04075(Plant hormone signal transduction)
Growth and development	MSTRG.21859.1	9.74514	8.0131	9.59411	3.66358	3.43913	3.84716	1.19268	0.0389948	yes	up	LOC105129495	3.83677	3.5282	3.44117	1.0191	0.833099	1.3552	2.47707	0.014257	yes	up	aux/IAA family protein	04075(Plant hormone signal transduction)
Growth and development	MSTRG.4696.1	18.3004	28.0142	34.6492	85.4031	89.9857	86.753	-3.21287	0.00426329	yes	down	LOC105129495	3.83677	3.5282	3.44117	1.0191	0.833099	1.3552	2.47707	0.014257	yes	up	aux/IAA family protein	04075(Plant hormone signal transduction)
Growth and development	MSTRG.17663.1	100.978	95.3868	99.8544	6.78983	5.4946	5.01514	3.74489	0.00309325	yes	up	LOC105142529	5.40223	5.20874	5.42844	0.560401	0.457196	0.733182	2.3001	0.0183694	yes	up	zinc finger protein CONSTANS-LIKE 2-like	04712(Circadian rhythm - plant)
Growth and development	MSTRG.20656.2	7.86653	7.12033	9.00561	0	0	0	2.83876	0.00184806	yes	up	LOC105142529	5.40223	5.20874	5.42844	0.560401	0.457196	0.733182	2.3001	0.0183694	yes	up	zinc finger protein CONSTANS-LIKE 2-like	04712(Circadian rhythm - plant)
Growth and development	MSTRG.20656.5	2.86066	3.43424	3.4002	0	0	0	1.7694	0.00169299	yes	up	LOC105142529	5.40223	5.20874	5.42844	0.560401	0.457196	0.733182	2.3001	0.0183694	yes	up	zinc finger protein CONSTANS-LIKE 2-like	04712(Circadian rhythm - plant)
Growth and development	MSTRG.20656.1	7.11851	9.21579	6.81352	0	0	0	3.25382	0.00563335	yes	up	LOC105142529	5.40223	5.20874	5.42844	0.560401	0.457196	0.733182	2.3001	0.0183694	yes	up	zinc finger protein CONSTANS-LIKE 2-like	04712(Circadian rhythm - plant)
Growth and development	MSTRG.20656.7	3.3172	2.68633	3.22965	0	0	0	2.04742	0.00496034	yes	up	LOC105142529	5.40223	5.20874	5.42844	0.560401	0.457196	0.733182	2.3001	0.0183694	yes	up	zinc finger protein CONSTANS-LIKE 2-like	04712(Circadian rhythm - plant)
Growth and development	MSTRG.20656.11	2.67606	2.61673	1.91921	0	0	0	2.34616	0.00145935	yes	up	LOC105142529	5.40223	5.20874	5.42844	0.560401	0.457196	0.733182	2.3001	0.0183694	yes	up	zinc finger protein CONSTANS-LIKE 2-like	04712(Circadian rhythm - plant)
Growth and development	MSTRG.20656.9	13.0052	13.0169	11.9406	0	0	0.000724	3.97309	1.7727e-05	yes	up	LOC105142529	5.40223	5.20874	5.42844	0.560401	0.457196	0.733182	2.3001	0.0183694	yes	up	zinc finger protein CONSTANS-LIKE 2-like	04712(Circadian rhythm - plant)
Growth and development	MSTRG.3335.1	80.259	96.5557	81.3595	216.504	231.395	215.375	-1.40193	0.0275114	yes	down	LOC105142529	5.40223	5.20874	5.42844	0.560401	0.457196	0.733182	2.3001	0.0183694	yes	up	zinc finger protein CONSTANS-LIKE 2-like	04712(Circadian rhythm - plant)
Growth and development	MSTRG.21859.1	9.74514	8.0131	9.59411	3.66358	3.43913	3.84716	1.19268	0.0389948	yes	up	LOC105142529	5.40223	5.20874	5.42844	0.560401	0.457196	0.733182	2.3001	0.0183694	yes	up	zinc finger protein CONSTANS-LIKE 2-like	04712(Circadian rhythm - plant)
Growth and development	MSTRG.4696.1	18.3004	28.0142	34.6492	85.4031	89.9857	86.753	-3.21287	0.00426329	yes	down	LOC105110021	3.25575	2.58917	2.90894	0.318694	0.357093	0.435709	1.90968	0.0323795	yes	up	zinc finger protein CONSTANS-LIKE 11	04712(Circadian rhythm - plant)
Growth and development	MSTRG.21947.1	1.16417	1.16862	1.22785	3.53545	2.99858	3.26027	-1.02499	0.0152117	yes	down	LOC105123992	11.2295	11.3358	11.3924	27.1163	25.5647	25.4465	-1.34596	0.00351094	yes	down	zinc finger protein CONSTANS-LIKE 6	04712(Circadian rhythm - plant)
Growth and development	MSTRG.21859.1	9.74514	8.0131	9.59411	3.66358	3.43913	3.84716	1.19268	0.0389948	yes	up	LOC105123992	11.2295	11.3358	11.3924	27.1163	25.5647	25.4465	-1.34596	0.00351094	yes	down	zinc finger protein CONSTANS-LIKE 6	04712(Circadian rhythm - plant)
Growth and development	MSTRG.3335.1	80.259	96.5557	81.3595	216.504	231.395	215.375	-1.40193	0.0275114	yes	down	LOC105123992	11.2295	11.3358	11.3924	27.1163	25.5647	25.4465	-1.34596	0.00351094	yes	down	zinc finger protein CONSTANS-LIKE 6	04712(Circadian rhythm - plant)
Growth and development	MSTRG.6124.1	4.4162	4.07859	5.18904	8.30677	7.72351	7.30915	-1.0959	0.0244654	yes	down	LOC105123992	11.2295	11.3358	11.3924	27.1163	25.5647	25.4465	-1.34596	0.00351094	yes	down	zinc finger protein CONSTANS-LIKE 6	04712(Circadian rhythm - plant)
Growth and development	MSTRG.23989.1	2.62905	3.67599	3.26794	0.166587	0.156462	0.072794	1.43033	0.0243549	yes	up	LOC105123992	11.2295	11.3358	11.3924	27.1163	25.5647	25.4465	-1.34596	0.00351094	yes	down	zinc finger protein CONSTANS-LIKE 6	04712(Circadian rhythm - plant)
